# Supplementary material for: Coil-to-α-helix transition at the Nup358-BicD2 interface activates BicD2 for dynein recruitment
Source: eLife. 2022 Mar 1;11:e74714. doi: 10.7554/eLife.74714 (PMC8956292; doi:10.7554/eLife.74714)
Supplement: Figure 1—source data 1. [file elife-74714-fig1-data1.zip › Figure 1 - source data 1.itc]

$ITC
$ 20 
$NOT
$ 25 
$ 60 
$ 1000 
$ 10 
$ 2 
$ADCGainCode:  0 
$False,True,True
$ 0.5 , 1 , 150 , 5 
$ 2 , 4 , 150 , 5 
$ 2 , 4 , 150 , 5 
$ 2 , 4 , 150 , 5 
$ 2 , 4 , 150 , 5 
$ 2 , 4 , 150 , 5 
$ 2 , 4 , 150 , 5 
$ 2 , 4 , 150 , 5 
$ 2 , 4 , 150 , 5 
$ 2 , 4 , 150 , 5 
$ 2 , 4 , 150 , 5 
$ 2 , 4 , 150 , 5 
$ 2 , 4 , 150 , 5 
$ 2 , 4 , 150 , 5 
$ 2 , 4 , 150 , 5 
$ 2 , 4 , 150 , 5 
$ 2 , 4 , 150 , 5 
$ 2 , 4 , 150 , 5 
$ 2 , 4 , 150 , 5 
$ 2 , 4 , 150 , 5 
# 0 
# 0.2 
# 0.019 
# 0.2026 
# 25 
# 3.7247 
# 7.68 
?
% ITC200_03.10.316
% 0.2026 
% 3.7247 
%-0.396979 , 29.65779 
% 0.269132 , 29.40628 
% 0.8333333 
% 169010 , 169050 
% 0.25 , 81 
% 0.005228 ,-0.033956 
%-20 , 8 
% 0 , 0 
% 0 
% 128000       127856 
% 43.1 
% 500 , 750 , 1000 , 750 
% 0.052674949934 ,-9.393715916702E-04 ,-8.391907461845E-05 , 2.36964924374E-06 ,-1.62217054965E-08 
% ITC200 Ver: 1.26.4
@0
5.00,9.91240,24.999521,-0.000158,24.988436,0.4516,0.269,9.91240,0.00000
6.00,9.91195,24.999594,-0.000159,24.988454,0.4513,0.270,9.91195,0.00000
7.00,9.91139,24.999703,-0.000159,24.988462,0.4510,0.270,9.91139,0.00000
8.00,9.91156,24.999722,-0.000159,24.988401,0.4507,0.270,9.91156,0.00000
9.00,9.91219,24.999700,-0.000161,24.988315,0.4504,0.270,9.91219,0.00000
10.00,9.91230,24.999723,-0.000162,24.988302,0.4501,0.270,9.91230,0.00000
11.00,9.91195,24.999689,-0.000163,24.988277,0.4498,0.270,9.91195,0.00000
12.00,9.91214,24.999674,-0.000162,24.988254,0.4495,0.270,9.91214,0.00000
13.00,9.91188,24.999723,-0.000166,24.988244,0.4492,0.271,9.91188,0.00000
14.00,9.91173,24.999736,-0.000162,24.988246,0.4489,0.271,9.91173,0.00000
15.00,9.91268,24.999693,-0.000160,24.988177,0.4485,0.271,9.91268,0.00000
16.00,9.91280,24.999847,-0.000158,24.988288,0.4482,0.271,9.91280,0.00000
17.00,9.91211,24.999913,-0.000160,24.988283,0.4479,0.271,9.91211,0.00000
18.00,9.91213,24.999832,-0.000160,24.988223,0.4476,0.270,9.91213,0.00000
19.00,9.91256,24.999856,-0.000163,24.988185,0.4473,0.271,9.91256,0.00000
20.00,9.91230,24.999834,-0.000162,24.988133,0.4470,0.271,9.91230,0.00000
21.00,9.91212,24.999781,-0.000162,24.988031,0.4467,0.271,9.91212,0.00000
22.00,9.91253,24.999799,-0.000163,24.988006,0.4464,0.271,9.91253,0.00000
23.00,9.91257,24.999954,-0.000161,24.988098,0.4461,0.271,9.91257,0.00000
24.00,9.91226,25.000009,-0.000160,24.988087,0.4458,0.271,9.91226,0.00000
25.00,9.91152,25.000057,-0.000165,24.988106,0.4455,0.271,9.91152,0.00000
26.00,9.91239,24.999978,-0.000166,24.988072,0.4453,0.271,9.91239,0.00000
27.00,9.91287,25.000057,-0.000166,24.988182,0.4450,0.272,9.91287,0.00000
28.00,9.91329,24.999965,-0.000166,24.988137,0.4447,0.272,9.91329,0.00000
29.00,9.91322,24.999916,-0.000165,24.988190,0.4444,0.272,9.91322,0.00000
30.00,9.91300,24.999933,-0.000164,24.988213,0.4440,0.272,9.91300,0.00000
31.00,9.91263,25.000068,-0.000165,24.988293,0.4437,0.272,9.91263,0.00000
32.00,9.91357,25.000019,-0.000164,24.988203,0.4434,0.272,9.91357,0.00000
33.00,9.91414,25.000105,-0.000163,24.988168,0.4430,0.272,9.91414,0.00000
34.00,9.91345,25.000338,-0.000165,24.988236,0.4427,0.272,9.91345,0.00000
35.00,9.91378,25.000402,-0.000166,24.988268,0.4424,0.273,9.91378,0.00000
36.00,9.91345,25.000368,-0.000165,24.988228,0.4420,0.273,9.91345,0.00000
37.00,9.91150,25.000496,-0.000164,24.988356,0.4417,0.273,9.91150,0.00000
38.00,9.91051,25.000475,-0.000163,24.988328,0.4413,0.273,9.91051,0.00000
39.00,9.91096,25.000308,-0.000161,24.988235,0.4410,0.273,9.91096,0.00000
40.00,9.91162,25.000338,-0.000159,24.988233,0.4406,0.272,9.91162,0.00000
41.00,9.91141,25.000498,-0.000158,24.988303,0.4402,0.272,9.91141,0.00000
42.00,9.91141,25.000360,-0.000158,24.988117,0.4399,0.272,9.91141,0.00000
43.00,9.91141,25.000442,-0.000162,24.988186,0.4395,0.273,9.91141,0.00000
44.00,9.91212,25.000556,-0.000161,24.988217,0.4392,0.273,9.91212,0.00000
45.00,9.91079,25.000585,-0.000161,24.988207,0.4388,0.273,9.91079,0.00000
46.00,9.90972,25.000494,-0.000158,24.988151,0.4384,0.273,9.90972,0.00000
47.00,9.90985,25.000676,-0.000156,24.988291,0.4380,0.273,9.90985,0.00000
48.00,9.90952,25.000700,-0.000151,24.988291,0.4376,0.272,9.90952,0.00000
49.00,9.90874,25.000714,-0.000150,24.988274,0.4373,0.272,9.90874,0.00000
50.00,9.90996,25.000781,-0.000149,24.988226,0.4369,0.272,9.90996,0.00000
51.00,9.91159,25.000858,-0.000156,24.988171,0.4365,0.272,9.91159,0.00000
52.00,9.91125,25.000710,-0.000157,24.987949,0.4362,0.273,9.91125,0.00000
53.00,9.91114,25.000825,-0.000160,24.987936,0.4358,0.273,9.91114,0.00000
54.00,9.91506,25.000940,-0.000166,24.987889,0.4354,0.273,9.91506,0.00000
55.00,9.92135,25.001036,-0.000169,24.987934,0.4350,0.273,9.92135,0.00000
56.00,9.92936,25.001170,-0.000167,24.988021,0.4347,0.273,9.92936,0.00000
57.00,9.93917,25.001288,-0.000168,24.988151,0.4343,0.274,9.93917,0.00000
58.00,9.94720,25.001277,-0.000170,24.988181,0.4339,0.274,9.94720,0.00000
59.00,9.94994,25.001250,-0.000170,24.988258,0.4336,0.274,9.94994,0.00000
60.00,9.94776,25.001189,-0.000167,24.988239,0.4332,0.274,9.94776,0.00000
@1,0.5000,1.0, 60.0370000000003 
61.00,9.94308,25.001173,-0.000166,24.988215,0.4329,0.274,9.94308,0.00000
62.00,9.92656,25.001317,-0.000164,24.988312,0.4325,0.274,9.92656,0.00000
63.00,9.89292,25.001326,-0.000159,24.988313,0.4322,0.274,9.89292,0.00000
64.00,9.85607,25.001364,-0.000158,24.988364,0.4318,0.274,9.85607,0.00000
65.00,9.81736,25.001431,-0.000158,24.988476,0.4314,0.274,9.81736,0.00000
66.00,9.77334,25.001414,-0.000159,24.988475,0.4311,0.274,9.77334,0.00000
67.00,9.73784,25.001327,-0.000161,24.988386,0.4307,0.274,9.73784,0.00000
68.00,9.72263,25.001413,-0.000163,24.988405,0.4304,0.274,9.72263,0.00000
69.00,9.71673,25.001413,-0.000163,24.988385,0.4300,0.274,9.71673,0.00000
70.00,9.72099,25.001337,-0.000163,24.988211,0.4296,0.274,9.72099,0.00000
71.00,9.73667,25.001361,-0.000164,24.988191,0.4292,0.274,9.73667,0.00000
72.00,9.75805,25.001346,-0.000167,24.988187,0.4288,0.275,9.75805,0.00000
73.00,9.78262,25.001349,-0.000164,24.988195,0.4285,0.275,9.78262,0.00000
74.00,9.80560,25.001398,-0.000163,24.988222,0.4281,0.275,9.80560,0.00000
75.00,9.82344,25.001476,-0.000163,24.988306,0.4277,0.275,9.82344,0.00000
76.00,9.83778,25.001577,-0.000162,24.988357,0.4273,0.275,9.83778,0.00000
77.00,9.85050,25.001732,-0.000159,24.988402,0.4269,0.275,9.85050,0.00000
78.00,9.85792,25.001696,-0.000161,24.988312,0.4266,0.275,9.85792,0.00000
79.00,9.86399,25.001661,-0.000158,24.988197,0.4262,0.275,9.86399,0.00000
80.00,9.86945,25.001745,-0.000158,24.988203,0.4258,0.275,9.86945,0.00000
81.00,9.87357,25.001864,-0.000157,24.988300,0.4254,0.275,9.87357,0.00000
82.00,9.87730,25.001840,-0.000160,24.988248,0.4249,0.275,9.87730,0.00000
83.00,9.88173,25.002013,-0.000164,24.988381,0.4245,0.275,9.88173,0.00000
84.00,9.88443,25.002248,-0.000164,24.988506,0.4241,0.275,9.88443,0.00000
85.00,9.88630,25.002303,-0.000165,24.988578,0.4237,0.275,9.88630,0.00000
86.00,9.88852,25.002219,-0.000170,24.988458,0.4233,0.276,9.88852,0.00000
87.00,9.89117,25.002272,-0.000168,24.988495,0.4229,0.276,9.89117,0.00000
88.00,9.89287,25.002269,-0.000166,24.988480,0.4225,0.276,9.89287,0.00000
89.00,9.89354,25.002119,-0.000168,24.988429,0.4221,0.276,9.89354,0.00000
90.00,9.89450,25.002126,-0.000170,24.988408,0.4217,0.276,9.89450,0.00000
91.00,9.89653,25.002133,-0.000167,24.988409,0.4213,0.276,9.89653,0.00000
92.00,9.89743,25.002244,-0.000167,24.988477,0.4208,0.276,9.89743,0.00000
93.00,9.89900,25.002347,-0.000168,24.988543,0.4204,0.276,9.89900,0.00000
94.00,9.90095,25.002541,-0.000169,24.988639,0.4200,0.276,9.90095,0.00000
95.00,9.90267,25.002541,-0.000164,24.988626,0.4196,0.276,9.90267,0.00000
96.00,9.90248,25.002553,-0.000161,24.988634,0.4191,0.276,9.90248,0.00000
97.00,9.90236,25.002491,-0.000161,24.988608,0.4187,0.276,9.90236,0.00000
98.00,9.90239,25.002457,-0.000160,24.988607,0.4182,0.276,9.90239,0.00000
99.00,9.90300,25.002428,-0.000158,24.988550,0.4178,0.276,9.90300,0.00000
100.00,9.90322,25.002411,-0.000160,24.988492,0.4174,0.276,9.90322,0.00000
101.00,9.90320,25.002417,-0.000160,24.988449,0.4169,0.276,9.90320,0.00000
102.00,9.90347,25.002453,-0.000162,24.988409,0.4165,0.276,9.90347,0.00000
103.00,9.90306,25.002490,-0.000165,24.988363,0.4161,0.276,9.90306,0.00000
104.00,9.90191,25.002462,-0.000164,24.988319,0.4156,0.276,9.90191,0.00000
105.00,9.90257,25.002601,-0.000165,24.988393,0.4152,0.276,9.90257,0.00000
106.00,9.90385,25.002785,-0.000165,24.988525,0.4148,0.277,9.90385,0.00000
107.00,9.90331,25.002789,-0.000162,24.988541,0.4144,0.277,9.90331,0.00000
108.00,9.90274,25.002778,-0.000162,24.988517,0.4140,0.277,9.90274,0.00000
109.00,9.90329,25.002749,-0.000165,24.988497,0.4136,0.277,9.90329,0.00000
110.00,9.90248,25.002673,-0.000165,24.988434,0.4132,0.277,9.90248,0.00000
111.00,9.90168,25.002545,-0.000168,24.988329,0.4127,0.277,9.90168,0.00000
112.00,9.90222,25.002549,-0.000172,24.988271,0.4123,0.278,9.90222,0.00000
113.00,9.90405,25.002563,-0.000168,24.988297,0.4119,0.278,9.90405,0.00000
114.00,9.90517,25.002654,-0.000168,24.988335,0.4114,0.278,9.90517,0.00000
115.00,9.90728,25.002838,-0.000169,24.988438,0.4110,0.278,9.90728,0.00000
116.00,9.90861,25.002968,-0.000169,24.988443,0.4106,0.278,9.90861,0.00000
117.00,9.90958,25.003196,-0.000169,24.988599,0.4101,0.278,9.90958,0.00000
118.00,9.91026,25.003231,-0.000169,24.988548,0.4097,0.278,9.91026,0.00000
119.00,9.90975,25.003261,-0.000166,24.988542,0.4093,0.278,9.90975,0.00000
120.00,9.90848,25.003264,-0.000164,24.988417,0.4088,0.278,9.90848,0.00000
121.00,9.90694,25.003357,-0.000164,24.988476,0.4084,0.278,9.90694,0.00000
122.00,9.90631,25.003300,-0.000160,24.988373,0.4080,0.278,9.90631,0.00000
123.00,9.90626,25.003400,-0.000165,24.988391,0.4076,0.278,9.90626,0.00000
124.00,9.90660,25.003478,-0.000166,24.988386,0.4072,0.279,9.90660,0.00000
125.00,9.90694,25.003421,-0.000164,24.988374,0.4068,0.279,9.90694,0.00000
126.00,9.90742,25.003328,-0.000160,24.988289,0.4065,0.278,9.90742,0.00000
127.00,9.90733,25.003239,-0.000159,24.988279,0.4061,0.278,9.90733,0.00000
128.00,9.90622,25.003032,-0.000154,24.988134,0.4057,0.278,9.90622,0.00000
129.00,9.90546,25.003037,-0.000152,24.988160,0.4053,0.278,9.90546,0.00000
130.00,9.90479,25.003038,-0.000152,24.988210,0.4050,0.278,9.90479,0.00000
131.00,9.90522,25.003067,-0.000156,24.988201,0.4046,0.278,9.90522,0.00000
132.00,9.90576,25.003080,-0.000159,24.988149,0.4043,0.279,9.90576,0.00000
133.00,9.90577,25.003164,-0.000161,24.988236,0.4039,0.279,9.90577,0.00000
134.00,9.90582,25.003128,-0.000160,24.988226,0.4035,0.279,9.90582,0.00000
135.00,9.90685,25.003160,-0.000161,24.988177,0.4031,0.279,9.90685,0.00000
136.00,9.90669,25.003230,-0.000160,24.988221,0.4027,0.279,9.90669,0.00000
137.00,9.90712,25.003264,-0.000162,24.988185,0.4023,0.279,9.90712,0.00000
138.00,9.90721,25.003353,-0.000165,24.988168,0.4019,0.279,9.90721,0.00000
139.00,9.90725,25.003311,-0.000169,24.988020,0.4015,0.279,9.90725,0.00000
140.00,9.90683,25.003428,-0.000170,24.988107,0.4010,0.280,9.90683,0.00000
141.00,9.90770,25.003414,-0.000169,24.988071,0.4006,0.280,9.90770,0.00000
142.00,9.90690,25.003468,-0.000165,24.988090,0.4002,0.280,9.90690,0.00000
143.00,9.90718,25.003582,-0.000162,24.988112,0.3998,0.279,9.90718,0.00000
144.00,9.90664,25.003650,-0.000164,24.988156,0.3993,0.279,9.90664,0.00000
145.00,9.90554,25.003589,-0.000172,24.988036,0.3989,0.280,9.90554,0.00000
146.00,9.90387,25.003688,-0.000175,24.988001,0.3984,0.280,9.90387,0.00000
147.00,9.90364,25.003766,-0.000178,24.988030,0.3979,0.280,9.90364,0.00000
148.00,9.90324,25.003757,-0.000176,24.988035,0.3975,0.280,9.90324,0.00000
149.00,9.90336,25.003786,-0.000173,24.987983,0.3970,0.280,9.90336,0.00000
150.00,9.90292,25.003879,-0.000167,24.988047,0.3966,0.280,9.90292,0.00000
151.00,9.90213,25.003820,-0.000166,24.988031,0.3961,0.280,9.90213,0.00000
152.00,9.90099,25.003839,-0.000167,24.988068,0.3956,0.280,9.90099,0.00000
153.00,9.90029,25.003704,-0.000171,24.987990,0.3951,0.280,9.90029,0.00000
154.00,9.90114,25.003655,-0.000172,24.988010,0.3946,0.280,9.90114,0.00000
155.00,9.90233,25.003619,-0.000174,24.987991,0.3942,0.281,9.90233,0.00000
156.00,9.90360,25.003688,-0.000173,24.988067,0.3937,0.281,9.90360,0.00000
157.00,9.90480,25.003706,-0.000177,24.988056,0.3933,0.281,9.90480,0.00000
158.00,9.90489,25.003841,-0.000178,24.988106,0.3929,0.281,9.90489,0.00000
159.00,9.90346,25.004005,-0.000178,24.988180,0.3924,0.281,9.90346,0.00000
160.00,9.90234,25.003996,-0.000176,24.988179,0.3920,0.281,9.90234,0.00000
161.00,9.90219,25.004079,-0.000173,24.988213,0.3915,0.281,9.90219,0.00000
162.00,9.90159,25.004132,-0.000168,24.988162,0.3911,0.281,9.90159,0.00000
163.00,9.90160,25.004202,-0.000166,24.988156,0.3907,0.281,9.90160,0.00000
164.00,9.90251,25.004289,-0.000167,24.988179,0.3902,0.281,9.90251,0.00000
165.00,9.90410,25.004394,-0.000168,24.988134,0.3897,0.281,9.90410,0.00000
166.00,9.90522,25.004384,-0.000170,24.988027,0.3893,0.281,9.90522,0.00000
167.00,9.90569,25.004454,-0.000170,24.988042,0.3888,0.281,9.90569,0.00000
168.00,9.90523,25.004522,-0.000169,24.988086,0.3884,0.281,9.90523,0.00000
169.00,9.90470,25.004584,-0.000170,24.988115,0.3879,0.281,9.90470,0.00000
170.00,9.90352,25.004711,-0.000170,24.988224,0.3875,0.282,9.90352,0.00000
171.00,9.90152,25.004690,-0.000166,24.988219,0.3870,0.281,9.90152,0.00000
172.00,9.90181,25.004665,-0.000165,24.988213,0.3866,0.281,9.90181,0.00000
173.00,9.90309,25.004581,-0.000166,24.988101,0.3861,0.282,9.90309,0.00000
174.00,9.90382,25.004541,-0.000163,24.988056,0.3857,0.281,9.90382,0.00000
175.00,9.90415,25.004466,-0.000159,24.987932,0.3853,0.281,9.90415,0.00000
176.00,9.90508,25.004536,-0.000164,24.988027,0.3849,0.281,9.90508,0.00000
177.00,9.90438,25.004687,-0.000163,24.988107,0.3845,0.282,9.90438,0.00000
178.00,9.90407,25.004700,-0.000163,24.988081,0.3841,0.282,9.90407,0.00000
179.00,9.90496,25.004692,-0.000162,24.987981,0.3837,0.282,9.90496,0.00000
180.00,9.90582,25.004825,-0.000161,24.988078,0.3833,0.282,9.90582,0.00000
181.00,9.90637,25.004904,-0.000157,24.988113,0.3828,0.282,9.90637,0.00000
182.00,9.90687,25.004786,-0.000158,24.988022,0.3824,0.282,9.90687,0.00000
183.00,9.90652,25.004954,-0.000155,24.988138,0.3820,0.282,9.90652,0.00000
184.00,9.90415,25.004977,-0.000158,24.988202,0.3815,0.282,9.90415,0.00000
185.00,9.90269,25.004908,-0.000161,24.988095,0.3811,0.282,9.90269,0.00000
186.00,9.90109,25.004944,-0.000163,24.988001,0.3807,0.282,9.90109,0.00000
187.00,9.89959,25.005029,-0.000165,24.987976,0.3803,0.282,9.89959,0.00000
188.00,9.89893,25.005041,-0.000169,24.987971,0.3799,0.282,9.89893,0.00000
189.00,9.89970,25.005095,-0.000171,24.988003,0.3795,0.282,9.89970,0.00000
190.00,9.89970,25.005143,-0.000174,24.988060,0.3791,0.283,9.89970,0.00000
191.00,9.90094,25.005069,-0.000175,24.988017,0.3786,0.283,9.90094,0.00000
192.00,9.90291,25.005063,-0.000173,24.988061,0.3782,0.283,9.90291,0.00000
193.00,9.90356,25.005147,-0.000171,24.988056,0.3777,0.283,9.90356,0.00000
194.00,9.90432,25.005298,-0.000166,24.988118,0.3773,0.283,9.90432,0.00000
195.00,9.90514,25.005333,-0.000161,24.988119,0.3768,0.282,9.90514,0.00000
196.00,9.90518,25.005530,-0.000157,24.988278,0.3764,0.282,9.90518,0.00000
197.00,9.90491,25.005645,-0.000157,24.988317,0.3759,0.282,9.90491,0.00000
198.00,9.90545,25.005638,-0.000156,24.988329,0.3755,0.283,9.90545,0.00000
199.00,9.90432,25.005597,-0.000156,24.988231,0.3751,0.283,9.90432,0.00000
200.00,9.90267,25.005602,-0.000156,24.988167,0.3746,0.283,9.90267,0.00000
201.00,9.90115,25.005546,-0.000161,24.988087,0.3741,0.283,9.90115,0.00000
202.00,9.89996,25.005505,-0.000160,24.988069,0.3737,0.283,9.89996,0.00000
203.00,9.89860,25.005646,-0.000159,24.988178,0.3732,0.283,9.89860,0.00000
204.00,9.89849,25.005702,-0.000161,24.988233,0.3728,0.284,9.89849,0.00000
205.00,9.89956,25.005783,-0.000163,24.988265,0.3724,0.284,9.89956,0.00000
206.00,9.90040,25.005816,-0.000162,24.988235,0.3719,0.284,9.90040,0.00000
207.00,9.90081,25.005901,-0.000162,24.988242,0.3715,0.284,9.90081,0.00000
208.00,9.90060,25.005878,-0.000164,24.988177,0.3710,0.284,9.90060,0.00000
209.00,9.90094,25.005895,-0.000164,24.988116,0.3706,0.284,9.90094,0.00000
210.00,9.90170,25.005938,-0.000165,24.988170,0.3701,0.284,9.90170,0.00000
@2,2.0000,4.0, 210.018 
211.00,9.90141,25.006010,-0.000162,24.988227,0.3697,0.284,9.90141,0.00000
212.00,9.89385,25.006033,-0.000160,24.988226,0.3693,0.284,9.89385,0.00000
213.00,9.86206,25.005888,-0.000158,24.988121,0.3689,0.284,9.86206,0.00000
214.00,9.80166,25.005831,-0.000157,24.988164,0.3685,0.284,9.80166,0.00000
215.00,9.70987,25.005720,-0.000153,24.988103,0.3681,0.284,9.70987,0.00000
216.00,9.58985,25.005641,-0.000154,24.988129,0.3677,0.284,9.58985,0.00000
217.00,9.45934,25.005705,-0.000158,24.988164,0.3673,0.284,9.45934,0.00000
218.00,9.34460,25.005817,-0.000159,24.988208,0.3669,0.285,9.34460,0.00000
219.00,9.25406,25.005965,-0.000158,24.988261,0.3666,0.285,9.25406,0.00000
220.00,9.19851,25.006117,-0.000160,24.988341,0.3662,0.285,9.19851,0.00000
221.00,9.18519,25.006197,-0.000159,24.988325,0.3658,0.285,9.18519,0.00000
222.00,9.20404,25.006097,-0.000157,24.988257,0.3655,0.285,9.20404,0.00000
223.00,9.24695,25.006130,-0.000155,24.988256,0.3651,0.285,9.24695,0.00000
224.00,9.30743,25.006144,-0.000155,24.988281,0.3647,0.285,9.30743,0.00000
225.00,9.37509,25.006153,-0.000155,24.988307,0.3644,0.285,9.37509,0.00000
226.00,9.44055,25.006193,-0.000156,24.988301,0.3641,0.285,9.44055,0.00000
227.00,9.50237,25.006290,-0.000156,24.988353,0.3637,0.284,9.50237,0.00000
228.00,9.55600,25.006253,-0.000157,24.988277,0.3634,0.284,9.55600,0.00000
229.00,9.60154,25.006243,-0.000156,24.988237,0.3631,0.284,9.60154,0.00000
230.00,9.64124,25.006282,-0.000160,24.988215,0.3628,0.285,9.64124,0.00000
231.00,9.67349,25.006249,-0.000161,24.988159,0.3625,0.285,9.67349,0.00000
232.00,9.69936,25.006249,-0.000161,24.988132,0.3622,0.285,9.69936,0.00000
233.00,9.72199,25.006414,-0.000157,24.988324,0.3620,0.285,9.72199,0.00000
234.00,9.74292,25.006477,-0.000159,24.988368,0.3617,0.285,9.74292,0.00000
235.00,9.75995,25.006455,-0.000157,24.988302,0.3614,0.285,9.75995,0.00000
236.00,9.77638,25.006479,-0.000158,24.988290,0.3611,0.285,9.77638,0.00000
237.00,9.79115,25.006597,-0.000160,24.988314,0.3609,0.285,9.79115,0.00000
238.00,9.80516,25.006565,-0.000167,24.988164,0.3606,0.286,9.80516,0.00000
239.00,9.81608,25.006564,-0.000165,24.988018,0.3603,0.286,9.81608,0.00000
240.00,9.82615,25.006675,-0.000165,24.988026,0.3601,0.286,9.82615,0.00000
241.00,9.83396,25.006753,-0.000165,24.988034,0.3599,0.286,9.83396,0.00000
242.00,9.84028,25.006723,-0.000162,24.988015,0.3596,0.286,9.84028,0.00000
243.00,9.84606,25.006861,-0.000160,24.988149,0.3594,0.286,9.84606,0.00000
244.00,9.85208,25.006833,-0.000160,24.988238,0.3592,0.286,9.85208,0.00000
245.00,9.85692,25.006824,-0.000162,24.988260,0.3590,0.286,9.85692,0.00000
246.00,9.86225,25.006857,-0.000163,24.988291,0.3588,0.286,9.86225,0.00000
247.00,9.86625,25.006838,-0.000167,24.988237,0.3586,0.286,9.86625,0.00000
248.00,9.86897,25.006799,-0.000166,24.988212,0.3584,0.286,9.86897,0.00000
249.00,9.87019,25.006834,-0.000168,24.988128,0.3582,0.286,9.87019,0.00000
250.00,9.87141,25.006821,-0.000167,24.988052,0.3580,0.286,9.87141,0.00000
251.00,9.87255,25.006885,-0.000164,24.988084,0.3578,0.286,9.87255,0.00000
252.00,9.87563,25.006978,-0.000162,24.988191,0.3575,0.286,9.87563,0.00000
253.00,9.87812,25.006911,-0.000165,24.988088,0.3573,0.286,9.87812,0.00000
254.00,9.88125,25.007013,-0.000163,24.988227,0.3570,0.286,9.88125,0.00000
255.00,9.88420,25.007082,-0.000164,24.988310,0.3568,0.286,9.88420,0.00000
256.00,9.88685,25.007102,-0.000166,24.988344,0.3565,0.287,9.88685,0.00000
257.00,9.88773,25.007163,-0.000168,24.988348,0.3563,0.287,9.88773,0.00000
258.00,9.88801,25.007409,-0.000167,24.988515,0.3561,0.287,9.88801,0.00000
259.00,9.88835,25.007430,-0.000171,24.988467,0.3559,0.287,9.88835,0.00000
260.00,9.88853,25.007506,-0.000170,24.988475,0.3557,0.287,9.88853,0.00000
261.00,9.88943,25.007528,-0.000169,24.988379,0.3555,0.288,9.88943,0.00000
262.00,9.89103,25.007579,-0.000170,24.988353,0.3553,0.288,9.89103,0.00000
263.00,9.89258,25.007559,-0.000168,24.988311,0.3551,0.288,9.89258,0.00000
264.00,9.89277,25.007671,-0.000163,24.988327,0.3550,0.288,9.89277,0.00000
265.00,9.89329,25.007797,-0.000159,24.988376,0.3548,0.287,9.89329,0.00000
266.00,9.89268,25.007849,-0.000156,24.988406,0.3546,0.287,9.89268,0.00000
267.00,9.89183,25.007823,-0.000154,24.988363,0.3544,0.287,9.89183,0.00000
268.00,9.89163,25.007796,-0.000155,24.988315,0.3543,0.287,9.89163,0.00000
269.00,9.89183,25.007749,-0.000158,24.988313,0.3541,0.287,9.89183,0.00000
270.00,9.89249,25.007690,-0.000161,24.988291,0.3539,0.287,9.89249,0.00000
271.00,9.89331,25.007747,-0.000160,24.988278,0.3538,0.287,9.89331,0.00000
272.00,9.89384,25.007883,-0.000163,24.988325,0.3537,0.288,9.89384,0.00000
273.00,9.89341,25.007868,-0.000162,24.988272,0.3536,0.288,9.89341,0.00000
274.00,9.89413,25.008010,-0.000164,24.988311,0.3535,0.288,9.89413,0.00000
275.00,9.89439,25.007989,-0.000166,24.988214,0.3534,0.288,9.89439,0.00000
276.00,9.89458,25.007999,-0.000170,24.988184,0.3533,0.289,9.89458,0.00000
277.00,9.89370,25.008000,-0.000168,24.988205,0.3532,0.289,9.89370,0.00000
278.00,9.89400,25.008087,-0.000171,24.988210,0.3532,0.289,9.89400,0.00000
279.00,9.89490,25.008043,-0.000167,24.988148,0.3531,0.289,9.89490,0.00000
280.00,9.89510,25.008213,-0.000166,24.988288,0.3530,0.289,9.89510,0.00000
281.00,9.89424,25.008342,-0.000164,24.988382,0.3529,0.289,9.89424,0.00000
282.00,9.89476,25.008454,-0.000161,24.988396,0.3529,0.289,9.89476,0.00000
283.00,9.89494,25.008537,-0.000158,24.988437,0.3528,0.289,9.89494,0.00000
284.00,9.89372,25.008634,-0.000159,24.988455,0.3527,0.289,9.89372,0.00000
285.00,9.89288,25.008620,-0.000159,24.988426,0.3527,0.289,9.89288,0.00000
286.00,9.89408,25.008645,-0.000160,24.988467,0.3526,0.289,9.89408,0.00000
287.00,9.89466,25.008668,-0.000161,24.988468,0.3525,0.289,9.89466,0.00000
288.00,9.89515,25.008679,-0.000164,24.988461,0.3525,0.290,9.89515,0.00000
289.00,9.89482,25.008664,-0.000163,24.988487,0.3524,0.290,9.89482,0.00000
290.00,9.89532,25.008706,-0.000161,24.988476,0.3524,0.290,9.89532,0.00000
291.00,9.89509,25.008700,-0.000158,24.988396,0.3523,0.289,9.89509,0.00000
292.00,9.89522,25.008815,-0.000159,24.988492,0.3523,0.290,9.89522,0.00000
293.00,9.89567,25.008806,-0.000153,24.988517,0.3523,0.289,9.89567,0.00000
294.00,9.89683,25.008931,-0.000153,24.988632,0.3523,0.289,9.89683,0.00000
295.00,9.89657,25.008979,-0.000153,24.988648,0.3523,0.289,9.89657,0.00000
296.00,9.89564,25.008955,-0.000155,24.988585,0.3522,0.289,9.89564,0.00000
297.00,9.89407,25.008881,-0.000153,24.988508,0.3522,0.289,9.89407,0.00000
298.00,9.89319,25.008916,-0.000153,24.988488,0.3522,0.289,9.89319,0.00000
299.00,9.89311,25.008820,-0.000153,24.988305,0.3522,0.290,9.89311,0.00000
300.00,9.89415,25.008859,-0.000153,24.988270,0.3522,0.290,9.89415,0.00000
301.00,9.89525,25.008872,-0.000151,24.988346,0.3522,0.290,9.89525,0.00000
302.00,9.89664,25.008797,-0.000150,24.988316,0.3522,0.290,9.89664,0.00000
303.00,9.89695,25.008814,-0.000151,24.988358,0.3522,0.290,9.89695,0.00000
304.00,9.89636,25.008860,-0.000152,24.988406,0.3523,0.290,9.89636,0.00000
305.00,9.89505,25.008826,-0.000154,24.988372,0.3523,0.290,9.89505,0.00000
306.00,9.89504,25.008919,-0.000155,24.988381,0.3523,0.290,9.89504,0.00000
307.00,9.89486,25.008998,-0.000157,24.988311,0.3523,0.290,9.89486,0.00000
308.00,9.89408,25.009050,-0.000160,24.988242,0.3523,0.290,9.89408,0.00000
309.00,9.89452,25.009006,-0.000159,24.988165,0.3523,0.290,9.89452,0.00000
310.00,9.89505,25.009093,-0.000158,24.988220,0.3523,0.290,9.89505,0.00000
311.00,9.89494,25.009075,-0.000156,24.988165,0.3523,0.290,9.89494,0.00000
312.00,9.89603,25.009083,-0.000156,24.988227,0.3524,0.290,9.89603,0.00000
313.00,9.89776,25.009071,-0.000151,24.988245,0.3524,0.290,9.89776,0.00000
314.00,9.89792,25.009184,-0.000150,24.988324,0.3524,0.290,9.89792,0.00000
315.00,9.89744,25.009075,-0.000149,24.988183,0.3524,0.290,9.89744,0.00000
316.00,9.89682,25.009212,-0.000152,24.988293,0.3524,0.290,9.89682,0.00000
317.00,9.89552,25.009187,-0.000152,24.988200,0.3524,0.290,9.89552,0.00000
318.00,9.89468,25.009265,-0.000153,24.988235,0.3524,0.290,9.89468,0.00000
319.00,9.89531,25.009261,-0.000153,24.988222,0.3524,0.291,9.89531,0.00000
320.00,9.89692,25.009369,-0.000153,24.988316,0.3524,0.291,9.89692,0.00000
321.00,9.89759,25.009285,-0.000152,24.988192,0.3524,0.291,9.89759,0.00000
322.00,9.89863,25.009454,-0.000153,24.988282,0.3524,0.291,9.89863,0.00000
323.00,9.89877,25.009540,-0.000157,24.988272,0.3524,0.291,9.89877,0.00000
324.00,9.89818,25.009613,-0.000158,24.988221,0.3524,0.291,9.89818,0.00000
325.00,9.89774,25.009746,-0.000159,24.988310,0.3524,0.291,9.89774,0.00000
326.00,9.89869,25.009853,-0.000159,24.988356,0.3524,0.291,9.89869,0.00000
327.00,9.89887,25.009841,-0.000161,24.988307,0.3525,0.292,9.89887,0.00000
328.00,9.89879,25.009787,-0.000160,24.988250,0.3525,0.292,9.89879,0.00000
329.00,9.89851,25.009820,-0.000161,24.988283,0.3525,0.292,9.89851,0.00000
330.00,9.89875,25.009811,-0.000164,24.988245,0.3525,0.292,9.89875,0.00000
331.00,9.89779,25.009806,-0.000165,24.988235,0.3525,0.292,9.89779,0.00000
332.00,9.89797,25.009894,-0.000164,24.988311,0.3525,0.292,9.89797,0.00000
333.00,9.89836,25.009947,-0.000163,24.988343,0.3526,0.293,9.89836,0.00000
334.00,9.89841,25.009928,-0.000160,24.988318,0.3526,0.292,9.89841,0.00000
335.00,9.89831,25.009949,-0.000157,24.988344,0.3526,0.292,9.89831,0.00000
336.00,9.89949,25.009984,-0.000157,24.988321,0.3527,0.293,9.89949,0.00000
337.00,9.89877,25.009960,-0.000155,24.988253,0.3527,0.293,9.89877,0.00000
338.00,9.89840,25.009982,-0.000154,24.988216,0.3528,0.293,9.89840,0.00000
339.00,9.89909,25.010119,-0.000157,24.988264,0.3529,0.293,9.89909,0.00000
340.00,9.89851,25.010140,-0.000159,24.988198,0.3530,0.293,9.89851,0.00000
341.00,9.89780,25.010208,-0.000159,24.988255,0.3531,0.293,9.89780,0.00000
342.00,9.89834,25.010101,-0.000160,24.988166,0.3532,0.293,9.89834,0.00000
343.00,9.89829,25.010169,-0.000159,24.988207,0.3534,0.293,9.89829,0.00000
344.00,9.89871,25.010066,-0.000157,24.988126,0.3535,0.293,9.89871,0.00000
345.00,9.89949,25.010066,-0.000156,24.988134,0.3537,0.293,9.89949,0.00000
346.00,9.89900,25.010092,-0.000155,24.988132,0.3538,0.293,9.89900,0.00000
347.00,9.89877,25.010250,-0.000152,24.988239,0.3539,0.293,9.89877,0.00000
348.00,9.89921,25.010223,-0.000151,24.988237,0.3541,0.293,9.89921,0.00000
349.00,9.89876,25.010310,-0.000147,24.988303,0.3542,0.293,9.89876,0.00000
350.00,9.89909,25.010431,-0.000145,24.988381,0.3543,0.293,9.89909,0.00000
351.00,9.89990,25.010398,-0.000144,24.988357,0.3545,0.293,9.89990,0.00000
352.00,9.89959,25.010434,-0.000146,24.988349,0.3546,0.293,9.89959,0.00000
353.00,9.90011,25.010463,-0.000150,24.988323,0.3547,0.293,9.90011,0.00000
354.00,9.89905,25.010372,-0.000155,24.988282,0.3548,0.293,9.89905,0.00000
355.00,9.89804,25.010426,-0.000161,24.988304,0.3550,0.294,9.89804,0.00000
356.00,9.89741,25.010488,-0.000159,24.988331,0.3551,0.294,9.89741,0.00000
357.00,9.89795,25.010510,-0.000161,24.988344,0.3552,0.294,9.89795,0.00000
358.00,9.89680,25.010641,-0.000159,24.988467,0.3554,0.294,9.89680,0.00000
359.00,9.89754,25.010758,-0.000157,24.988519,0.3555,0.294,9.89754,0.00000
360.00,9.89864,25.010646,-0.000156,24.988446,0.3556,0.294,9.89864,0.00000
@3,2.0000,4.0, 360.029999999999 
361.00,9.90010,25.010695,-0.000157,24.988392,0.3557,0.294,9.90010,0.00000
362.00,9.89340,25.010710,-0.000155,24.988374,0.3558,0.294,9.89340,0.00000
363.00,9.86351,25.010569,-0.000156,24.988201,0.3559,0.294,9.86351,0.00000
364.00,9.80721,25.010632,-0.000157,24.988207,0.3560,0.294,9.80721,0.00000
365.00,9.72394,25.010624,-0.000153,24.988152,0.3561,0.294,9.72394,0.00000
366.00,9.61640,25.010586,-0.000157,24.988170,0.3562,0.295,9.61640,0.00000
367.00,9.50268,25.010612,-0.000157,24.988218,0.3563,0.295,9.50268,0.00000
368.00,9.40429,25.010719,-0.000156,24.988322,0.3564,0.295,9.40429,0.00000
369.00,9.32845,25.010757,-0.000156,24.988329,0.3564,0.295,9.32845,0.00000
370.00,9.28215,25.010792,-0.000156,24.988331,0.3565,0.295,9.28215,0.00000
371.00,9.26753,25.010932,-0.000156,24.988376,0.3566,0.295,9.26753,0.00000
372.00,9.27969,25.010985,-0.000159,24.988309,0.3567,0.295,9.27969,0.00000
373.00,9.31226,25.010973,-0.000159,24.988218,0.3568,0.295,9.31226,0.00000
374.00,9.36050,25.010940,-0.000158,24.988167,0.3568,0.295,9.36050,0.00000
375.00,9.41684,25.011038,-0.000160,24.988240,0.3569,0.295,9.41684,0.00000
376.00,9.47432,25.011011,-0.000158,24.988260,0.3569,0.295,9.47432,0.00000
377.00,9.52582,25.011051,-0.000155,24.988372,0.3570,0.295,9.52582,0.00000
378.00,9.57292,25.011116,-0.000153,24.988417,0.3571,0.295,9.57292,0.00000
379.00,9.61288,25.011222,-0.000153,24.988510,0.3572,0.295,9.61288,0.00000
380.00,9.64659,25.011270,-0.000153,24.988495,0.3573,0.295,9.64659,0.00000
381.00,9.67572,25.011365,-0.000152,24.988466,0.3573,0.295,9.67572,0.00000
382.00,9.70157,25.011332,-0.000153,24.988385,0.3574,0.295,9.70157,0.00000
383.00,9.72321,25.011314,-0.000156,24.988368,0.3575,0.295,9.72321,0.00000
384.00,9.74241,25.011350,-0.000155,24.988332,0.3576,0.295,9.74241,0.00000
385.00,9.75871,25.011394,-0.000153,24.988341,0.3577,0.295,9.75871,0.00000
386.00,9.77397,25.011337,-0.000153,24.988278,0.3578,0.295,9.77397,0.00000
387.00,9.78631,25.011441,-0.000151,24.988264,0.3579,0.295,9.78631,0.00000
388.00,9.79770,25.011538,-0.000150,24.988282,0.3579,0.295,9.79770,0.00000
389.00,9.80879,25.011573,-0.000151,24.988215,0.3580,0.295,9.80879,0.00000
390.00,9.81810,25.011618,-0.000152,24.988140,0.3582,0.295,9.81810,0.00000
391.00,9.82491,25.011781,-0.000154,24.988204,0.3583,0.296,9.82491,0.00000
392.00,9.83280,25.011738,-0.000157,24.988131,0.3584,0.296,9.83280,0.00000
393.00,9.83897,25.011763,-0.000157,24.988113,0.3586,0.296,9.83897,0.00000
394.00,9.84404,25.011819,-0.000159,24.988144,0.3587,0.296,9.84404,0.00000
395.00,9.84983,25.011832,-0.000160,24.988131,0.3589,0.296,9.84983,0.00000
396.00,9.85494,25.011835,-0.000159,24.988130,0.3590,0.296,9.85494,0.00000
397.00,9.85880,25.011903,-0.000160,24.988178,0.3592,0.296,9.85880,0.00000
398.00,9.86273,25.011989,-0.000160,24.988191,0.3593,0.296,9.86273,0.00000
399.00,9.86613,25.011912,-0.000162,24.988127,0.3594,0.296,9.86613,0.00000
400.00,9.86949,25.011861,-0.000165,24.988107,0.3596,0.297,9.86949,0.00000
401.00,9.87282,25.011863,-0.000167,24.988097,0.3597,0.297,9.87282,0.00000
402.00,9.87523,25.011924,-0.000164,24.988146,0.3599,0.297,9.87523,0.00000
403.00,9.87711,25.011959,-0.000166,24.988190,0.3600,0.297,9.87711,0.00000
404.00,9.87918,25.011961,-0.000162,24.988208,0.3602,0.297,9.87918,0.00000
405.00,9.88093,25.012031,-0.000158,24.988314,0.3603,0.297,9.88093,0.00000
406.00,9.88234,25.011963,-0.000155,24.988265,0.3605,0.297,9.88234,0.00000
407.00,9.88317,25.011954,-0.000155,24.988301,0.3607,0.297,9.88317,0.00000
408.00,9.88442,25.011943,-0.000150,24.988282,0.3609,0.297,9.88442,0.00000
409.00,9.88577,25.011973,-0.000155,24.988291,0.3610,0.297,9.88577,0.00000
410.00,9.88649,25.011959,-0.000155,24.988211,0.3612,0.297,9.88649,0.00000
411.00,9.88643,25.012020,-0.000156,24.988259,0.3614,0.297,9.88643,0.00000
412.00,9.88699,25.012024,-0.000157,24.988208,0.3615,0.297,9.88699,0.00000
413.00,9.88770,25.012060,-0.000160,24.988216,0.3617,0.298,9.88770,0.00000
414.00,9.88779,25.012132,-0.000157,24.988230,0.3618,0.297,9.88779,0.00000
415.00,9.88838,25.012167,-0.000158,24.988256,0.3620,0.297,9.88838,0.00000
416.00,9.88992,25.012212,-0.000158,24.988267,0.3621,0.297,9.88992,0.00000
417.00,9.89138,25.012334,-0.000160,24.988330,0.3623,0.298,9.89138,0.00000
418.00,9.89208,25.012393,-0.000160,24.988334,0.3624,0.298,9.89208,0.00000
419.00,9.89237,25.012507,-0.000161,24.988397,0.3626,0.298,9.89237,0.00000
420.00,9.89253,25.012571,-0.000160,24.988382,0.3627,0.298,9.89253,0.00000
421.00,9.89150,25.012544,-0.000161,24.988343,0.3629,0.299,9.89150,0.00000
422.00,9.89034,25.012459,-0.000164,24.988229,0.3630,0.299,9.89034,0.00000
423.00,9.89025,25.012544,-0.000164,24.988269,0.3631,0.299,9.89025,0.00000
424.00,9.89132,25.012496,-0.000163,24.988260,0.3633,0.299,9.89132,0.00000
425.00,9.89163,25.012449,-0.000163,24.988247,0.3634,0.299,9.89163,0.00000
426.00,9.89190,25.012543,-0.000160,24.988284,0.3636,0.299,9.89190,0.00000
427.00,9.89310,25.012543,-0.000156,24.988233,0.3637,0.299,9.89310,0.00000
428.00,9.89200,25.012539,-0.000159,24.988205,0.3638,0.299,9.89200,0.00000
429.00,9.89125,25.012518,-0.000162,24.988154,0.3640,0.299,9.89125,0.00000
430.00,9.89168,25.012550,-0.000165,24.988138,0.3641,0.299,9.89168,0.00000
431.00,9.89337,25.012572,-0.000168,24.988095,0.3642,0.299,9.89337,0.00000
432.00,9.89477,25.012647,-0.000170,24.988187,0.3643,0.299,9.89477,0.00000
433.00,9.89604,25.012578,-0.000169,24.988093,0.3644,0.299,9.89604,0.00000
434.00,9.89646,25.012662,-0.000166,24.988087,0.3645,0.299,9.89646,0.00000
435.00,9.89581,25.012799,-0.000166,24.988099,0.3647,0.299,9.89581,0.00000
436.00,9.89436,25.012931,-0.000166,24.988191,0.3648,0.300,9.89436,0.00000
437.00,9.89330,25.013029,-0.000168,24.988262,0.3649,0.300,9.89330,0.00000
438.00,9.89470,25.013134,-0.000170,24.988372,0.3651,0.300,9.89470,0.00000
439.00,9.89529,25.013251,-0.000169,24.988424,0.3652,0.300,9.89529,0.00000
440.00,9.89599,25.013284,-0.000167,24.988519,0.3654,0.300,9.89599,0.00000
441.00,9.89729,25.013141,-0.000168,24.988416,0.3655,0.300,9.89729,0.00000
442.00,9.89769,25.013057,-0.000165,24.988301,0.3657,0.300,9.89769,0.00000
443.00,9.89703,25.013057,-0.000161,24.988247,0.3659,0.300,9.89703,0.00000
444.00,9.89742,25.012965,-0.000163,24.988171,0.3660,0.300,9.89742,0.00000
445.00,9.89705,25.013040,-0.000163,24.988177,0.3662,0.300,9.89705,0.00000
446.00,9.89606,25.013232,-0.000161,24.988275,0.3664,0.300,9.89606,0.00000
447.00,9.89627,25.013357,-0.000166,24.988360,0.3665,0.300,9.89627,0.00000
448.00,9.89774,25.013390,-0.000167,24.988363,0.3667,0.300,9.89774,0.00000
449.00,9.89816,25.013494,-0.000169,24.988367,0.3668,0.301,9.89816,0.00000
450.00,9.89803,25.013489,-0.000168,24.988308,0.3670,0.301,9.89803,0.00000
451.00,9.89854,25.013417,-0.000163,24.988200,0.3671,0.301,9.89854,0.00000
452.00,9.89865,25.013349,-0.000162,24.988123,0.3673,0.301,9.89865,0.00000
453.00,9.89806,25.013327,-0.000163,24.988067,0.3674,0.301,9.89806,0.00000
454.00,9.89747,25.013312,-0.000160,24.988080,0.3676,0.300,9.89747,0.00000
455.00,9.89822,25.013273,-0.000161,24.988111,0.3678,0.301,9.89822,0.00000
456.00,9.89979,25.013205,-0.000166,24.988026,0.3679,0.301,9.89979,0.00000
457.00,9.90013,25.013180,-0.000165,24.987941,0.3681,0.301,9.90013,0.00000
458.00,9.90097,25.013307,-0.000164,24.988033,0.3682,0.301,9.90097,0.00000
459.00,9.90276,25.013260,-0.000165,24.987922,0.3684,0.301,9.90276,0.00000
460.00,9.90273,25.013320,-0.000164,24.987861,0.3686,0.301,9.90273,0.00000
461.00,9.90120,25.013390,-0.000163,24.987919,0.3688,0.301,9.90120,0.00000
462.00,9.90101,25.013558,-0.000162,24.988049,0.3690,0.301,9.90101,0.00000
463.00,9.89892,25.013487,-0.000162,24.987986,0.3691,0.301,9.89892,0.00000
464.00,9.89673,25.013521,-0.000162,24.988021,0.3693,0.301,9.89673,0.00000
465.00,9.89647,25.013496,-0.000163,24.988004,0.3695,0.301,9.89647,0.00000
466.00,9.89766,25.013522,-0.000164,24.987988,0.3697,0.302,9.89766,0.00000
467.00,9.89809,25.013548,-0.000166,24.987992,0.3699,0.302,9.89809,0.00000
468.00,9.89955,25.013635,-0.000164,24.988023,0.3701,0.302,9.89955,0.00000
469.00,9.90062,25.013690,-0.000163,24.988058,0.3703,0.302,9.90062,0.00000
470.00,9.90102,25.013772,-0.000161,24.988121,0.3705,0.302,9.90102,0.00000
471.00,9.90079,25.013740,-0.000161,24.988040,0.3707,0.302,9.90079,0.00000
472.00,9.90085,25.013777,-0.000159,24.988043,0.3709,0.302,9.90085,0.00000
473.00,9.90073,25.013697,-0.000162,24.987943,0.3711,0.302,9.90073,0.00000
474.00,9.90055,25.013788,-0.000163,24.987987,0.3713,0.302,9.90055,0.00000
475.00,9.90009,25.013782,-0.000166,24.987905,0.3715,0.302,9.90009,0.00000
476.00,9.90002,25.013837,-0.000167,24.987921,0.3717,0.303,9.90002,0.00000
477.00,9.90046,25.013825,-0.000167,24.987850,0.3719,0.303,9.90046,0.00000
478.00,9.90088,25.013913,-0.000165,24.987864,0.3721,0.303,9.90088,0.00000
479.00,9.90135,25.013880,-0.000166,24.987768,0.3723,0.303,9.90135,0.00000
480.00,9.90248,25.014071,-0.000162,24.987837,0.3726,0.303,9.90248,0.00000
481.00,9.90299,25.014186,-0.000161,24.987884,0.3728,0.303,9.90299,0.00000
482.00,9.90298,25.014267,-0.000159,24.987931,0.3730,0.303,9.90298,0.00000
483.00,9.90326,25.014320,-0.000161,24.987970,0.3732,0.303,9.90326,0.00000
484.00,9.90331,25.014395,-0.000160,24.988038,0.3734,0.303,9.90331,0.00000
485.00,9.90219,25.014227,-0.000164,24.987913,0.3736,0.303,9.90219,0.00000
486.00,9.90214,25.014301,-0.000164,24.987993,0.3738,0.303,9.90214,0.00000
487.00,9.90146,25.014396,-0.000166,24.988067,0.3740,0.303,9.90146,0.00000
488.00,9.90082,25.014473,-0.000167,24.988101,0.3742,0.303,9.90082,0.00000
489.00,9.90029,25.014462,-0.000170,24.988089,0.3744,0.303,9.90029,0.00000
490.00,9.90132,25.014541,-0.000168,24.988220,0.3747,0.303,9.90132,0.00000
491.00,9.90170,25.014611,-0.000169,24.988250,0.3749,0.303,9.90170,0.00000
492.00,9.90279,25.014514,-0.000167,24.988111,0.3751,0.303,9.90279,0.00000
493.00,9.90348,25.014487,-0.000164,24.988060,0.3753,0.303,9.90348,0.00000
494.00,9.90383,25.014560,-0.000162,24.988080,0.3755,0.303,9.90383,0.00000
495.00,9.90340,25.014656,-0.000166,24.988079,0.3757,0.304,9.90340,0.00000
496.00,9.90268,25.014637,-0.000168,24.988002,0.3759,0.304,9.90268,0.00000
497.00,9.90350,25.014644,-0.000172,24.988007,0.3761,0.304,9.90350,0.00000
498.00,9.90404,25.014610,-0.000175,24.988009,0.3763,0.304,9.90404,0.00000
499.00,9.90384,25.014579,-0.000175,24.987949,0.3765,0.304,9.90384,0.00000
500.00,9.90421,25.014498,-0.000172,24.987877,0.3767,0.304,9.90421,0.00000
501.00,9.90354,25.014513,-0.000170,24.987889,0.3769,0.304,9.90354,0.00000
502.00,9.90242,25.014618,-0.000167,24.987966,0.3771,0.304,9.90242,0.00000
503.00,9.90182,25.014730,-0.000165,24.988018,0.3773,0.304,9.90182,0.00000
504.00,9.90206,25.014899,-0.000165,24.988091,0.3775,0.304,9.90206,0.00000
505.00,9.90252,25.015098,-0.000166,24.988186,0.3778,0.304,9.90252,0.00000
506.00,9.90500,25.015129,-0.000169,24.988229,0.3780,0.304,9.90500,0.00000
507.00,9.90522,25.015114,-0.000169,24.988149,0.3782,0.304,9.90522,0.00000
508.00,9.90592,25.015129,-0.000172,24.988104,0.3785,0.305,9.90592,0.00000
509.00,9.90609,25.015172,-0.000174,24.988112,0.3787,0.305,9.90609,0.00000
510.00,9.90602,25.015147,-0.000173,24.988057,0.3789,0.305,9.90602,0.00000
@4,2.0000,4.0, 510.024000000001 
511.00,9.90436,25.015192,-0.000172,24.988038,0.3792,0.305,9.90436,0.00000
512.00,9.89911,25.015248,-0.000171,24.988015,0.3795,0.305,9.89911,0.00000
513.00,9.87403,25.015273,-0.000171,24.988038,0.3797,0.305,9.87403,0.00000
514.00,9.82706,25.015220,-0.000171,24.988001,0.3799,0.305,9.82706,0.00000
515.00,9.75622,25.015219,-0.000174,24.988029,0.3802,0.305,9.75622,0.00000
516.00,9.66500,25.015217,-0.000174,24.988032,0.3804,0.305,9.66500,0.00000
517.00,9.56670,25.015134,-0.000177,24.988040,0.3807,0.305,9.56670,0.00000
518.00,9.47897,25.015082,-0.000174,24.987963,0.3809,0.305,9.47897,0.00000
519.00,9.40945,25.015146,-0.000171,24.988063,0.3811,0.306,9.40945,0.00000
520.00,9.36542,25.015199,-0.000171,24.988104,0.3814,0.306,9.36542,0.00000
521.00,9.34899,25.015330,-0.000172,24.988149,0.3816,0.306,9.34899,0.00000
522.00,9.35284,25.015431,-0.000170,24.988184,0.3818,0.306,9.35284,0.00000
523.00,9.37679,25.015500,-0.000172,24.988201,0.3820,0.306,9.37679,0.00000
524.00,9.41539,25.015487,-0.000172,24.988138,0.3822,0.306,9.41539,0.00000
525.00,9.46138,25.015455,-0.000170,24.988038,0.3824,0.306,9.46138,0.00000
526.00,9.50860,25.015399,-0.000168,24.987964,0.3825,0.306,9.50860,0.00000
527.00,9.55383,25.015489,-0.000167,24.987972,0.3827,0.306,9.55383,0.00000
528.00,9.59378,25.015516,-0.000168,24.987988,0.3829,0.306,9.59378,0.00000
529.00,9.62885,25.015614,-0.000169,24.988074,0.3830,0.306,9.62885,0.00000
530.00,9.65849,25.015638,-0.000168,24.988168,0.3832,0.306,9.65849,0.00000
531.00,9.68455,25.015605,-0.000171,24.988191,0.3833,0.307,9.68455,0.00000
532.00,9.70793,25.015582,-0.000173,24.988211,0.3835,0.307,9.70793,0.00000
533.00,9.72850,25.015553,-0.000171,24.988228,0.3837,0.307,9.72850,0.00000
534.00,9.74510,25.015415,-0.000167,24.988036,0.3838,0.307,9.74510,0.00000
535.00,9.76150,25.015456,-0.000166,24.987915,0.3839,0.307,9.76150,0.00000
536.00,9.77676,25.015640,-0.000162,24.988002,0.3841,0.307,9.77676,0.00000
537.00,9.78893,25.015702,-0.000159,24.987964,0.3842,0.307,9.78893,0.00000
538.00,9.79940,25.015870,-0.000162,24.988046,0.3844,0.307,9.79940,0.00000
539.00,9.81019,25.016064,-0.000165,24.988156,0.3846,0.307,9.81019,0.00000
540.00,9.81950,25.016226,-0.000165,24.988274,0.3848,0.307,9.81950,0.00000
541.00,9.82618,25.016180,-0.000163,24.988224,0.3849,0.307,9.82618,0.00000
542.00,9.83268,25.016216,-0.000161,24.988248,0.3851,0.307,9.83268,0.00000
543.00,9.83841,25.016201,-0.000159,24.988192,0.3852,0.307,9.83841,0.00000
544.00,9.84463,25.016202,-0.000156,24.988229,0.3853,0.307,9.84463,0.00000
545.00,9.84903,25.016200,-0.000156,24.988225,0.3855,0.307,9.84903,0.00000
546.00,9.85434,25.016274,-0.000157,24.988290,0.3856,0.307,9.85434,0.00000
547.00,9.85950,25.016315,-0.000160,24.988303,0.3858,0.307,9.85950,0.00000
548.00,9.86510,25.016353,-0.000160,24.988286,0.3860,0.307,9.86510,0.00000
549.00,9.86714,25.016381,-0.000166,24.988265,0.3861,0.308,9.86714,0.00000
550.00,9.87039,25.016368,-0.000167,24.988274,0.3864,0.308,9.87039,0.00000
551.00,9.87325,25.016374,-0.000169,24.988199,0.3865,0.308,9.87325,0.00000
552.00,9.87481,25.016370,-0.000170,24.988174,0.3867,0.308,9.87481,0.00000
553.00,9.87541,25.016502,-0.000171,24.988217,0.3869,0.308,9.87541,0.00000
554.00,9.87793,25.016533,-0.000168,24.988144,0.3871,0.308,9.87793,0.00000
555.00,9.87960,25.016526,-0.000170,24.988101,0.3872,0.308,9.87960,0.00000
556.00,9.88162,25.016528,-0.000168,24.988097,0.3874,0.308,9.88162,0.00000
557.00,9.88396,25.016674,-0.000169,24.988210,0.3877,0.308,9.88396,0.00000
558.00,9.88681,25.016587,-0.000166,24.988181,0.3879,0.308,9.88681,0.00000
559.00,9.88783,25.016611,-0.000165,24.988247,0.3881,0.308,9.88783,0.00000
560.00,9.88807,25.016655,-0.000162,24.988217,0.3883,0.308,9.88807,0.00000
561.00,9.88716,25.016631,-0.000163,24.988152,0.3885,0.308,9.88716,0.00000
562.00,9.88800,25.016632,-0.000161,24.988113,0.3888,0.308,9.88800,0.00000
563.00,9.88728,25.016768,-0.000161,24.988193,0.3890,0.309,9.88728,0.00000
564.00,9.88803,25.016818,-0.000160,24.988186,0.3892,0.309,9.88803,0.00000
565.00,9.88993,25.016900,-0.000162,24.988301,0.3894,0.309,9.88993,0.00000
566.00,9.89126,25.016976,-0.000158,24.988362,0.3896,0.309,9.89126,0.00000
567.00,9.89127,25.016960,-0.000157,24.988381,0.3899,0.309,9.89127,0.00000
568.00,9.89235,25.016918,-0.000160,24.988340,0.3901,0.309,9.89235,0.00000
569.00,9.89324,25.016890,-0.000162,24.988345,0.3904,0.309,9.89324,0.00000
570.00,9.89359,25.016815,-0.000161,24.988244,0.3907,0.309,9.89359,0.00000
571.00,9.89367,25.016776,-0.000163,24.988199,0.3909,0.310,9.89367,0.00000
572.00,9.89392,25.016804,-0.000165,24.988155,0.3912,0.310,9.89392,0.00000
573.00,9.89348,25.016778,-0.000162,24.988078,0.3915,0.310,9.89348,0.00000
574.00,9.89323,25.016826,-0.000159,24.988086,0.3917,0.310,9.89323,0.00000
575.00,9.89290,25.016868,-0.000157,24.988098,0.3920,0.310,9.89290,0.00000
576.00,9.89332,25.016917,-0.000157,24.988115,0.3922,0.310,9.89332,0.00000
577.00,9.89361,25.016953,-0.000158,24.988166,0.3925,0.310,9.89361,0.00000
578.00,9.89396,25.017058,-0.000157,24.988232,0.3927,0.310,9.89396,0.00000
579.00,9.89482,25.017161,-0.000155,24.988241,0.3930,0.310,9.89482,0.00000
580.00,9.89607,25.017197,-0.000157,24.988239,0.3932,0.310,9.89607,0.00000
581.00,9.89679,25.017310,-0.000154,24.988308,0.3934,0.309,9.89679,0.00000
582.00,9.89711,25.017440,-0.000152,24.988305,0.3937,0.309,9.89711,0.00000
583.00,9.89761,25.017452,-0.000154,24.988292,0.3939,0.309,9.89761,0.00000
584.00,9.89748,25.017403,-0.000158,24.988192,0.3941,0.310,9.89748,0.00000
585.00,9.89701,25.017460,-0.000159,24.988194,0.3943,0.310,9.89701,0.00000
586.00,9.89719,25.017458,-0.000162,24.988155,0.3945,0.310,9.89719,0.00000
587.00,9.89839,25.017381,-0.000162,24.988105,0.3947,0.310,9.89839,0.00000
588.00,9.89912,25.017407,-0.000164,24.988101,0.3950,0.310,9.89912,0.00000
589.00,9.90078,25.017468,-0.000161,24.988153,0.3952,0.310,9.90078,0.00000
590.00,9.90144,25.017572,-0.000160,24.988193,0.3955,0.310,9.90144,0.00000
591.00,9.90138,25.017644,-0.000161,24.988248,0.3957,0.310,9.90138,0.00000
592.00,9.90113,25.017725,-0.000163,24.988287,0.3959,0.310,9.90113,0.00000
593.00,9.90160,25.017730,-0.000167,24.988258,0.3961,0.310,9.90160,0.00000
594.00,9.90085,25.017847,-0.000170,24.988341,0.3963,0.311,9.90085,0.00000
595.00,9.90139,25.017763,-0.000172,24.988272,0.3966,0.311,9.90139,0.00000
596.00,9.90209,25.017726,-0.000171,24.988217,0.3967,0.311,9.90209,0.00000
597.00,9.90264,25.017732,-0.000170,24.988203,0.3969,0.311,9.90264,0.00000
598.00,9.90338,25.017767,-0.000169,24.988221,0.3971,0.311,9.90338,0.00000
599.00,9.90397,25.017695,-0.000169,24.988197,0.3973,0.311,9.90397,0.00000
600.00,9.90445,25.017728,-0.000168,24.988229,0.3975,0.312,9.90445,0.00000
601.00,9.90416,25.017745,-0.000170,24.988239,0.3977,0.312,9.90416,0.00000
602.00,9.90386,25.017750,-0.000172,24.988282,0.3979,0.312,9.90386,0.00000
603.00,9.90311,25.017813,-0.000167,24.988311,0.3981,0.312,9.90311,0.00000
604.00,9.90269,25.017824,-0.000167,24.988155,0.3983,0.312,9.90269,0.00000
605.00,9.90305,25.017927,-0.000167,24.988155,0.3985,0.312,9.90305,0.00000
606.00,9.90358,25.018040,-0.000166,24.988132,0.3987,0.312,9.90358,0.00000
607.00,9.90321,25.018046,-0.000164,24.988037,0.3989,0.312,9.90321,0.00000
608.00,9.90242,25.018048,-0.000167,24.987999,0.3991,0.312,9.90242,0.00000
609.00,9.90166,25.018088,-0.000167,24.988088,0.3994,0.312,9.90166,0.00000
610.00,9.89959,25.018115,-0.000168,24.988132,0.3996,0.312,9.89959,0.00000
611.00,9.89952,25.018075,-0.000168,24.988132,0.3999,0.312,9.89952,0.00000
612.00,9.90037,25.018163,-0.000167,24.988156,0.4001,0.313,9.90037,0.00000
613.00,9.90151,25.018208,-0.000165,24.988207,0.4004,0.313,9.90151,0.00000
614.00,9.90222,25.018238,-0.000164,24.988240,0.4007,0.313,9.90222,0.00000
615.00,9.90290,25.018225,-0.000163,24.988241,0.4009,0.313,9.90290,0.00000
616.00,9.90321,25.018312,-0.000163,24.988319,0.4012,0.313,9.90321,0.00000
617.00,9.90301,25.018258,-0.000165,24.988323,0.4015,0.313,9.90301,0.00000
618.00,9.90310,25.018241,-0.000166,24.988270,0.4018,0.313,9.90310,0.00000
619.00,9.90399,25.018344,-0.000166,24.988360,0.4020,0.313,9.90399,0.00000
620.00,9.90367,25.018331,-0.000165,24.988281,0.4023,0.313,9.90367,0.00000
621.00,9.90311,25.018304,-0.000164,24.988187,0.4025,0.313,9.90311,0.00000
622.00,9.90251,25.018369,-0.000163,24.988212,0.4027,0.313,9.90251,0.00000
623.00,9.90167,25.018371,-0.000164,24.988204,0.4030,0.313,9.90167,0.00000
624.00,9.90138,25.018382,-0.000164,24.988149,0.4032,0.314,9.90138,0.00000
625.00,9.90230,25.018442,-0.000165,24.988179,0.4035,0.314,9.90230,0.00000
626.00,9.90344,25.018518,-0.000169,24.988236,0.4038,0.314,9.90344,0.00000
627.00,9.90382,25.018516,-0.000167,24.988214,0.4041,0.314,9.90382,0.00000
628.00,9.90437,25.018584,-0.000163,24.988225,0.4044,0.314,9.90437,0.00000
629.00,9.90396,25.018576,-0.000161,24.988240,0.4046,0.314,9.90396,0.00000
630.00,9.90352,25.018697,-0.000159,24.988339,0.4049,0.314,9.90352,0.00000
631.00,9.90286,25.018690,-0.000157,24.988374,0.4051,0.314,9.90286,0.00000
632.00,9.90297,25.018756,-0.000159,24.988418,0.4054,0.314,9.90297,0.00000
633.00,9.90336,25.018768,-0.000160,24.988438,0.4056,0.314,9.90336,0.00000
634.00,9.90324,25.018800,-0.000158,24.988349,0.4059,0.314,9.90324,0.00000
635.00,9.90302,25.018782,-0.000157,24.988263,0.4061,0.314,9.90302,0.00000
636.00,9.90332,25.018843,-0.000157,24.988195,0.4063,0.315,9.90332,0.00000
637.00,9.90305,25.018960,-0.000156,24.988186,0.4066,0.315,9.90305,0.00000
638.00,9.90246,25.018997,-0.000154,24.988183,0.4068,0.315,9.90246,0.00000
639.00,9.90315,25.018999,-0.000154,24.988222,0.4071,0.315,9.90315,0.00000
640.00,9.90271,25.019008,-0.000158,24.988230,0.4073,0.315,9.90271,0.00000
641.00,9.90137,25.019106,-0.000156,24.988341,0.4075,0.315,9.90137,0.00000
642.00,9.90143,25.019087,-0.000154,24.988380,0.4078,0.315,9.90143,0.00000
643.00,9.90210,25.019260,-0.000158,24.988409,0.4080,0.315,9.90210,0.00000
644.00,9.90139,25.019370,-0.000159,24.988403,0.4082,0.315,9.90139,0.00000
645.00,9.90256,25.019505,-0.000154,24.988476,0.4085,0.315,9.90256,0.00000
646.00,9.90280,25.019475,-0.000156,24.988399,0.4087,0.315,9.90280,0.00000
647.00,9.90238,25.019442,-0.000155,24.988283,0.4089,0.315,9.90238,0.00000
648.00,9.90187,25.019348,-0.000151,24.988250,0.4091,0.315,9.90187,0.00000
649.00,9.90256,25.019409,-0.000151,24.988351,0.4094,0.315,9.90256,0.00000
650.00,9.90238,25.019325,-0.000153,24.988332,0.4096,0.315,9.90238,0.00000
651.00,9.90338,25.019313,-0.000153,24.988339,0.4099,0.315,9.90338,0.00000
652.00,9.90453,25.019352,-0.000153,24.988379,0.4102,0.315,9.90453,0.00000
653.00,9.90615,25.019370,-0.000155,24.988380,0.4104,0.316,9.90615,0.00000
654.00,9.90658,25.019371,-0.000158,24.988324,0.4106,0.316,9.90658,0.00000
655.00,9.90639,25.019464,-0.000158,24.988314,0.4109,0.316,9.90639,0.00000
656.00,9.90591,25.019503,-0.000158,24.988256,0.4111,0.316,9.90591,0.00000
657.00,9.90536,25.019578,-0.000156,24.988286,0.4114,0.316,9.90536,0.00000
658.00,9.90354,25.019772,-0.000153,24.988397,0.4116,0.316,9.90354,0.00000
659.00,9.90261,25.019807,-0.000149,24.988480,0.4119,0.316,9.90261,0.00000
660.00,9.90316,25.019848,-0.000148,24.988517,0.4122,0.315,9.90316,0.00000
@5,2.0000,4.0, 660.002 
661.00,9.90478,25.019929,-0.000149,24.988581,0.4125,0.316,9.90478,0.00000
662.00,9.90293,25.019831,-0.000151,24.988484,0.4127,0.316,9.90293,0.00000
663.00,9.88688,25.019715,-0.000154,24.988377,0.4130,0.316,9.88688,0.00000
664.00,9.85172,25.019691,-0.000155,24.988289,0.4133,0.316,9.85172,0.00000
665.00,9.79771,25.019711,-0.000153,24.988263,0.4136,0.316,9.79771,0.00000
666.00,9.72317,25.019711,-0.000151,24.988313,0.4140,0.316,9.72317,0.00000
667.00,9.64048,25.019859,-0.000152,24.988414,0.4143,0.316,9.64048,0.00000
668.00,9.56527,25.019826,-0.000154,24.988353,0.4146,0.316,9.56527,0.00000
669.00,9.50308,25.019899,-0.000156,24.988380,0.4150,0.316,9.50308,0.00000
670.00,9.45797,25.019900,-0.000156,24.988389,0.4153,0.316,9.45797,0.00000
671.00,9.43438,25.019843,-0.000159,24.988319,0.4155,0.317,9.43438,0.00000
672.00,9.42893,25.019736,-0.000161,24.988237,0.4158,0.317,9.42893,0.00000
673.00,9.43857,25.019838,-0.000163,24.988348,0.4161,0.317,9.43857,0.00000
674.00,9.46359,25.019796,-0.000163,24.988294,0.4163,0.317,9.46359,0.00000
675.00,9.49704,25.019747,-0.000161,24.988214,0.4166,0.317,9.49704,0.00000
676.00,9.53542,25.019912,-0.000161,24.988289,0.4169,0.317,9.53542,0.00000
677.00,9.57357,25.020142,-0.000159,24.988428,0.4172,0.317,9.57357,0.00000
678.00,9.60920,25.020241,-0.000160,24.988416,0.4174,0.317,9.60920,0.00000
679.00,9.64033,25.020383,-0.000164,24.988451,0.4177,0.317,9.64033,0.00000
680.00,9.66814,25.020510,-0.000167,24.988458,0.4180,0.318,9.66814,0.00000
681.00,9.69228,25.020479,-0.000167,24.988381,0.4183,0.318,9.69228,0.00000
682.00,9.71287,25.020412,-0.000168,24.988325,0.4185,0.318,9.71287,0.00000
683.00,9.73181,25.020365,-0.000166,24.988245,0.4188,0.318,9.73181,0.00000
684.00,9.74839,25.020321,-0.000165,24.988241,0.4191,0.318,9.74839,0.00000
685.00,9.76328,25.020351,-0.000166,24.988286,0.4193,0.318,9.76328,0.00000
686.00,9.77731,25.020378,-0.000165,24.988313,0.4196,0.318,9.77731,0.00000
687.00,9.78936,25.020489,-0.000166,24.988332,0.4198,0.318,9.78936,0.00000
688.00,9.79951,25.020582,-0.000165,24.988389,0.4201,0.318,9.79951,0.00000
689.00,9.80842,25.020658,-0.000165,24.988354,0.4204,0.318,9.80842,0.00000
690.00,9.81731,25.020712,-0.000165,24.988372,0.4207,0.318,9.81731,0.00000
691.00,9.82569,25.020738,-0.000167,24.988327,0.4209,0.318,9.82569,0.00000
692.00,9.83425,25.020690,-0.000168,24.988255,0.4212,0.319,9.83425,0.00000
693.00,9.84101,25.020663,-0.000166,24.988215,0.4214,0.319,9.84101,0.00000
694.00,9.84686,25.020625,-0.000165,24.988202,0.4217,0.319,9.84686,0.00000
695.00,9.85279,25.020477,-0.000165,24.988086,0.4219,0.319,9.85279,0.00000
696.00,9.85658,25.020438,-0.000162,24.988068,0.4221,0.319,9.85658,0.00000
697.00,9.85984,25.020553,-0.000161,24.988186,0.4223,0.319,9.85984,0.00000
698.00,9.86431,25.020685,-0.000163,24.988332,0.4226,0.319,9.86431,0.00000
699.00,9.86854,25.020662,-0.000163,24.988337,0.4227,0.319,9.86854,0.00000
700.00,9.87061,25.020723,-0.000163,24.988365,0.4229,0.319,9.87061,0.00000
701.00,9.87350,25.020774,-0.000168,24.988346,0.4231,0.319,9.87350,0.00000
702.00,9.87727,25.020748,-0.000169,24.988277,0.4233,0.319,9.87727,0.00000
703.00,9.88018,25.020666,-0.000169,24.988115,0.4235,0.319,9.88018,0.00000
704.00,9.88249,25.020798,-0.000169,24.988193,0.4238,0.320,9.88249,0.00000
705.00,9.88471,25.020851,-0.000169,24.988218,0.4240,0.320,9.88471,0.00000
706.00,9.88596,25.020849,-0.000165,24.988205,0.4242,0.320,9.88596,0.00000
707.00,9.88585,25.020898,-0.000165,24.988146,0.4244,0.320,9.88585,0.00000
708.00,9.88624,25.020902,-0.000167,24.988099,0.4246,0.320,9.88624,0.00000
709.00,9.88712,25.020899,-0.000166,24.988011,0.4248,0.320,9.88712,0.00000
710.00,9.88821,25.020965,-0.000167,24.987976,0.4251,0.320,9.88821,0.00000
711.00,9.89006,25.021153,-0.000168,24.988066,0.4253,0.320,9.89006,0.00000
712.00,9.89186,25.021139,-0.000166,24.988089,0.4255,0.320,9.89186,0.00000
713.00,9.89272,25.021253,-0.000163,24.988174,0.4257,0.320,9.89272,0.00000
714.00,9.89376,25.021290,-0.000164,24.988228,0.4259,0.320,9.89376,0.00000
715.00,9.89577,25.021333,-0.000164,24.988272,0.4262,0.321,9.89577,0.00000
716.00,9.89636,25.021347,-0.000164,24.988299,0.4264,0.321,9.89636,0.00000
717.00,9.89727,25.021433,-0.000167,24.988293,0.4266,0.321,9.89727,0.00000
718.00,9.89773,25.021532,-0.000166,24.988344,0.4269,0.321,9.89773,0.00000
719.00,9.89774,25.021566,-0.000165,24.988333,0.4271,0.321,9.89774,0.00000
720.00,9.89765,25.021436,-0.000163,24.988203,0.4274,0.321,9.89765,0.00000
721.00,9.89739,25.021389,-0.000163,24.988126,0.4276,0.321,9.89739,0.00000
722.00,9.89704,25.021358,-0.000162,24.988108,0.4278,0.321,9.89704,0.00000
723.00,9.89752,25.021210,-0.000162,24.988005,0.4281,0.321,9.89752,0.00000
724.00,9.89781,25.021130,-0.000168,24.987917,0.4283,0.321,9.89781,0.00000
725.00,9.89762,25.021311,-0.000169,24.988026,0.4286,0.322,9.89762,0.00000
726.00,9.89872,25.021423,-0.000169,24.988062,0.4288,0.322,9.89872,0.00000
727.00,9.89961,25.021404,-0.000170,24.988018,0.4291,0.322,9.89961,0.00000
728.00,9.90073,25.021418,-0.000173,24.988005,0.4294,0.322,9.90073,0.00000
729.00,9.90130,25.021502,-0.000168,24.988063,0.4296,0.322,9.90130,0.00000
730.00,9.90029,25.021469,-0.000166,24.988093,0.4299,0.322,9.90029,0.00000
731.00,9.89962,25.021352,-0.000168,24.988034,0.4301,0.322,9.89962,0.00000
732.00,9.89964,25.021418,-0.000162,24.988145,0.4304,0.322,9.89964,0.00000
733.00,9.89960,25.021542,-0.000161,24.988218,0.4307,0.322,9.89960,0.00000
734.00,9.90057,25.021571,-0.000164,24.988221,0.4309,0.322,9.90057,0.00000
735.00,9.90240,25.021631,-0.000167,24.988146,0.4312,0.322,9.90240,0.00000
736.00,9.90347,25.021694,-0.000166,24.988191,0.4315,0.322,9.90347,0.00000
737.00,9.90331,25.021749,-0.000165,24.988173,0.4317,0.322,9.90331,0.00000
738.00,9.90290,25.021820,-0.000167,24.988196,0.4320,0.322,9.90290,0.00000
739.00,9.90258,25.021898,-0.000165,24.988206,0.4322,0.322,9.90258,0.00000
740.00,9.90294,25.021988,-0.000161,24.988198,0.4324,0.322,9.90294,0.00000
741.00,9.90371,25.022077,-0.000164,24.988156,0.4327,0.322,9.90371,0.00000
742.00,9.90432,25.022101,-0.000168,24.988139,0.4329,0.323,9.90432,0.00000
743.00,9.90421,25.022144,-0.000165,24.988139,0.4331,0.323,9.90421,0.00000
744.00,9.90391,25.022122,-0.000166,24.988152,0.4334,0.323,9.90391,0.00000
745.00,9.90331,25.022093,-0.000171,24.988204,0.4336,0.323,9.90331,0.00000
746.00,9.90192,25.022106,-0.000170,24.988257,0.4338,0.323,9.90192,0.00000
747.00,9.90195,25.022113,-0.000167,24.988248,0.4340,0.323,9.90195,0.00000
748.00,9.90280,25.022032,-0.000167,24.988181,0.4343,0.323,9.90280,0.00000
749.00,9.90300,25.022115,-0.000167,24.988160,0.4345,0.324,9.90300,0.00000
750.00,9.90357,25.022185,-0.000163,24.988220,0.4347,0.324,9.90357,0.00000
751.00,9.90578,25.022206,-0.000160,24.988166,0.4349,0.324,9.90578,0.00000
752.00,9.90631,25.022214,-0.000163,24.988131,0.4350,0.324,9.90631,0.00000
753.00,9.90596,25.022222,-0.000164,24.988122,0.4352,0.324,9.90596,0.00000
754.00,9.90640,25.022206,-0.000162,24.988111,0.4354,0.324,9.90640,0.00000
755.00,9.90658,25.022200,-0.000160,24.988059,0.4356,0.324,9.90658,0.00000
756.00,9.90503,25.022160,-0.000161,24.988037,0.4358,0.324,9.90503,0.00000
757.00,9.90386,25.022196,-0.000158,24.988066,0.4360,0.324,9.90386,0.00000
758.00,9.90381,25.022188,-0.000158,24.988083,0.4361,0.324,9.90381,0.00000
759.00,9.90446,25.022183,-0.000159,24.988117,0.4363,0.324,9.90446,0.00000
760.00,9.90539,25.022185,-0.000161,24.988116,0.4364,0.324,9.90539,0.00000
761.00,9.90643,25.022270,-0.000162,24.988210,0.4366,0.324,9.90643,0.00000
762.00,9.90664,25.022284,-0.000165,24.988208,0.4367,0.324,9.90664,0.00000
763.00,9.90651,25.022453,-0.000166,24.988298,0.4368,0.325,9.90651,0.00000
764.00,9.90596,25.022581,-0.000163,24.988337,0.4370,0.325,9.90596,0.00000
765.00,9.90527,25.022667,-0.000165,24.988325,0.4372,0.325,9.90527,0.00000
766.00,9.90570,25.022683,-0.000162,24.988218,0.4374,0.325,9.90570,0.00000
767.00,9.90692,25.022785,-0.000159,24.988238,0.4376,0.325,9.90692,0.00000
768.00,9.90811,25.022799,-0.000157,24.988225,0.4378,0.325,9.90811,0.00000
769.00,9.90793,25.022807,-0.000163,24.988219,0.4380,0.325,9.90793,0.00000
770.00,9.90750,25.022872,-0.000163,24.988343,0.4382,0.325,9.90750,0.00000
771.00,9.90709,25.022855,-0.000164,24.988361,0.4384,0.325,9.90709,0.00000
772.00,9.90662,25.022843,-0.000165,24.988349,0.4386,0.325,9.90662,0.00000
773.00,9.90662,25.022800,-0.000167,24.988264,0.4388,0.325,9.90662,0.00000
774.00,9.90751,25.022814,-0.000163,24.988171,0.4390,0.325,9.90751,0.00000
775.00,9.90835,25.022837,-0.000161,24.988045,0.4392,0.325,9.90835,0.00000
776.00,9.90820,25.022941,-0.000163,24.988047,0.4394,0.325,9.90820,0.00000
777.00,9.90775,25.022985,-0.000165,24.987987,0.4396,0.326,9.90775,0.00000
778.00,9.90613,25.023047,-0.000165,24.987968,0.4399,0.326,9.90613,0.00000
779.00,9.90502,25.023106,-0.000166,24.988026,0.4401,0.326,9.90502,0.00000
780.00,9.90411,25.023095,-0.000165,24.988082,0.4403,0.326,9.90411,0.00000
781.00,9.90434,25.023175,-0.000165,24.988236,0.4406,0.326,9.90434,0.00000
782.00,9.90548,25.023244,-0.000165,24.988350,0.4408,0.326,9.90548,0.00000
783.00,9.90672,25.023276,-0.000164,24.988469,0.4411,0.326,9.90672,0.00000
784.00,9.90792,25.023161,-0.000163,24.988404,0.4414,0.326,9.90792,0.00000
785.00,9.90863,25.023167,-0.000163,24.988318,0.4416,0.326,9.90863,0.00000
786.00,9.90780,25.023178,-0.000159,24.988230,0.4418,0.326,9.90780,0.00000
787.00,9.90703,25.023206,-0.000160,24.988175,0.4421,0.326,9.90703,0.00000
788.00,9.90692,25.023208,-0.000158,24.988068,0.4423,0.326,9.90692,0.00000
789.00,9.90609,25.023364,-0.000157,24.988152,0.4425,0.326,9.90609,0.00000
790.00,9.90589,25.023445,-0.000160,24.988215,0.4428,0.326,9.90589,0.00000
791.00,9.90578,25.023340,-0.000162,24.988102,0.4430,0.327,9.90578,0.00000
792.00,9.90657,25.023265,-0.000161,24.988078,0.4433,0.327,9.90657,0.00000
793.00,9.90757,25.023351,-0.000163,24.988141,0.4436,0.327,9.90757,0.00000
794.00,9.90784,25.023273,-0.000163,24.988098,0.4438,0.327,9.90784,0.00000
795.00,9.90767,25.023281,-0.000160,24.988102,0.4441,0.327,9.90767,0.00000
796.00,9.90870,25.023380,-0.000159,24.988192,0.4444,0.327,9.90870,0.00000
797.00,9.90946,25.023543,-0.000158,24.988274,0.4446,0.327,9.90946,0.00000
798.00,9.90924,25.023592,-0.000156,24.988309,0.4448,0.327,9.90924,0.00000
799.00,9.91000,25.023814,-0.000153,24.988400,0.4451,0.327,9.91000,0.00000
800.00,9.91076,25.023860,-0.000153,24.988363,0.4453,0.327,9.91076,0.00000
801.00,9.91057,25.023911,-0.000153,24.988383,0.4455,0.327,9.91057,0.00000
802.00,9.90996,25.023854,-0.000152,24.988333,0.4458,0.327,9.90996,0.00000
803.00,9.91020,25.023839,-0.000154,24.988320,0.4460,0.327,9.91020,0.00000
804.00,9.91016,25.023851,-0.000156,24.988321,0.4462,0.328,9.91016,0.00000
805.00,9.91061,25.023895,-0.000157,24.988341,0.4465,0.328,9.91061,0.00000
806.00,9.91109,25.023923,-0.000157,24.988267,0.4467,0.328,9.91109,0.00000
807.00,9.91166,25.024090,-0.000159,24.988315,0.4469,0.328,9.91166,0.00000
808.00,9.91073,25.024209,-0.000162,24.988314,0.4471,0.328,9.91073,0.00000
809.00,9.91144,25.024216,-0.000163,24.988246,0.4473,0.328,9.91144,0.00000
810.00,9.91024,25.024189,-0.000163,24.988194,0.4475,0.329,9.91024,0.00000
@6,2.0000,4.0, 810.019 
811.00,9.91026,25.024235,-0.000165,24.988276,0.4477,0.329,9.91026,0.00000
812.00,9.90846,25.024054,-0.000164,24.988176,0.4479,0.329,9.90846,0.00000
813.00,9.89443,25.023985,-0.000162,24.988119,0.4480,0.329,9.89443,0.00000
814.00,9.86260,25.023812,-0.000162,24.987996,0.4482,0.329,9.86260,0.00000
815.00,9.81635,25.023850,-0.000162,24.988072,0.4483,0.329,9.81635,0.00000
816.00,9.75222,25.023943,-0.000159,24.988125,0.4485,0.329,9.75222,0.00000
817.00,9.67919,25.024049,-0.000160,24.988223,0.4487,0.329,9.67919,0.00000
818.00,9.61331,25.024012,-0.000162,24.988266,0.4489,0.329,9.61331,0.00000
819.00,9.56068,25.024101,-0.000166,24.988322,0.4491,0.329,9.56068,0.00000
820.00,9.52353,25.024069,-0.000169,24.988274,0.4493,0.329,9.52353,0.00000
821.00,9.50631,25.023975,-0.000171,24.988261,0.4494,0.330,9.50631,0.00000
822.00,9.50565,25.023988,-0.000169,24.988244,0.4496,0.330,9.50565,0.00000
823.00,9.51748,25.024042,-0.000166,24.988176,0.4498,0.330,9.51748,0.00000
824.00,9.53948,25.024192,-0.000161,24.988270,0.4501,0.329,9.53948,0.00000
825.00,9.56831,25.024221,-0.000159,24.988271,0.4503,0.329,9.56831,0.00000
826.00,9.59909,25.024249,-0.000160,24.988174,0.4505,0.329,9.59909,0.00000
827.00,9.62822,25.024352,-0.000164,24.988198,0.4508,0.330,9.62822,0.00000
828.00,9.65524,25.024409,-0.000167,24.988244,0.4510,0.330,9.65524,0.00000
829.00,9.67889,25.024385,-0.000171,24.988200,0.4512,0.330,9.67889,0.00000
830.00,9.69954,25.024454,-0.000172,24.988172,0.4515,0.330,9.69954,0.00000
831.00,9.71993,25.024456,-0.000172,24.988146,0.4517,0.330,9.71993,0.00000
832.00,9.73852,25.024483,-0.000167,24.988153,0.4519,0.330,9.73852,0.00000
833.00,9.75581,25.024548,-0.000167,24.988130,0.4522,0.330,9.75581,0.00000
834.00,9.77104,25.024582,-0.000167,24.988160,0.4524,0.331,9.77104,0.00000
835.00,9.78459,25.024623,-0.000166,24.988199,0.4526,0.330,9.78459,0.00000
836.00,9.79526,25.024656,-0.000168,24.988199,0.4528,0.331,9.79526,0.00000
837.00,9.80534,25.024634,-0.000168,24.988178,0.4531,0.331,9.80534,0.00000
838.00,9.81384,25.024653,-0.000172,24.988199,0.4534,0.331,9.81384,0.00000
839.00,9.82256,25.024626,-0.000171,24.988130,0.4537,0.331,9.82256,0.00000
840.00,9.83127,25.024694,-0.000170,24.988192,0.4540,0.331,9.83127,0.00000
841.00,9.83886,25.024894,-0.000166,24.988353,0.4543,0.331,9.83886,0.00000
842.00,9.84576,25.024933,-0.000166,24.988297,0.4546,0.331,9.84576,0.00000
843.00,9.85215,25.025009,-0.000160,24.988305,0.4549,0.331,9.85215,0.00000
844.00,9.85676,25.025205,-0.000159,24.988426,0.4551,0.331,9.85676,0.00000
845.00,9.86124,25.025159,-0.000159,24.988312,0.4554,0.331,9.86124,0.00000
846.00,9.86522,25.025119,-0.000160,24.988139,0.4557,0.331,9.86522,0.00000
847.00,9.86835,25.025242,-0.000158,24.988239,0.4559,0.331,9.86835,0.00000
848.00,9.87083,25.025346,-0.000158,24.988321,0.4562,0.331,9.87083,0.00000
849.00,9.87447,25.025377,-0.000160,24.988327,0.4565,0.331,9.87447,0.00000
850.00,9.87715,25.025599,-0.000159,24.988452,0.4568,0.331,9.87715,0.00000
851.00,9.87982,25.025605,-0.000158,24.988514,0.4570,0.331,9.87982,0.00000
852.00,9.88177,25.025542,-0.000160,24.988458,0.4573,0.331,9.88177,0.00000
853.00,9.88436,25.025465,-0.000160,24.988374,0.4576,0.332,9.88436,0.00000
854.00,9.88677,25.025407,-0.000160,24.988323,0.4578,0.332,9.88677,0.00000
855.00,9.88928,25.025316,-0.000162,24.988203,0.4581,0.332,9.88928,0.00000
856.00,9.89128,25.025361,-0.000163,24.988240,0.4584,0.332,9.89128,0.00000
857.00,9.89269,25.025418,-0.000162,24.988245,0.4587,0.332,9.89269,0.00000
858.00,9.89364,25.025455,-0.000162,24.988223,0.4590,0.332,9.89364,0.00000
859.00,9.89429,25.025559,-0.000159,24.988233,0.4593,0.332,9.89429,0.00000
860.00,9.89387,25.025648,-0.000156,24.988353,0.4595,0.332,9.89387,0.00000
861.00,9.89311,25.025616,-0.000154,24.988251,0.4597,0.332,9.89311,0.00000
862.00,9.89430,25.025658,-0.000154,24.988236,0.4599,0.332,9.89430,0.00000
863.00,9.89656,25.025684,-0.000155,24.988235,0.4602,0.332,9.89656,0.00000
864.00,9.89710,25.025629,-0.000155,24.988212,0.4604,0.332,9.89710,0.00000
865.00,9.89872,25.025527,-0.000159,24.988104,0.4606,0.332,9.89872,0.00000
866.00,9.90045,25.025617,-0.000164,24.988194,0.4608,0.333,9.90045,0.00000
867.00,9.90050,25.025571,-0.000165,24.988137,0.4610,0.333,9.90050,0.00000
868.00,9.88947,25.025593,-0.000167,24.988156,0.4611,0.333,9.88947,0.00000
869.00,9.86384,25.025639,-0.000169,24.988108,0.4613,0.333,9.86384,0.00000
870.00,9.83276,25.025721,-0.000166,24.988081,0.4615,0.333,9.83276,0.00000
871.00,9.80272,25.025754,-0.000162,24.988079,0.4616,0.333,9.80272,0.00000
872.00,9.77460,25.025862,-0.000162,24.988189,0.4618,0.333,9.77460,0.00000
873.00,9.75884,25.025956,-0.000163,24.988281,0.4620,0.333,9.75884,0.00000
874.00,9.76130,25.025933,-0.000167,24.988258,0.4622,0.334,9.76130,0.00000
875.00,9.77148,25.025938,-0.000169,24.988265,0.4624,0.334,9.77148,0.00000
876.00,9.78332,25.025982,-0.000174,24.988246,0.4625,0.334,9.78332,0.00000
877.00,9.79641,25.025923,-0.000171,24.988109,0.4627,0.334,9.79641,0.00000
878.00,9.80894,25.025837,-0.000165,24.987964,0.4629,0.334,9.80894,0.00000
879.00,9.82048,25.025842,-0.000161,24.987999,0.4631,0.334,9.82048,0.00000
880.00,9.83130,25.025891,-0.000162,24.988138,0.4633,0.334,9.83130,0.00000
881.00,9.84112,25.025831,-0.000164,24.988057,0.4635,0.334,9.84112,0.00000
882.00,9.84889,25.025913,-0.000166,24.988180,0.4638,0.334,9.84889,0.00000
883.00,9.85571,25.026020,-0.000170,24.988229,0.4640,0.335,9.85571,0.00000
884.00,9.86128,25.026112,-0.000171,24.988201,0.4642,0.335,9.86128,0.00000
885.00,9.86459,25.026256,-0.000169,24.988140,0.4644,0.335,9.86459,0.00000
886.00,9.86854,25.026353,-0.000165,24.988162,0.4645,0.335,9.86854,0.00000
887.00,9.87294,25.026450,-0.000168,24.988148,0.4647,0.335,9.87294,0.00000
888.00,9.87548,25.026472,-0.000166,24.988119,0.4649,0.335,9.87548,0.00000
889.00,9.87835,25.026529,-0.000162,24.988158,0.4651,0.335,9.87835,0.00000
890.00,9.88083,25.026412,-0.000163,24.988080,0.4653,0.335,9.88083,0.00000
891.00,9.88244,25.026451,-0.000166,24.988153,0.4655,0.335,9.88244,0.00000
892.00,9.88284,25.026399,-0.000162,24.988155,0.4656,0.335,9.88284,0.00000
893.00,9.88495,25.026501,-0.000159,24.988291,0.4658,0.335,9.88495,0.00000
894.00,9.88636,25.026518,-0.000159,24.988328,0.4660,0.335,9.88636,0.00000
895.00,9.88863,25.026608,-0.000156,24.988404,0.4662,0.335,9.88863,0.00000
896.00,9.88987,25.026607,-0.000152,24.988390,0.4663,0.335,9.88987,0.00000
897.00,9.89067,25.026632,-0.000152,24.988330,0.4665,0.335,9.89067,0.00000
898.00,9.89050,25.026623,-0.000154,24.988217,0.4667,0.335,9.89050,0.00000
899.00,9.89107,25.026635,-0.000155,24.988163,0.4669,0.335,9.89107,0.00000
900.00,9.89084,25.026677,-0.000156,24.988198,0.4670,0.335,9.89084,0.00000
901.00,9.89050,25.026709,-0.000157,24.988188,0.4672,0.335,9.89050,0.00000
902.00,9.89089,25.026834,-0.000159,24.988251,0.4674,0.335,9.89089,0.00000
903.00,9.89164,25.026786,-0.000160,24.988254,0.4675,0.336,9.89164,0.00000
904.00,9.89256,25.026853,-0.000163,24.988323,0.4677,0.336,9.89256,0.00000
905.00,9.89292,25.026892,-0.000164,24.988345,0.4678,0.336,9.89292,0.00000
906.00,9.89308,25.026927,-0.000162,24.988332,0.4680,0.336,9.89308,0.00000
907.00,9.89274,25.026852,-0.000162,24.988295,0.4681,0.336,9.89274,0.00000
908.00,9.89321,25.026931,-0.000164,24.988315,0.4683,0.336,9.89321,0.00000
909.00,9.89267,25.026889,-0.000164,24.988266,0.4685,0.337,9.89267,0.00000
910.00,9.89163,25.026814,-0.000168,24.988183,0.4686,0.337,9.89163,0.00000
911.00,9.89227,25.026735,-0.000169,24.988164,0.4687,0.337,9.89227,0.00000
912.00,9.89367,25.026702,-0.000167,24.988196,0.4689,0.337,9.89367,0.00000
913.00,9.89453,25.026578,-0.000165,24.988128,0.4690,0.337,9.89453,0.00000
914.00,9.89341,25.026536,-0.000164,24.988103,0.4691,0.337,9.89341,0.00000
915.00,9.89383,25.026530,-0.000160,24.988083,0.4693,0.337,9.89383,0.00000
916.00,9.89402,25.026639,-0.000161,24.988075,0.4694,0.337,9.89402,0.00000
917.00,9.89310,25.026787,-0.000162,24.988084,0.4695,0.337,9.89310,0.00000
918.00,9.89296,25.027033,-0.000165,24.988232,0.4696,0.337,9.89296,0.00000
919.00,9.89365,25.027115,-0.000165,24.988249,0.4697,0.337,9.89365,0.00000
920.00,9.89428,25.027197,-0.000163,24.988245,0.4698,0.338,9.89428,0.00000
921.00,9.89403,25.027256,-0.000163,24.988297,0.4699,0.338,9.89403,0.00000
922.00,9.89419,25.027239,-0.000163,24.988280,0.4699,0.338,9.89419,0.00000
923.00,9.89360,25.027135,-0.000160,24.988183,0.4699,0.338,9.89360,0.00000
924.00,9.89429,25.027155,-0.000160,24.988129,0.4700,0.338,9.89429,0.00000
925.00,9.89431,25.027249,-0.000160,24.988183,0.4700,0.338,9.89431,0.00000
926.00,9.89463,25.027258,-0.000157,24.988166,0.4700,0.338,9.89463,0.00000
927.00,9.89533,25.027311,-0.000158,24.988194,0.4701,0.338,9.89533,0.00000
928.00,9.89507,25.027379,-0.000159,24.988213,0.4701,0.338,9.89507,0.00000
929.00,9.89608,25.027479,-0.000158,24.988299,0.4701,0.338,9.89608,0.00000
930.00,9.89786,25.027492,-0.000159,24.988322,0.4702,0.338,9.89786,0.00000
931.00,9.89823,25.027401,-0.000163,24.988257,0.4702,0.338,9.89823,0.00000
932.00,9.89791,25.027434,-0.000166,24.988195,0.4702,0.339,9.89791,0.00000
933.00,9.89774,25.027426,-0.000168,24.988126,0.4702,0.339,9.89774,0.00000
934.00,9.89663,25.027429,-0.000167,24.988096,0.4703,0.339,9.89663,0.00000
935.00,9.89504,25.027353,-0.000169,24.987924,0.4703,0.339,9.89504,0.00000
936.00,9.89508,25.027571,-0.000169,24.988025,0.4703,0.339,9.89508,0.00000
937.00,9.89609,25.027614,-0.000165,24.988027,0.4703,0.339,9.89609,0.00000
938.00,9.89747,25.027678,-0.000163,24.988044,0.4704,0.339,9.89747,0.00000
939.00,9.89765,25.027634,-0.000165,24.987963,0.4704,0.339,9.89765,0.00000
940.00,9.89822,25.027771,-0.000164,24.988152,0.4704,0.339,9.89822,0.00000
941.00,9.89846,25.027663,-0.000163,24.988109,0.4704,0.339,9.89846,0.00000
942.00,9.89800,25.027666,-0.000165,24.988098,0.4704,0.339,9.89800,0.00000
943.00,9.89759,25.027687,-0.000167,24.988010,0.4703,0.340,9.89759,0.00000
944.00,9.89814,25.027708,-0.000166,24.987974,0.4703,0.340,9.89814,0.00000
945.00,9.89782,25.027668,-0.000164,24.987832,0.4702,0.340,9.89782,0.00000
946.00,9.89834,25.027691,-0.000163,24.987798,0.4701,0.340,9.89834,0.00000
947.00,9.89930,25.027648,-0.000162,24.987764,0.4701,0.340,9.89930,0.00000
948.00,9.90002,25.027747,-0.000159,24.987946,0.4700,0.340,9.90002,0.00000
949.00,9.90009,25.027833,-0.000159,24.988095,0.4700,0.340,9.90009,0.00000
950.00,9.90086,25.027898,-0.000161,24.988190,0.4699,0.340,9.90086,0.00000
951.00,9.89989,25.027927,-0.000160,24.988208,0.4698,0.340,9.89989,0.00000
952.00,9.89890,25.027956,-0.000161,24.988193,0.4697,0.340,9.89890,0.00000
953.00,9.89781,25.027902,-0.000162,24.988114,0.4696,0.340,9.89781,0.00000
954.00,9.89824,25.027843,-0.000161,24.988005,0.4696,0.340,9.89824,0.00000
955.00,9.89856,25.027841,-0.000159,24.987924,0.4695,0.340,9.89856,0.00000
956.00,9.89874,25.027945,-0.000163,24.987888,0.4695,0.340,9.89874,0.00000
957.00,9.89899,25.028045,-0.000160,24.987951,0.4694,0.340,9.89899,0.00000
958.00,9.89971,25.027938,-0.000160,24.987834,0.4693,0.340,9.89971,0.00000
959.00,9.89932,25.027982,-0.000162,24.987856,0.4692,0.340,9.89932,0.00000
960.00,9.89934,25.027971,-0.000165,24.987848,0.4690,0.340,9.89934,0.00000
@7,2.0000,4.0, 960.012999999999 
961.00,9.89980,25.027997,-0.000164,24.987846,0.4689,0.341,9.89980,0.00000
962.00,9.89907,25.027855,-0.000168,24.987647,0.4688,0.341,9.89907,0.00000
963.00,9.89031,25.028042,-0.000172,24.987771,0.4687,0.341,9.89031,0.00000
964.00,9.86756,25.028167,-0.000173,24.987838,0.4685,0.341,9.86756,0.00000
965.00,9.82947,25.028261,-0.000173,24.987782,0.4684,0.341,9.82947,0.00000
966.00,9.77571,25.028307,-0.000173,24.987851,0.4683,0.342,9.77571,0.00000
967.00,9.71226,25.028423,-0.000170,24.987930,0.4682,0.342,9.71226,0.00000
968.00,9.64997,25.028445,-0.000168,24.987895,0.4680,0.342,9.64997,0.00000
969.00,9.59853,25.028386,-0.000171,24.987791,0.4679,0.342,9.59853,0.00000
970.00,9.56462,25.028397,-0.000171,24.987824,0.4678,0.342,9.56462,0.00000
971.00,9.55070,25.028461,-0.000168,24.987828,0.4676,0.342,9.55070,0.00000
972.00,9.55374,25.028586,-0.000169,24.987960,0.4675,0.342,9.55374,0.00000
973.00,9.56817,25.028663,-0.000170,24.988025,0.4674,0.342,9.56817,0.00000
974.00,9.59125,25.028763,-0.000169,24.988101,0.4673,0.342,9.59125,0.00000
975.00,9.61641,25.028833,-0.000169,24.988170,0.4671,0.342,9.61641,0.00000
976.00,9.64192,25.028857,-0.000169,24.988165,0.4669,0.343,9.64192,0.00000
977.00,9.66551,25.028846,-0.000166,24.988127,0.4668,0.343,9.66551,0.00000
978.00,9.68700,25.028757,-0.000161,24.988124,0.4666,0.342,9.68700,0.00000
979.00,9.70645,25.028720,-0.000157,24.987994,0.4664,0.342,9.70645,0.00000
980.00,9.72489,25.028791,-0.000156,24.988062,0.4663,0.342,9.72489,0.00000
981.00,9.74111,25.028703,-0.000160,24.988021,0.4661,0.342,9.74111,0.00000
982.00,9.75405,25.028740,-0.000161,24.988043,0.4660,0.342,9.75405,0.00000
983.00,9.76637,25.028847,-0.000161,24.988006,0.4658,0.343,9.76637,0.00000
984.00,9.77719,25.028948,-0.000161,24.988131,0.4656,0.343,9.77719,0.00000
985.00,9.78710,25.028884,-0.000161,24.988059,0.4654,0.343,9.78710,0.00000
986.00,9.79637,25.028948,-0.000159,24.988058,0.4652,0.343,9.79637,0.00000
987.00,9.80634,25.028952,-0.000159,24.988042,0.4650,0.343,9.80634,0.00000
988.00,9.81522,25.029036,-0.000162,24.988155,0.4648,0.343,9.81522,0.00000
989.00,9.82326,25.029012,-0.000165,24.988114,0.4646,0.343,9.82326,0.00000
990.00,9.82935,25.029137,-0.000166,24.988190,0.4645,0.344,9.82935,0.00000
991.00,9.83491,25.029209,-0.000166,24.988231,0.4643,0.344,9.83491,0.00000
992.00,9.83959,25.029237,-0.000168,24.988255,0.4641,0.344,9.83959,0.00000
993.00,9.84438,25.029060,-0.000170,24.988049,0.4639,0.344,9.84438,0.00000
994.00,9.84957,25.029055,-0.000167,24.988069,0.4637,0.344,9.84957,0.00000
995.00,9.85471,25.029021,-0.000165,24.988018,0.4636,0.344,9.85471,0.00000
996.00,9.85836,25.029034,-0.000166,24.987968,0.4634,0.344,9.85836,0.00000
997.00,9.86050,25.028993,-0.000166,24.987873,0.4632,0.344,9.86050,0.00000
998.00,9.86262,25.029227,-0.000165,24.988017,0.4631,0.344,9.86262,0.00000
999.00,9.86303,25.029365,-0.000165,24.988042,0.4629,0.344,9.86303,0.00000
1000.00,9.86400,25.029442,-0.000167,24.988070,0.4627,0.344,9.86400,0.00000
1001.00,9.86680,25.029499,-0.000165,24.988163,0.4625,0.344,9.86680,0.00000
1002.00,9.86974,25.029611,-0.000166,24.988201,0.4623,0.344,9.86974,0.00000
1003.00,9.87175,25.029535,-0.000169,24.988139,0.4621,0.345,9.87175,0.00000
1004.00,9.87366,25.029591,-0.000169,24.988208,0.4619,0.345,9.87366,0.00000
1005.00,9.87482,25.029507,-0.000168,24.988130,0.4617,0.345,9.87482,0.00000
1006.00,9.87550,25.029511,-0.000166,24.988128,0.4615,0.345,9.87550,0.00000
1007.00,9.87669,25.029552,-0.000167,24.988198,0.4613,0.345,9.87669,0.00000
1008.00,9.87708,25.029612,-0.000166,24.988234,0.4611,0.345,9.87708,0.00000
1009.00,9.87894,25.029524,-0.000163,24.988163,0.4609,0.345,9.87894,0.00000
1010.00,9.88083,25.029585,-0.000162,24.988216,0.4607,0.345,9.88083,0.00000
1011.00,9.88168,25.029580,-0.000164,24.988190,0.4605,0.345,9.88168,0.00000
1012.00,9.88209,25.029507,-0.000162,24.988100,0.4602,0.345,9.88209,0.00000
1013.00,9.88383,25.029463,-0.000162,24.988074,0.4600,0.345,9.88383,0.00000
1014.00,9.88381,25.029540,-0.000161,24.988037,0.4598,0.345,9.88381,0.00000
1015.00,9.88410,25.029593,-0.000166,24.988076,0.4595,0.345,9.88410,0.00000
1016.00,9.88460,25.029644,-0.000167,24.988092,0.4593,0.345,9.88460,0.00000
1017.00,9.88607,25.029625,-0.000170,24.988080,0.4590,0.346,9.88607,0.00000
1018.00,9.88641,25.029726,-0.000168,24.988176,0.4588,0.346,9.88641,0.00000
1019.00,9.88776,25.029706,-0.000171,24.988219,0.4585,0.346,9.88776,0.00000
1020.00,9.88952,25.029823,-0.000169,24.988250,0.4582,0.346,9.88952,0.00000
1021.00,9.89050,25.029893,-0.000167,24.988240,0.4579,0.346,9.89050,0.00000
1022.00,9.89097,25.030028,-0.000164,24.988296,0.4577,0.346,9.89097,0.00000
1023.00,9.89110,25.030034,-0.000162,24.988207,0.4574,0.346,9.89110,0.00000
1024.00,9.89047,25.030055,-0.000158,24.988202,0.4570,0.346,9.89047,0.00000
1025.00,9.88899,25.029885,-0.000157,24.988193,0.4567,0.346,9.88899,0.00000
1026.00,9.88843,25.029839,-0.000152,24.988250,0.4564,0.346,9.88843,0.00000
1027.00,9.88830,25.029823,-0.000153,24.988288,0.4561,0.346,9.88830,0.00000
1028.00,9.88897,25.029824,-0.000155,24.988320,0.4557,0.346,9.88897,0.00000
1029.00,9.89038,25.029863,-0.000154,24.988340,0.4554,0.346,9.89038,0.00000
1030.00,9.89056,25.029915,-0.000155,24.988165,0.4551,0.346,9.89056,0.00000
1031.00,9.89071,25.030049,-0.000161,24.988118,0.4548,0.346,9.89071,0.00000
1032.00,9.89121,25.030079,-0.000160,24.988029,0.4544,0.346,9.89121,0.00000
1033.00,9.89109,25.030152,-0.000162,24.988046,0.4541,0.346,9.89109,0.00000
1034.00,9.89075,25.030214,-0.000165,24.988085,0.4537,0.346,9.89075,0.00000
1035.00,9.89149,25.030323,-0.000164,24.988294,0.4534,0.347,9.89149,0.00000
1036.00,9.89183,25.030214,-0.000161,24.988278,0.4530,0.347,9.89183,0.00000
1037.00,9.89184,25.030342,-0.000160,24.988400,0.4527,0.347,9.89184,0.00000
1038.00,9.89312,25.030244,-0.000158,24.988215,0.4523,0.347,9.89312,0.00000
1039.00,9.89351,25.030188,-0.000158,24.988040,0.4519,0.347,9.89351,0.00000
1040.00,9.89374,25.030133,-0.000160,24.987868,0.4515,0.347,9.89374,0.00000
1041.00,9.89464,25.030237,-0.000162,24.987811,0.4511,0.347,9.89464,0.00000
1042.00,9.89537,25.030279,-0.000165,24.987818,0.4508,0.347,9.89537,0.00000
1043.00,9.89453,25.030430,-0.000165,24.987986,0.4504,0.347,9.89453,0.00000
1044.00,9.89460,25.030573,-0.000162,24.988180,0.4501,0.347,9.89460,0.00000
1045.00,9.89551,25.030577,-0.000162,24.988230,0.4498,0.348,9.89551,0.00000
1046.00,9.89629,25.030546,-0.000163,24.988344,0.4495,0.348,9.89629,0.00000
1047.00,9.89534,25.030489,-0.000164,24.988293,0.4492,0.348,9.89534,0.00000
1048.00,9.89366,25.030462,-0.000164,24.988260,0.4488,0.348,9.89366,0.00000
1049.00,9.89030,25.030525,-0.000161,24.988250,0.4485,0.348,9.89030,0.00000
1050.00,9.88512,25.030683,-0.000160,24.988305,0.4482,0.348,9.88512,0.00000
1051.00,9.88118,25.030702,-0.000159,24.988218,0.4479,0.348,9.88118,0.00000
1052.00,9.87839,25.030823,-0.000156,24.988271,0.4476,0.348,9.87839,0.00000
1053.00,9.87709,25.030895,-0.000157,24.988279,0.4473,0.348,9.87709,0.00000
1054.00,9.87774,25.030896,-0.000164,24.988241,0.4470,0.348,9.87774,0.00000
1055.00,9.87802,25.030958,-0.000162,24.988243,0.4467,0.348,9.87802,0.00000
1056.00,9.87643,25.031115,-0.000159,24.988303,0.4464,0.348,9.87643,0.00000
1057.00,9.87515,25.031104,-0.000161,24.988208,0.4461,0.348,9.87515,0.00000
1058.00,9.87435,25.031145,-0.000161,24.988178,0.4458,0.348,9.87435,0.00000
1059.00,9.87339,25.031231,-0.000157,24.988200,0.4455,0.348,9.87339,0.00000
1060.00,9.87391,25.031260,-0.000155,24.988142,0.4453,0.348,9.87391,0.00000
1061.00,9.87493,25.031214,-0.000158,24.988065,0.4450,0.348,9.87493,0.00000
1062.00,9.87611,25.031220,-0.000156,24.988069,0.4447,0.348,9.87611,0.00000
1063.00,9.87664,25.031352,-0.000156,24.988151,0.4444,0.348,9.87664,0.00000
1064.00,9.87693,25.031336,-0.000155,24.988100,0.4442,0.348,9.87693,0.00000
1065.00,9.87775,25.031322,-0.000160,24.988123,0.4439,0.349,9.87775,0.00000
1066.00,9.87846,25.031299,-0.000159,24.988068,0.4436,0.349,9.87846,0.00000
1067.00,9.87826,25.031354,-0.000160,24.988029,0.4433,0.349,9.87826,0.00000
1068.00,9.87815,25.031316,-0.000162,24.987956,0.4430,0.349,9.87815,0.00000
1069.00,9.87918,25.031327,-0.000164,24.987867,0.4427,0.349,9.87918,0.00000
1070.00,9.88007,25.031359,-0.000163,24.987830,0.4424,0.349,9.88007,0.00000
1071.00,9.88084,25.031518,-0.000165,24.987954,0.4421,0.349,9.88084,0.00000
1072.00,9.88219,25.031534,-0.000166,24.988012,0.4418,0.349,9.88219,0.00000
1073.00,9.88256,25.031534,-0.000166,24.988001,0.4415,0.349,9.88256,0.00000
1074.00,9.88230,25.031567,-0.000165,24.988101,0.4412,0.349,9.88230,0.00000
1075.00,9.88128,25.031563,-0.000164,24.988068,0.4409,0.349,9.88128,0.00000
1076.00,9.88048,25.031536,-0.000164,24.988000,0.4406,0.349,9.88048,0.00000
1077.00,9.88059,25.031589,-0.000163,24.988028,0.4403,0.349,9.88059,0.00000
1078.00,9.88171,25.031711,-0.000160,24.988200,0.4400,0.349,9.88171,0.00000
1079.00,9.88135,25.031763,-0.000162,24.988240,0.4396,0.349,9.88135,0.00000
1080.00,9.88224,25.031903,-0.000164,24.988422,0.4393,0.349,9.88224,0.00000
1081.00,9.88262,25.031951,-0.000163,24.988470,0.4389,0.349,9.88262,0.00000
1082.00,9.88240,25.031963,-0.000166,24.988433,0.4386,0.349,9.88240,0.00000
1083.00,9.88244,25.031962,-0.000170,24.988286,0.4382,0.350,9.88244,0.00000
1084.00,9.88375,25.032011,-0.000170,24.988204,0.4378,0.350,9.88375,0.00000
1085.00,9.88361,25.032023,-0.000171,24.988136,0.4374,0.350,9.88361,0.00000
1086.00,9.88302,25.032166,-0.000170,24.988218,0.4371,0.350,9.88302,0.00000
1087.00,9.88280,25.032170,-0.000168,24.988249,0.4366,0.350,9.88280,0.00000
1088.00,9.88239,25.032134,-0.000165,24.988278,0.4362,0.350,9.88239,0.00000
1089.00,9.88086,25.032109,-0.000166,24.988316,0.4358,0.350,9.88086,0.00000
1090.00,9.88163,25.032064,-0.000166,24.988288,0.4354,0.350,9.88163,0.00000
1091.00,9.88224,25.032040,-0.000164,24.988299,0.4350,0.350,9.88224,0.00000
1092.00,9.88253,25.032187,-0.000163,24.988320,0.4345,0.350,9.88253,0.00000
1093.00,9.88341,25.032231,-0.000166,24.988298,0.4341,0.351,9.88341,0.00000
1094.00,9.88548,25.032250,-0.000169,24.988279,0.4337,0.351,9.88548,0.00000
1095.00,9.88466,25.032293,-0.000170,24.988226,0.4333,0.351,9.88466,0.00000
1096.00,9.88557,25.032173,-0.000173,24.988114,0.4328,0.351,9.88557,0.00000
1097.00,9.88577,25.032125,-0.000172,24.988129,0.4324,0.351,9.88577,0.00000
1098.00,9.88579,25.032111,-0.000170,24.988132,0.4320,0.351,9.88579,0.00000
1099.00,9.88519,25.032126,-0.000165,24.988201,0.4316,0.351,9.88519,0.00000
1100.00,9.88641,25.032166,-0.000166,24.988230,0.4312,0.351,9.88641,0.00000
1101.00,9.88625,25.032223,-0.000164,24.988150,0.4309,0.351,9.88625,0.00000
1102.00,9.88698,25.032280,-0.000163,24.988107,0.4305,0.351,9.88698,0.00000
1103.00,9.88696,25.032432,-0.000162,24.988198,0.4301,0.351,9.88696,0.00000
1104.00,9.88652,25.032478,-0.000163,24.988077,0.4297,0.352,9.88652,0.00000
1105.00,9.88516,25.032514,-0.000163,24.988084,0.4294,0.352,9.88516,0.00000
1106.00,9.88331,25.032490,-0.000165,24.988042,0.4290,0.352,9.88331,0.00000
1107.00,9.88315,25.032445,-0.000164,24.988010,0.4287,0.352,9.88315,0.00000
1108.00,9.88275,25.032441,-0.000165,24.987940,0.4284,0.352,9.88275,0.00000
1109.00,9.88338,25.032494,-0.000163,24.988036,0.4281,0.352,9.88338,0.00000
1110.00,9.88446,25.032493,-0.000162,24.988016,0.4278,0.352,9.88446,0.00000
@8,2.0000,4.0, 1110.099 
1111.00,9.88598,25.032687,-0.000160,24.988201,0.4274,0.352,9.88598,0.00000
1112.00,9.88495,25.032880,-0.000161,24.988346,0.4271,0.352,9.88495,0.00000
1113.00,9.87840,25.032858,-0.000157,24.988350,0.4268,0.352,9.87840,0.00000
1114.00,9.85949,25.032888,-0.000154,24.988352,0.4265,0.352,9.85949,0.00000
1115.00,9.82941,25.032913,-0.000153,24.988414,0.4262,0.352,9.82941,0.00000
1116.00,9.78764,25.032928,-0.000156,24.988411,0.4259,0.352,9.78764,0.00000
1117.00,9.73833,25.032827,-0.000159,24.988348,0.4256,0.352,9.73833,0.00000
1118.00,9.69142,25.032959,-0.000162,24.988467,0.4253,0.353,9.69142,0.00000
1119.00,9.65391,25.032996,-0.000165,24.988508,0.4250,0.353,9.65391,0.00000
1120.00,9.62695,25.032989,-0.000164,24.988445,0.4247,0.353,9.62695,0.00000
1121.00,9.61338,25.032942,-0.000161,24.988411,0.4244,0.353,9.61338,0.00000
1122.00,9.61267,25.033025,-0.000156,24.988417,0.4241,0.353,9.61267,0.00000
1123.00,9.62040,25.032998,-0.000157,24.988340,0.4238,0.353,9.62040,0.00000
1124.00,9.63475,25.033003,-0.000158,24.988257,0.4235,0.353,9.63475,0.00000
1125.00,9.65373,25.033136,-0.000159,24.988345,0.4232,0.353,9.65373,0.00000
1126.00,9.67488,25.033316,-0.000157,24.988406,0.4229,0.353,9.67488,0.00000
1127.00,9.69392,25.033404,-0.000158,24.988460,0.4226,0.353,9.69392,0.00000
1128.00,9.71144,25.033430,-0.000158,24.988449,0.4223,0.353,9.71144,0.00000
1129.00,9.72701,25.033582,-0.000155,24.988603,0.4220,0.353,9.72701,0.00000
1130.00,9.74091,25.033641,-0.000152,24.988636,0.4217,0.353,9.74091,0.00000
1131.00,9.75351,25.033551,-0.000150,24.988575,0.4214,0.353,9.75351,0.00000
1132.00,9.76542,25.033477,-0.000149,24.988503,0.4211,0.353,9.76542,0.00000
1133.00,9.77454,25.033507,-0.000148,24.988558,0.4208,0.353,9.77454,0.00000
1134.00,9.78376,25.033433,-0.000151,24.988472,0.4204,0.352,9.78376,0.00000
1135.00,9.79137,25.033430,-0.000154,24.988395,0.4201,0.352,9.79137,0.00000
1136.00,9.79846,25.033466,-0.000158,24.988409,0.4197,0.352,9.79846,0.00000
1137.00,9.80438,25.033505,-0.000161,24.988407,0.4194,0.353,9.80438,0.00000
1138.00,9.81130,25.033450,-0.000161,24.988319,0.4190,0.353,9.81130,0.00000
1139.00,9.81756,25.033478,-0.000160,24.988344,0.4187,0.353,9.81756,0.00000
1140.00,9.82293,25.033477,-0.000166,24.988341,0.4184,0.353,9.82293,0.00000
1141.00,9.82843,25.033441,-0.000167,24.988280,0.4180,0.354,9.82843,0.00000
1142.00,9.83452,25.033371,-0.000168,24.988225,0.4177,0.354,9.83452,0.00000
1143.00,9.83939,25.033398,-0.000170,24.988198,0.4173,0.354,9.83939,0.00000
1144.00,9.84259,25.033438,-0.000170,24.988132,0.4169,0.354,9.84259,0.00000
1145.00,9.84624,25.033500,-0.000164,24.988178,0.4166,0.354,9.84624,0.00000
1146.00,9.84893,25.033503,-0.000162,24.988185,0.4162,0.354,9.84893,0.00000
1147.00,9.85023,25.033622,-0.000161,24.988284,0.4158,0.354,9.85023,0.00000
1148.00,9.85238,25.033632,-0.000162,24.988337,0.4154,0.354,9.85238,0.00000
1149.00,9.85558,25.033612,-0.000164,24.988367,0.4151,0.354,9.85558,0.00000
1150.00,9.85798,25.033626,-0.000168,24.988380,0.4147,0.354,9.85798,0.00000
1151.00,9.85885,25.033743,-0.000168,24.988471,0.4143,0.355,9.85885,0.00000
1152.00,9.86015,25.033758,-0.000167,24.988437,0.4140,0.355,9.86015,0.00000
1153.00,9.86107,25.033877,-0.000165,24.988461,0.4136,0.355,9.86107,0.00000
1154.00,9.86178,25.034024,-0.000163,24.988498,0.4132,0.355,9.86178,0.00000
1155.00,9.86376,25.034102,-0.000161,24.988465,0.4128,0.354,9.86376,0.00000
1156.00,9.86721,25.034176,-0.000162,24.988436,0.4123,0.354,9.86721,0.00000
1157.00,9.86973,25.034254,-0.000162,24.988398,0.4119,0.354,9.86973,0.00000
1158.00,9.87150,25.034326,-0.000164,24.988321,0.4115,0.355,9.87150,0.00000
1159.00,9.87271,25.034317,-0.000168,24.988253,0.4111,0.355,9.87271,0.00000
1160.00,9.87201,25.034267,-0.000172,24.988182,0.4107,0.355,9.87201,0.00000
1161.00,9.87123,25.034297,-0.000174,24.988172,0.4103,0.356,9.87123,0.00000
1162.00,9.87136,25.034201,-0.000176,24.988103,0.4099,0.356,9.87136,0.00000
1163.00,9.87177,25.034252,-0.000174,24.988210,0.4095,0.356,9.87177,0.00000
1164.00,9.87233,25.034273,-0.000171,24.988189,0.4091,0.356,9.87233,0.00000
1165.00,9.87398,25.034295,-0.000167,24.988246,0.4087,0.356,9.87398,0.00000
1166.00,9.87462,25.034305,-0.000165,24.988274,0.4083,0.356,9.87462,0.00000
1167.00,9.87595,25.034509,-0.000160,24.988432,0.4080,0.356,9.87595,0.00000
1168.00,9.87614,25.034538,-0.000159,24.988420,0.4076,0.356,9.87614,0.00000
1169.00,9.87615,25.034583,-0.000159,24.988503,0.4072,0.356,9.87615,0.00000
1170.00,9.87595,25.034723,-0.000159,24.988581,0.4068,0.356,9.87595,0.00000
1171.00,9.87631,25.034795,-0.000158,24.988577,0.4064,0.356,9.87631,0.00000
1172.00,9.87559,25.034700,-0.000160,24.988466,0.4060,0.356,9.87559,0.00000
1173.00,9.87608,25.034568,-0.000160,24.988354,0.4055,0.356,9.87608,0.00000
1174.00,9.87681,25.034593,-0.000160,24.988325,0.4051,0.356,9.87681,0.00000
1175.00,9.87736,25.034524,-0.000159,24.988216,0.4047,0.356,9.87736,0.00000
1176.00,9.87841,25.034536,-0.000156,24.988211,0.4043,0.356,9.87841,0.00000
1177.00,9.87794,25.034579,-0.000157,24.988227,0.4039,0.356,9.87794,0.00000
1178.00,9.87791,25.034690,-0.000157,24.988265,0.4035,0.356,9.87791,0.00000
1179.00,9.87776,25.034746,-0.000157,24.988264,0.4031,0.356,9.87776,0.00000
1180.00,9.87747,25.034823,-0.000157,24.988273,0.4027,0.357,9.87747,0.00000
1181.00,9.87711,25.034804,-0.000161,24.988207,0.4022,0.357,9.87711,0.00000
1182.00,9.87957,25.034840,-0.000162,24.988127,0.4018,0.357,9.87957,0.00000
1183.00,9.88052,25.034902,-0.000162,24.988129,0.4014,0.357,9.88052,0.00000
1184.00,9.88036,25.034919,-0.000164,24.988116,0.4009,0.357,9.88036,0.00000
1185.00,9.88115,25.034921,-0.000165,24.988098,0.4005,0.357,9.88115,0.00000
1186.00,9.88147,25.035010,-0.000165,24.988162,0.4001,0.357,9.88147,0.00000
1187.00,9.88028,25.035079,-0.000164,24.988251,0.3997,0.357,9.88028,0.00000
1188.00,9.88015,25.035028,-0.000163,24.988194,0.3993,0.357,9.88015,0.00000
1189.00,9.88040,25.035037,-0.000160,24.988207,0.3989,0.357,9.88040,0.00000
1190.00,9.87943,25.035099,-0.000156,24.988255,0.3985,0.357,9.87943,0.00000
1191.00,9.87911,25.035112,-0.000155,24.988284,0.3981,0.357,9.87911,0.00000
1192.00,9.87925,25.035200,-0.000155,24.988372,0.3977,0.357,9.87925,0.00000
1193.00,9.87927,25.035245,-0.000155,24.988373,0.3973,0.357,9.87927,0.00000
1194.00,9.87987,25.035245,-0.000157,24.988245,0.3969,0.357,9.87987,0.00000
1195.00,9.88039,25.035248,-0.000160,24.988206,0.3965,0.357,9.88039,0.00000
1196.00,9.87949,25.035240,-0.000162,24.988134,0.3961,0.357,9.87949,0.00000
1197.00,9.87815,25.035200,-0.000161,24.988005,0.3957,0.357,9.87815,0.00000
1198.00,9.87799,25.035220,-0.000162,24.988012,0.3953,0.357,9.87799,0.00000
1199.00,9.87818,25.035207,-0.000165,24.988071,0.3948,0.358,9.87818,0.00000
1200.00,9.87930,25.035204,-0.000168,24.988083,0.3944,0.358,9.87930,0.00000
1201.00,9.88100,25.035284,-0.000167,24.988116,0.3940,0.358,9.88100,0.00000
1202.00,9.88322,25.035454,-0.000167,24.988259,0.3936,0.358,9.88322,0.00000
1203.00,9.88350,25.035569,-0.000164,24.988347,0.3933,0.358,9.88350,0.00000
1204.00,9.88324,25.035543,-0.000159,24.988313,0.3929,0.358,9.88324,0.00000
1205.00,9.88176,25.035581,-0.000156,24.988325,0.3925,0.358,9.88176,0.00000
1206.00,9.88118,25.035535,-0.000154,24.988254,0.3922,0.358,9.88118,0.00000
1207.00,9.88128,25.035359,-0.000158,24.988075,0.3918,0.358,9.88128,0.00000
1208.00,9.88230,25.035297,-0.000160,24.988003,0.3915,0.358,9.88230,0.00000
1209.00,9.88193,25.035379,-0.000162,24.988005,0.3912,0.358,9.88193,0.00000
1210.00,9.88277,25.035427,-0.000161,24.987988,0.3909,0.359,9.88277,0.00000
1211.00,9.88214,25.035448,-0.000164,24.988001,0.3906,0.359,9.88214,0.00000
1212.00,9.88159,25.035541,-0.000160,24.988059,0.3903,0.359,9.88159,0.00000
1213.00,9.88131,25.035632,-0.000159,24.988088,0.3901,0.358,9.88131,0.00000
1214.00,9.88065,25.035668,-0.000160,24.988080,0.3898,0.359,9.88065,0.00000
1215.00,9.88020,25.035658,-0.000163,24.988029,0.3895,0.359,9.88020,0.00000
1216.00,9.88237,25.035724,-0.000160,24.988043,0.3892,0.359,9.88237,0.00000
1217.00,9.88348,25.035769,-0.000162,24.988081,0.3890,0.359,9.88348,0.00000
1218.00,9.88364,25.035792,-0.000163,24.988054,0.3887,0.359,9.88364,0.00000
1219.00,9.88456,25.035846,-0.000164,24.988074,0.3884,0.359,9.88456,0.00000
1220.00,9.88444,25.036002,-0.000166,24.988164,0.3881,0.359,9.88444,0.00000
1221.00,9.88379,25.036128,-0.000166,24.988224,0.3878,0.359,9.88379,0.00000
1222.00,9.88317,25.036144,-0.000166,24.988179,0.3876,0.359,9.88317,0.00000
1223.00,9.88280,25.036158,-0.000163,24.988167,0.3873,0.359,9.88280,0.00000
1224.00,9.88326,25.036191,-0.000160,24.988198,0.3870,0.359,9.88326,0.00000
1225.00,9.88388,25.036092,-0.000160,24.988143,0.3868,0.359,9.88388,0.00000
1226.00,9.88344,25.036054,-0.000163,24.988106,0.3865,0.359,9.88344,0.00000
1227.00,9.88336,25.036168,-0.000166,24.988155,0.3863,0.360,9.88336,0.00000
1228.00,9.88281,25.036231,-0.000172,24.988181,0.3861,0.360,9.88281,0.00000
1229.00,9.88287,25.036312,-0.000172,24.988228,0.3858,0.360,9.88287,0.00000
1230.00,9.88322,25.036383,-0.000170,24.988197,0.3856,0.360,9.88322,0.00000
1231.00,9.88375,25.036422,-0.000169,24.988188,0.3854,0.360,9.88375,0.00000
1232.00,9.88286,25.036455,-0.000169,24.988168,0.3852,0.360,9.88286,0.00000
1233.00,9.88105,25.036462,-0.000169,24.988147,0.3850,0.360,9.88105,0.00000
1234.00,9.87994,25.036444,-0.000174,24.988056,0.3848,0.360,9.87994,0.00000
1235.00,9.87990,25.036431,-0.000173,24.988073,0.3846,0.360,9.87990,0.00000
1236.00,9.87984,25.036337,-0.000172,24.988020,0.3844,0.360,9.87984,0.00000
1237.00,9.88066,25.036282,-0.000171,24.988021,0.3842,0.360,9.88066,0.00000
1238.00,9.88298,25.036222,-0.000171,24.987978,0.3840,0.360,9.88298,0.00000
1239.00,9.88409,25.036256,-0.000165,24.988002,0.3838,0.360,9.88409,0.00000
1240.00,9.88471,25.036369,-0.000167,24.988063,0.3836,0.360,9.88471,0.00000
1241.00,9.88577,25.036447,-0.000168,24.988079,0.3834,0.360,9.88577,0.00000
1242.00,9.88623,25.036397,-0.000165,24.988047,0.3832,0.360,9.88623,0.00000
1243.00,9.88744,25.036495,-0.000167,24.988039,0.3830,0.360,9.88744,0.00000
1244.00,9.88828,25.036416,-0.000170,24.987978,0.3828,0.361,9.88828,0.00000
1245.00,9.88767,25.036392,-0.000174,24.987920,0.3826,0.361,9.88767,0.00000
1246.00,9.88643,25.036439,-0.000176,24.987952,0.3824,0.361,9.88643,0.00000
1247.00,9.88552,25.036493,-0.000177,24.987944,0.3823,0.362,9.88552,0.00000
1248.00,9.88396,25.036544,-0.000174,24.987997,0.3821,0.362,9.88396,0.00000
1249.00,9.88367,25.036654,-0.000175,24.988047,0.3820,0.362,9.88367,0.00000
1250.00,9.88420,25.036697,-0.000172,24.988065,0.3818,0.362,9.88420,0.00000
1251.00,9.88395,25.036718,-0.000168,24.988028,0.3816,0.362,9.88395,0.00000
1252.00,9.88416,25.036817,-0.000167,24.988043,0.3814,0.362,9.88416,0.00000
1253.00,9.88462,25.036784,-0.000169,24.987957,0.3812,0.362,9.88462,0.00000
1254.00,9.88372,25.036833,-0.000167,24.987987,0.3810,0.362,9.88372,0.00000
1255.00,9.88301,25.036776,-0.000165,24.987923,0.3809,0.362,9.88301,0.00000
1256.00,9.88284,25.036733,-0.000164,24.987861,0.3807,0.362,9.88284,0.00000
1257.00,9.88250,25.036669,-0.000164,24.987842,0.3805,0.362,9.88250,0.00000
1258.00,9.88209,25.036706,-0.000161,24.987893,0.3804,0.362,9.88209,0.00000
1259.00,9.88198,25.036687,-0.000162,24.987867,0.3802,0.362,9.88198,0.00000
1260.00,9.88171,25.036813,-0.000165,24.987916,0.3800,0.362,9.88171,0.00000
1261.00,9.88273,25.036852,-0.000166,24.987905,0.3799,0.362,9.88273,0.00000
@9,2.0000,4.0, 1260.093 
1262.00,9.88316,25.036922,-0.000166,24.987896,0.3797,0.362,9.88316,0.00000
1263.00,9.87816,25.036942,-0.000168,24.987912,0.3796,0.362,9.87816,0.00000
1264.00,9.86369,25.036922,-0.000167,24.987884,0.3795,0.362,9.86369,0.00000
1265.00,9.83971,25.036856,-0.000165,24.987832,0.3794,0.362,9.83971,0.00000
1266.00,9.80328,25.036971,-0.000166,24.987935,0.3792,0.363,9.80328,0.00000
1267.00,9.76062,25.037094,-0.000167,24.987973,0.3791,0.363,9.76062,0.00000
1268.00,9.72122,25.037229,-0.000169,24.988035,0.3790,0.363,9.72122,0.00000
1269.00,9.69133,25.037451,-0.000171,24.988093,0.3789,0.363,9.69133,0.00000
1270.00,9.67114,25.037516,-0.000172,24.988039,0.3787,0.363,9.67114,0.00000
1271.00,9.66667,25.037547,-0.000171,24.988055,0.3787,0.363,9.66667,0.00000
1272.00,9.67131,25.037533,-0.000172,24.988075,0.3786,0.363,9.67131,0.00000
1273.00,9.68038,25.037482,-0.000166,24.988010,0.3785,0.363,9.68038,0.00000
1274.00,9.69294,25.037391,-0.000162,24.987960,0.3784,0.363,9.69294,0.00000
1275.00,9.70808,25.037555,-0.000158,24.988111,0.3783,0.363,9.70808,0.00000
1276.00,9.72099,25.037560,-0.000157,24.988007,0.3782,0.363,9.72099,0.00000
1277.00,9.73480,25.037610,-0.000156,24.987916,0.3781,0.363,9.73480,0.00000
1278.00,9.74957,25.037706,-0.000156,24.987969,0.3780,0.363,9.74957,0.00000
1279.00,9.76224,25.037909,-0.000156,24.988083,0.3780,0.363,9.76224,0.00000
1280.00,9.77443,25.037783,-0.000158,24.987981,0.3779,0.363,9.77443,0.00000
1281.00,9.78485,25.037805,-0.000160,24.988030,0.3779,0.363,9.78485,0.00000
1282.00,9.79411,25.037742,-0.000160,24.988033,0.3778,0.363,9.79411,0.00000
1283.00,9.80115,25.037727,-0.000161,24.987984,0.3778,0.363,9.80115,0.00000
1284.00,9.80871,25.037631,-0.000164,24.987927,0.3778,0.363,9.80871,0.00000
1285.00,9.81525,25.037632,-0.000165,24.987941,0.3778,0.363,9.81525,0.00000
1286.00,9.82208,25.037747,-0.000164,24.988014,0.3778,0.363,9.82208,0.00000
1287.00,9.82630,25.037896,-0.000165,24.988117,0.3777,0.364,9.82630,0.00000
1288.00,9.83110,25.037948,-0.000165,24.988173,0.3777,0.364,9.83110,0.00000
1289.00,9.83560,25.037929,-0.000163,24.988116,0.3777,0.364,9.83560,0.00000
1290.00,9.83950,25.038018,-0.000162,24.988098,0.3777,0.364,9.83950,0.00000
1291.00,9.84432,25.038002,-0.000159,24.988042,0.3777,0.364,9.84432,0.00000
1292.00,9.84945,25.037950,-0.000158,24.987991,0.3777,0.364,9.84945,0.00000
1293.00,9.85321,25.038023,-0.000158,24.988043,0.3777,0.364,9.85321,0.00000
1294.00,9.85570,25.038102,-0.000161,24.988069,0.3778,0.364,9.85570,0.00000
1295.00,9.85840,25.038204,-0.000160,24.988157,0.3778,0.364,9.85840,0.00000
1296.00,9.86001,25.038240,-0.000162,24.988161,0.3778,0.364,9.86001,0.00000
1297.00,9.86161,25.038367,-0.000165,24.988225,0.3779,0.365,9.86161,0.00000
1298.00,9.86330,25.038363,-0.000165,24.988163,0.3780,0.365,9.86330,0.00000
1299.00,9.86567,25.038419,-0.000165,24.988254,0.3780,0.365,9.86567,0.00000
1300.00,9.86762,25.038425,-0.000166,24.988236,0.3780,0.365,9.86762,0.00000
1301.00,9.86889,25.038410,-0.000166,24.988225,0.3781,0.365,9.86889,0.00000
1302.00,9.87105,25.038320,-0.000165,24.988131,0.3781,0.365,9.87105,0.00000
1303.00,9.87213,25.038498,-0.000165,24.988244,0.3781,0.365,9.87213,0.00000
1304.00,9.87294,25.038497,-0.000165,24.988155,0.3781,0.365,9.87294,0.00000
1305.00,9.87388,25.038599,-0.000166,24.988276,0.3782,0.365,9.87388,0.00000
1306.00,9.87464,25.038671,-0.000167,24.988324,0.3782,0.365,9.87464,0.00000
1307.00,9.87523,25.038756,-0.000164,24.988344,0.3783,0.365,9.87523,0.00000
1308.00,9.87584,25.038658,-0.000165,24.988246,0.3783,0.365,9.87584,0.00000
1309.00,9.87687,25.038686,-0.000165,24.988241,0.3783,0.365,9.87687,0.00000
1310.00,9.87752,25.038710,-0.000164,24.988117,0.3783,0.365,9.87752,0.00000
1311.00,9.87843,25.038753,-0.000163,24.988122,0.3784,0.365,9.87843,0.00000
1312.00,9.87916,25.038764,-0.000164,24.988143,0.3784,0.365,9.87916,0.00000
1313.00,9.87968,25.038716,-0.000163,24.988119,0.3784,0.365,9.87968,0.00000
1314.00,9.87988,25.038714,-0.000162,24.988120,0.3784,0.365,9.87988,0.00000
1315.00,9.88019,25.038693,-0.000159,24.988147,0.3784,0.365,9.88019,0.00000
1316.00,9.88052,25.038767,-0.000157,24.988194,0.3785,0.365,9.88052,0.00000
1317.00,9.88049,25.038843,-0.000157,24.988216,0.3785,0.365,9.88049,0.00000
1318.00,9.88190,25.038893,-0.000160,24.988194,0.3786,0.365,9.88190,0.00000
1319.00,9.88262,25.039029,-0.000158,24.988270,0.3787,0.365,9.88262,0.00000
1320.00,9.88304,25.039035,-0.000162,24.988254,0.3787,0.366,9.88304,0.00000
1321.00,9.88375,25.039092,-0.000164,24.988279,0.3788,0.366,9.88375,0.00000
1322.00,9.88461,25.039116,-0.000161,24.988311,0.3789,0.366,9.88461,0.00000
1323.00,9.88481,25.039135,-0.000158,24.988319,0.3790,0.366,9.88481,0.00000
1324.00,9.88431,25.039110,-0.000158,24.988281,0.3790,0.366,9.88431,0.00000
1325.00,9.88412,25.039138,-0.000154,24.988248,0.3790,0.366,9.88412,0.00000
1326.00,9.88397,25.039011,-0.000155,24.988089,0.3791,0.366,9.88397,0.00000
1327.00,9.88476,25.038967,-0.000159,24.987971,0.3791,0.366,9.88476,0.00000
1328.00,9.88454,25.039048,-0.000160,24.987987,0.3792,0.366,9.88454,0.00000
1329.00,9.88453,25.039129,-0.000162,24.988011,0.3792,0.366,9.88453,0.00000
1330.00,9.88475,25.039181,-0.000165,24.988094,0.3793,0.367,9.88475,0.00000
1331.00,9.88536,25.039281,-0.000165,24.988176,0.3794,0.367,9.88536,0.00000
1332.00,9.88456,25.039356,-0.000163,24.988255,0.3795,0.367,9.88456,0.00000
1333.00,9.88559,25.039388,-0.000166,24.988256,0.3796,0.367,9.88559,0.00000
1334.00,9.88629,25.039312,-0.000167,24.988143,0.3797,0.367,9.88629,0.00000
1335.00,9.88696,25.039310,-0.000169,24.988033,0.3798,0.367,9.88696,0.00000
1336.00,9.88734,25.039451,-0.000168,24.988029,0.3799,0.367,9.88734,0.00000
1337.00,9.88811,25.039466,-0.000170,24.987946,0.3800,0.367,9.88811,0.00000
1338.00,9.88843,25.039548,-0.000167,24.987985,0.3802,0.367,9.88843,0.00000
1339.00,9.88930,25.039584,-0.000167,24.987990,0.3803,0.368,9.88930,0.00000
1340.00,9.88960,25.039701,-0.000160,24.988101,0.3804,0.367,9.88960,0.00000
1341.00,9.88887,25.039683,-0.000157,24.988174,0.3806,0.367,9.88887,0.00000
1342.00,9.88804,25.039660,-0.000154,24.988231,0.3807,0.367,9.88804,0.00000
1343.00,9.88671,25.039601,-0.000152,24.988196,0.3809,0.367,9.88671,0.00000
1344.00,9.88643,25.039656,-0.000149,24.988248,0.3810,0.367,9.88643,0.00000
1345.00,9.88680,25.039657,-0.000154,24.988183,0.3811,0.367,9.88680,0.00000
1346.00,9.88795,25.039675,-0.000158,24.988114,0.3812,0.367,9.88795,0.00000
1347.00,9.88936,25.039780,-0.000162,24.988122,0.3814,0.368,9.88936,0.00000
1348.00,9.88970,25.039753,-0.000166,24.988048,0.3815,0.368,9.88970,0.00000
1349.00,9.88926,25.039729,-0.000170,24.988041,0.3816,0.368,9.88926,0.00000
1350.00,9.88856,25.039683,-0.000167,24.988075,0.3818,0.368,9.88856,0.00000
1351.00,9.88803,25.039631,-0.000167,24.988025,0.3819,0.368,9.88803,0.00000
1352.00,9.88816,25.039604,-0.000164,24.988038,0.3821,0.368,9.88816,0.00000
1353.00,9.88921,25.039679,-0.000163,24.988066,0.3822,0.368,9.88921,0.00000
1354.00,9.88928,25.039705,-0.000160,24.988014,0.3823,0.368,9.88928,0.00000
1355.00,9.88978,25.039703,-0.000164,24.987923,0.3824,0.368,9.88978,0.00000
1356.00,9.88891,25.039759,-0.000163,24.987954,0.3825,0.368,9.88891,0.00000
1357.00,9.88776,25.039911,-0.000164,24.987983,0.3826,0.368,9.88776,0.00000
1358.00,9.88670,25.039929,-0.000162,24.987960,0.3827,0.368,9.88670,0.00000
1359.00,9.88787,25.040071,-0.000159,24.988063,0.3829,0.368,9.88787,0.00000
1360.00,9.88803,25.040155,-0.000158,24.988096,0.3830,0.368,9.88803,0.00000
1361.00,9.88859,25.040192,-0.000157,24.988148,0.3831,0.368,9.88859,0.00000
1362.00,9.89023,25.040162,-0.000156,24.988091,0.3832,0.368,9.89023,0.00000
1363.00,9.89116,25.040251,-0.000159,24.988158,0.3833,0.368,9.89116,0.00000
1364.00,9.89066,25.040279,-0.000163,24.988157,0.3833,0.368,9.89066,0.00000
1365.00,9.89041,25.040339,-0.000163,24.988149,0.3834,0.368,9.89041,0.00000
1366.00,9.89040,25.040240,-0.000168,24.987955,0.3835,0.369,9.89040,0.00000
1367.00,9.88886,25.040324,-0.000173,24.988023,0.3836,0.369,9.88886,0.00000
1368.00,9.88828,25.040379,-0.000170,24.988010,0.3836,0.369,9.88828,0.00000
1369.00,9.88838,25.040290,-0.000169,24.987897,0.3837,0.369,9.88838,0.00000
1370.00,9.88828,25.040290,-0.000170,24.987931,0.3838,0.369,9.88828,0.00000
1371.00,9.88898,25.040463,-0.000168,24.988068,0.3839,0.369,9.88898,0.00000
1372.00,9.88928,25.040499,-0.000167,24.988067,0.3840,0.370,9.88928,0.00000
1373.00,9.88936,25.040443,-0.000170,24.987984,0.3840,0.370,9.88936,0.00000
1374.00,9.88952,25.040570,-0.000170,24.988088,0.3841,0.370,9.88952,0.00000
1375.00,9.89007,25.040509,-0.000168,24.987992,0.3842,0.370,9.89007,0.00000
1376.00,9.89068,25.040416,-0.000167,24.987835,0.3844,0.370,9.89068,0.00000
1377.00,9.89130,25.040281,-0.000164,24.987682,0.3845,0.370,9.89130,0.00000
1378.00,9.89225,25.040270,-0.000165,24.987674,0.3846,0.370,9.89225,0.00000
1379.00,9.89281,25.040259,-0.000164,24.987615,0.3848,0.370,9.89281,0.00000
1380.00,9.89198,25.040315,-0.000164,24.987642,0.3849,0.370,9.89198,0.00000
1381.00,9.89144,25.040449,-0.000160,24.987827,0.3851,0.370,9.89144,0.00000
1382.00,9.89092,25.040505,-0.000160,24.987846,0.3852,0.370,9.89092,0.00000
1383.00,9.89072,25.040563,-0.000158,24.987874,0.3854,0.370,9.89072,0.00000
1384.00,9.89027,25.040549,-0.000157,24.987858,0.3855,0.370,9.89027,0.00000
1385.00,9.89115,25.040630,-0.000157,24.987893,0.3857,0.370,9.89115,0.00000
1386.00,9.89198,25.040613,-0.000160,24.987800,0.3858,0.370,9.89198,0.00000
1387.00,9.89337,25.040667,-0.000158,24.987776,0.3860,0.370,9.89337,0.00000
1388.00,9.89373,25.040764,-0.000156,24.987802,0.3861,0.370,9.89373,0.00000
1389.00,9.89392,25.040917,-0.000154,24.987884,0.3863,0.370,9.89392,0.00000
1390.00,9.89251,25.041083,-0.000154,24.988016,0.3864,0.370,9.89251,0.00000
1391.00,9.89217,25.041263,-0.000154,24.988142,0.3866,0.370,9.89217,0.00000
1392.00,9.89157,25.041397,-0.000156,24.988301,0.3868,0.370,9.89157,0.00000
1393.00,9.89138,25.041391,-0.000155,24.988276,0.3869,0.370,9.89138,0.00000
1394.00,9.89123,25.041363,-0.000155,24.988220,0.3871,0.370,9.89123,0.00000
1395.00,9.89333,25.041296,-0.000154,24.988109,0.3873,0.370,9.89333,0.00000
1396.00,9.89299,25.041168,-0.000156,24.987979,0.3874,0.370,9.89299,0.00000
1397.00,9.89222,25.041208,-0.000157,24.987973,0.3876,0.370,9.89222,0.00000
1398.00,9.89183,25.041369,-0.000160,24.988045,0.3878,0.371,9.89183,0.00000
1399.00,9.89161,25.041362,-0.000162,24.988043,0.3880,0.371,9.89161,0.00000
1400.00,9.89180,25.041307,-0.000162,24.988033,0.3882,0.371,9.89180,0.00000
1401.00,9.89335,25.041280,-0.000161,24.987971,0.3884,0.371,9.89335,0.00000
1402.00,9.89427,25.041297,-0.000162,24.987904,0.3885,0.371,9.89427,0.00000
1403.00,9.89424,25.041303,-0.000162,24.987896,0.3887,0.371,9.89424,0.00000
1404.00,9.89412,25.041439,-0.000163,24.987939,0.3889,0.371,9.89412,0.00000
1405.00,9.89298,25.041551,-0.000169,24.987973,0.3891,0.371,9.89298,0.00000
1406.00,9.89189,25.041674,-0.000170,24.988090,0.3893,0.372,9.89189,0.00000
1407.00,9.89231,25.041624,-0.000170,24.988070,0.3895,0.372,9.89231,0.00000
1408.00,9.89367,25.041635,-0.000172,24.988112,0.3897,0.372,9.89367,0.00000
1409.00,9.89394,25.041536,-0.000171,24.988023,0.3899,0.372,9.89394,0.00000
1410.00,9.89468,25.041547,-0.000168,24.987973,0.3901,0.372,9.89468,0.00000
1411.00,9.89537,25.041598,-0.000168,24.987987,0.3903,0.372,9.89537,0.00000
@10,2.0000,4.0, 1410.088 
1412.00,9.89587,25.041694,-0.000168,24.988054,0.3905,0.372,9.89587,0.00000
1413.00,9.89061,25.041655,-0.000167,24.988023,0.3907,0.372,9.89061,0.00000
1414.00,9.87835,25.041628,-0.000166,24.988016,0.3909,0.372,9.87835,0.00000
1415.00,9.85766,25.041638,-0.000164,24.988031,0.3911,0.372,9.85766,0.00000
1416.00,9.82715,25.041644,-0.000162,24.988036,0.3913,0.372,9.82715,0.00000
1417.00,9.79213,25.041514,-0.000161,24.987942,0.3915,0.372,9.79213,0.00000
1418.00,9.76072,25.041488,-0.000163,24.987930,0.3917,0.372,9.76072,0.00000
1419.00,9.73835,25.041624,-0.000166,24.988124,0.3920,0.373,9.73835,0.00000
1420.00,9.72406,25.041630,-0.000170,24.988125,0.3921,0.373,9.72406,0.00000
1421.00,9.72080,25.041689,-0.000171,24.988170,0.3923,0.373,9.72080,0.00000
1422.00,9.72349,25.041777,-0.000176,24.988224,0.3925,0.373,9.72349,0.00000
1423.00,9.73174,25.041820,-0.000170,24.988179,0.3928,0.373,9.73174,0.00000
1424.00,9.74293,25.041852,-0.000169,24.988096,0.3930,0.373,9.74293,0.00000
1425.00,9.75489,25.041849,-0.000167,24.988087,0.3932,0.373,9.75489,0.00000
1426.00,9.76751,25.041777,-0.000170,24.988030,0.3934,0.374,9.76751,0.00000
1427.00,9.78048,25.041868,-0.000166,24.988058,0.3936,0.374,9.78048,0.00000
1428.00,9.79025,25.042039,-0.000169,24.988151,0.3938,0.374,9.79025,0.00000
1429.00,9.79938,25.042080,-0.000169,24.988112,0.3939,0.374,9.79938,0.00000
1430.00,9.80855,25.042195,-0.000169,24.988137,0.3941,0.374,9.80855,0.00000
1431.00,9.81563,25.042348,-0.000166,24.988167,0.3943,0.374,9.81563,0.00000
1432.00,9.82282,25.042353,-0.000168,24.988119,0.3945,0.374,9.82282,0.00000
1433.00,9.83017,25.042301,-0.000170,24.988047,0.3947,0.374,9.83017,0.00000
1434.00,9.83521,25.042392,-0.000172,24.988087,0.3950,0.374,9.83521,0.00000
1435.00,9.83984,25.042378,-0.000171,24.988066,0.3952,0.374,9.83984,0.00000
1436.00,9.84463,25.042398,-0.000172,24.988010,0.3954,0.375,9.84463,0.00000
1437.00,9.84775,25.042395,-0.000167,24.987967,0.3956,0.374,9.84775,0.00000
1438.00,9.85088,25.042491,-0.000165,24.988049,0.3959,0.374,9.85088,0.00000
1439.00,9.85408,25.042335,-0.000165,24.987901,0.3961,0.374,9.85408,0.00000
1440.00,9.85698,25.042417,-0.000168,24.987982,0.3963,0.375,9.85698,0.00000
1441.00,9.85929,25.042442,-0.000165,24.988005,0.3965,0.375,9.85929,0.00000
1442.00,9.86278,25.042536,-0.000169,24.988085,0.3967,0.375,9.86278,0.00000
1443.00,9.86523,25.042526,-0.000167,24.988065,0.3969,0.375,9.86523,0.00000
1444.00,9.86735,25.042689,-0.000166,24.988250,0.3972,0.375,9.86735,0.00000
1445.00,9.86876,25.042686,-0.000164,24.988259,0.3974,0.375,9.86876,0.00000
1446.00,9.87145,25.042666,-0.000165,24.988259,0.3976,0.375,9.87145,0.00000
1447.00,9.87275,25.042634,-0.000164,24.988230,0.3978,0.375,9.87275,0.00000
1448.00,9.87383,25.042632,-0.000161,24.988168,0.3981,0.375,9.87383,0.00000
1449.00,9.87523,25.042553,-0.000164,24.987999,0.3983,0.375,9.87523,0.00000
1450.00,9.87738,25.042587,-0.000162,24.987891,0.3985,0.375,9.87738,0.00000
1451.00,9.87865,25.042620,-0.000162,24.987898,0.3988,0.375,9.87865,0.00000
1452.00,9.87931,25.042743,-0.000161,24.987935,0.3990,0.375,9.87931,0.00000
1453.00,9.88003,25.042845,-0.000166,24.988018,0.3993,0.375,9.88003,0.00000
1454.00,9.88070,25.042984,-0.000165,24.988137,0.3995,0.376,9.88070,0.00000
1455.00,9.88234,25.043113,-0.000163,24.988257,0.3998,0.376,9.88234,0.00000
1456.00,9.88423,25.043148,-0.000163,24.988263,0.4000,0.376,9.88423,0.00000
1457.00,9.88525,25.043171,-0.000162,24.988292,0.4002,0.376,9.88525,0.00000
1458.00,9.88768,25.043095,-0.000155,24.988228,0.4005,0.375,9.88768,0.00000
1459.00,9.88942,25.043096,-0.000153,24.988257,0.4007,0.375,9.88942,0.00000
1460.00,9.88965,25.043066,-0.000155,24.988221,0.4009,0.375,9.88965,0.00000
1461.00,9.88948,25.043164,-0.000156,24.988211,0.4011,0.375,9.88948,0.00000
1462.00,9.88975,25.043198,-0.000163,24.988138,0.4013,0.376,9.88975,0.00000
1463.00,9.88952,25.043206,-0.000170,24.988074,0.4015,0.376,9.88952,0.00000
1464.00,9.88903,25.043250,-0.000173,24.987988,0.4016,0.377,9.88903,0.00000
1465.00,9.88854,25.043352,-0.000173,24.988063,0.4018,0.377,9.88854,0.00000
1466.00,9.88845,25.043399,-0.000174,24.988154,0.4020,0.377,9.88845,0.00000
1467.00,9.89014,25.043474,-0.000168,24.988227,0.4022,0.377,9.89014,0.00000
1468.00,9.88993,25.043627,-0.000165,24.988321,0.4024,0.377,9.88993,0.00000
1469.00,9.89127,25.043613,-0.000167,24.988339,0.4026,0.377,9.89127,0.00000
1470.00,9.89227,25.043534,-0.000165,24.988254,0.4027,0.377,9.89227,0.00000
1471.00,9.89235,25.043515,-0.000164,24.988169,0.4028,0.377,9.89235,0.00000
1472.00,9.89164,25.043495,-0.000168,24.988149,0.4029,0.377,9.89164,0.00000
1473.00,9.89211,25.043470,-0.000170,24.988155,0.4031,0.377,9.89211,0.00000
1474.00,9.89174,25.043496,-0.000168,24.988196,0.4032,0.377,9.89174,0.00000
1475.00,9.89242,25.043431,-0.000168,24.988129,0.4033,0.377,9.89242,0.00000
1476.00,9.89323,25.043424,-0.000165,24.988161,0.4035,0.377,9.89323,0.00000
1477.00,9.89325,25.043373,-0.000163,24.988136,0.4036,0.377,9.89325,0.00000
1478.00,9.89280,25.043424,-0.000162,24.988164,0.4038,0.377,9.89280,0.00000
1479.00,9.89217,25.043423,-0.000159,24.988163,0.4039,0.377,9.89217,0.00000
1480.00,9.89265,25.043556,-0.000159,24.988267,0.4040,0.377,9.89265,0.00000
1481.00,9.89236,25.043534,-0.000163,24.988161,0.4041,0.377,9.89236,0.00000
1482.00,9.89293,25.043595,-0.000164,24.988196,0.4043,0.377,9.89293,0.00000
1483.00,9.89331,25.043513,-0.000164,24.988156,0.4044,0.378,9.89331,0.00000
1484.00,9.89365,25.043633,-0.000164,24.988199,0.4046,0.378,9.89365,0.00000
1485.00,9.89249,25.043673,-0.000162,24.988175,0.4047,0.378,9.89249,0.00000
1486.00,9.89313,25.043737,-0.000159,24.988219,0.4049,0.378,9.89313,0.00000
1487.00,9.89347,25.043732,-0.000155,24.988183,0.4051,0.377,9.89347,0.00000
1488.00,9.89419,25.043829,-0.000155,24.988142,0.4052,0.377,9.89419,0.00000
1489.00,9.89519,25.043932,-0.000158,24.988163,0.4054,0.378,9.89519,0.00000
1490.00,9.89542,25.043917,-0.000162,24.988109,0.4056,0.378,9.89542,0.00000
1491.00,9.89587,25.043988,-0.000164,24.988172,0.4058,0.378,9.89587,0.00000
1492.00,9.89517,25.044072,-0.000166,24.988195,0.4060,0.378,9.89517,0.00000
1493.00,9.89424,25.044096,-0.000165,24.988230,0.4062,0.378,9.89424,0.00000
1494.00,9.89400,25.044040,-0.000164,24.988149,0.4064,0.378,9.89400,0.00000
1495.00,9.89456,25.044114,-0.000165,24.988122,0.4066,0.378,9.89456,0.00000
1496.00,9.89372,25.044129,-0.000169,24.988043,0.4068,0.378,9.89372,0.00000
1497.00,9.89454,25.044120,-0.000172,24.988007,0.4070,0.378,9.89454,0.00000
1498.00,9.89642,25.044167,-0.000176,24.987983,0.4072,0.379,9.89642,0.00000
1499.00,9.89704,25.044201,-0.000175,24.987966,0.4074,0.379,9.89704,0.00000
1500.00,9.89676,25.044126,-0.000175,24.987935,0.4077,0.379,9.89676,0.00000
1501.00,9.89700,25.044181,-0.000173,24.987966,0.4079,0.379,9.89700,0.00000
1502.00,9.89670,25.044204,-0.000173,24.987978,0.4081,0.379,9.89670,0.00000
1503.00,9.89627,25.044210,-0.000175,24.988043,0.4084,0.379,9.89627,0.00000
1504.00,9.89657,25.044227,-0.000178,24.988078,0.4086,0.379,9.89657,0.00000
1505.00,9.89794,25.044332,-0.000179,24.988115,0.4089,0.379,9.89794,0.00000
1506.00,9.89979,25.044319,-0.000178,24.988064,0.4092,0.379,9.89979,0.00000
1507.00,9.90003,25.044434,-0.000177,24.988063,0.4094,0.380,9.90003,0.00000
1508.00,9.90048,25.044490,-0.000175,24.987977,0.4097,0.380,9.90048,0.00000
1509.00,9.90118,25.044543,-0.000174,24.987994,0.4099,0.380,9.90118,0.00000
1510.00,9.90141,25.044704,-0.000170,24.988134,0.4102,0.380,9.90141,0.00000
1511.00,9.89966,25.044740,-0.000171,24.988219,0.4105,0.380,9.89966,0.00000
1512.00,9.89975,25.044671,-0.000171,24.988212,0.4107,0.380,9.89975,0.00000
1513.00,9.89964,25.044700,-0.000168,24.988286,0.4109,0.380,9.89964,0.00000
1514.00,9.89828,25.044679,-0.000166,24.988212,0.4112,0.380,9.89828,0.00000
1515.00,9.89776,25.044583,-0.000167,24.988048,0.4114,0.380,9.89776,0.00000
1516.00,9.89904,25.044625,-0.000165,24.987976,0.4116,0.380,9.89904,0.00000
1517.00,9.89863,25.044633,-0.000167,24.987924,0.4118,0.380,9.89863,0.00000
1518.00,9.89824,25.044655,-0.000165,24.987875,0.4121,0.380,9.89824,0.00000
1519.00,9.89804,25.044739,-0.000165,24.987924,0.4123,0.380,9.89804,0.00000
1520.00,9.89724,25.044784,-0.000164,24.988012,0.4125,0.380,9.89724,0.00000
1521.00,9.89534,25.044776,-0.000167,24.988059,0.4128,0.381,9.89534,0.00000
1522.00,9.89600,25.044773,-0.000166,24.988039,0.4130,0.381,9.89600,0.00000
1523.00,9.89694,25.044700,-0.000168,24.988026,0.4131,0.381,9.89694,0.00000
1524.00,9.89725,25.044647,-0.000168,24.987987,0.4133,0.381,9.89725,0.00000
1525.00,9.89746,25.044664,-0.000169,24.987964,0.4135,0.381,9.89746,0.00000
1526.00,9.89889,25.044746,-0.000165,24.988058,0.4137,0.381,9.89889,0.00000
1527.00,9.89869,25.044891,-0.000161,24.988149,0.4138,0.381,9.89869,0.00000
1528.00,9.89697,25.045044,-0.000159,24.988186,0.4140,0.381,9.89697,0.00000
1529.00,9.89696,25.045127,-0.000159,24.988196,0.4142,0.381,9.89696,0.00000
1530.00,9.89704,25.045173,-0.000159,24.988197,0.4144,0.381,9.89704,0.00000
1531.00,9.89704,25.045230,-0.000161,24.988145,0.4145,0.381,9.89704,0.00000
1532.00,9.89711,25.045160,-0.000162,24.988092,0.4147,0.381,9.89711,0.00000
1533.00,9.89859,25.045212,-0.000162,24.988097,0.4149,0.381,9.89859,0.00000
1534.00,9.89926,25.045178,-0.000159,24.988130,0.4150,0.381,9.89926,0.00000
1535.00,9.89916,25.045186,-0.000158,24.988154,0.4152,0.381,9.89916,0.00000
1536.00,9.89855,25.045094,-0.000156,24.988071,0.4153,0.381,9.89855,0.00000
1537.00,9.89923,25.045181,-0.000155,24.988107,0.4154,0.382,9.89923,0.00000
1538.00,9.89966,25.045126,-0.000154,24.988109,0.4156,0.382,9.89966,0.00000
1539.00,9.89956,25.045139,-0.000154,24.988051,0.4157,0.381,9.89956,0.00000
1540.00,9.90100,25.045147,-0.000156,24.988006,0.4159,0.381,9.90100,0.00000
1541.00,9.90142,25.045320,-0.000159,24.988089,0.4161,0.381,9.90142,0.00000
1542.00,9.90029,25.045373,-0.000160,24.988117,0.4162,0.381,9.90029,0.00000
1543.00,9.89979,25.045425,-0.000162,24.988103,0.4164,0.382,9.89979,0.00000
1544.00,9.89964,25.045574,-0.000163,24.988171,0.4165,0.382,9.89964,0.00000
1545.00,9.89875,25.045580,-0.000163,24.988167,0.4167,0.382,9.89875,0.00000
1546.00,9.89865,25.045453,-0.000161,24.988076,0.4169,0.382,9.89865,0.00000
1547.00,9.90003,25.045493,-0.000162,24.988098,0.4170,0.382,9.90003,0.00000
1548.00,9.90060,25.045529,-0.000163,24.988042,0.4172,0.382,9.90060,0.00000
1549.00,9.90087,25.045529,-0.000164,24.987982,0.4174,0.382,9.90087,0.00000
1550.00,9.90053,25.045692,-0.000163,24.988052,0.4176,0.382,9.90053,0.00000
1551.00,9.90233,25.045756,-0.000166,24.988107,0.4178,0.382,9.90233,0.00000
1552.00,9.90215,25.045754,-0.000170,24.988089,0.4180,0.382,9.90215,0.00000
1553.00,9.90207,25.045697,-0.000173,24.988054,0.4181,0.382,9.90207,0.00000
1554.00,9.90071,25.045684,-0.000173,24.988097,0.4183,0.382,9.90071,0.00000
1555.00,9.90113,25.045669,-0.000175,24.988115,0.4185,0.383,9.90113,0.00000
1556.00,9.89979,25.045742,-0.000174,24.988125,0.4187,0.383,9.89979,0.00000
1557.00,9.90074,25.045735,-0.000172,24.988092,0.4189,0.383,9.90074,0.00000
1558.00,9.90194,25.045749,-0.000172,24.988107,0.4190,0.383,9.90194,0.00000
1559.00,9.90402,25.045771,-0.000175,24.988064,0.4192,0.383,9.90402,0.00000
1560.00,9.90450,25.045730,-0.000176,24.987965,0.4194,0.383,9.90450,0.00000
1561.00,9.90503,25.045736,-0.000176,24.987883,0.4196,0.383,9.90503,0.00000
@11,2.0000,4.0, 1560.083 
1562.00,9.90398,25.045812,-0.000175,24.987877,0.4199,0.383,9.90398,0.00000
1563.00,9.89996,25.045972,-0.000174,24.987928,0.4201,0.384,9.89996,0.00000
1564.00,9.89046,25.046102,-0.000173,24.988064,0.4203,0.384,9.89046,0.00000
1565.00,9.87322,25.046148,-0.000172,24.988120,0.4206,0.384,9.87322,0.00000
1566.00,9.84879,25.046249,-0.000174,24.988260,0.4208,0.384,9.84879,0.00000
1567.00,9.82105,25.046302,-0.000175,24.988320,0.4210,0.384,9.82105,0.00000
1568.00,9.79387,25.046440,-0.000178,24.988455,0.4212,0.385,9.79387,0.00000
1569.00,9.77412,25.046375,-0.000180,24.988306,0.4214,0.385,9.77412,0.00000
1570.00,9.76303,25.046445,-0.000181,24.988347,0.4216,0.385,9.76303,0.00000
1571.00,9.76154,25.046410,-0.000176,24.988286,0.4218,0.385,9.76154,0.00000
1572.00,9.76616,25.046470,-0.000174,24.988277,0.4219,0.385,9.76616,0.00000
1573.00,9.77540,25.046393,-0.000172,24.988193,0.4221,0.385,9.77540,0.00000
1574.00,9.78523,25.046470,-0.000168,24.988273,0.4223,0.385,9.78523,0.00000
1575.00,9.79620,25.046444,-0.000164,24.988247,0.4225,0.385,9.79620,0.00000
1576.00,9.80648,25.046502,-0.000163,24.988252,0.4227,0.385,9.80648,0.00000
1577.00,9.81577,25.046362,-0.000163,24.988132,0.4229,0.385,9.81577,0.00000
1578.00,9.82299,25.046349,-0.000161,24.988125,0.4231,0.385,9.82299,0.00000
1579.00,9.83002,25.046316,-0.000160,24.988099,0.4233,0.385,9.83002,0.00000
1580.00,9.83595,25.046399,-0.000161,24.988093,0.4234,0.385,9.83595,0.00000
1581.00,9.84097,25.046458,-0.000161,24.988090,0.4236,0.385,9.84097,0.00000
1582.00,9.84640,25.046667,-0.000160,24.988173,0.4238,0.385,9.84640,0.00000
1583.00,9.85147,25.046690,-0.000163,24.988126,0.4240,0.385,9.85147,0.00000
1584.00,9.85579,25.046729,-0.000165,24.988103,0.4242,0.385,9.85579,0.00000
1585.00,9.85879,25.046815,-0.000165,24.988143,0.4244,0.385,9.85879,0.00000
1586.00,9.86124,25.046799,-0.000166,24.988114,0.4246,0.385,9.86124,0.00000
1587.00,9.86404,25.046752,-0.000168,24.988139,0.4248,0.386,9.86404,0.00000
1588.00,9.86832,25.046748,-0.000162,24.988095,0.4250,0.385,9.86832,0.00000
1589.00,9.87197,25.046859,-0.000163,24.988186,0.4252,0.385,9.87197,0.00000
1590.00,9.87589,25.046872,-0.000163,24.988194,0.4254,0.386,9.87589,0.00000
1591.00,9.87958,25.046960,-0.000162,24.988243,0.4256,0.386,9.87958,0.00000
1592.00,9.88134,25.047033,-0.000162,24.988221,0.4258,0.386,9.88134,0.00000
1593.00,9.88211,25.047105,-0.000162,24.988296,0.4260,0.386,9.88211,0.00000
1594.00,9.88304,25.047091,-0.000158,24.988207,0.4262,0.386,9.88304,0.00000
1595.00,9.88450,25.046987,-0.000159,24.988084,0.4265,0.386,9.88450,0.00000
1596.00,9.88650,25.046950,-0.000160,24.988105,0.4268,0.386,9.88650,0.00000
1597.00,9.88921,25.046970,-0.000158,24.988168,0.4270,0.386,9.88921,0.00000
1598.00,9.89096,25.047091,-0.000160,24.988235,0.4273,0.387,9.89096,0.00000
1599.00,9.89267,25.047128,-0.000164,24.988252,0.4275,0.387,9.89267,0.00000
1600.00,9.89385,25.047156,-0.000162,24.988224,0.4278,0.387,9.89385,0.00000
1601.00,9.89319,25.047195,-0.000163,24.988246,0.4280,0.387,9.89319,0.00000
1602.00,9.89314,25.047234,-0.000165,24.988183,0.4283,0.387,9.89314,0.00000
1603.00,9.89373,25.047123,-0.000164,24.988078,0.4286,0.387,9.89373,0.00000
1604.00,9.89374,25.047102,-0.000158,24.988103,0.4289,0.387,9.89374,0.00000
1605.00,9.89401,25.047105,-0.000158,24.988125,0.4292,0.387,9.89401,0.00000
1606.00,9.89632,25.047219,-0.000158,24.988114,0.4295,0.387,9.89632,0.00000
1607.00,9.89676,25.047191,-0.000155,24.988115,0.4298,0.387,9.89676,0.00000
1608.00,9.89769,25.047232,-0.000154,24.988118,0.4300,0.387,9.89769,0.00000
1609.00,9.89807,25.047359,-0.000158,24.988162,0.4303,0.388,9.89807,0.00000
1610.00,9.89816,25.047439,-0.000161,24.988199,0.4306,0.388,9.89816,0.00000
1611.00,9.89757,25.047405,-0.000159,24.988079,0.4309,0.388,9.89757,0.00000
1612.00,9.89821,25.047442,-0.000159,24.988094,0.4312,0.388,9.89821,0.00000
1613.00,9.89833,25.047524,-0.000161,24.988156,0.4315,0.388,9.89833,0.00000
1614.00,9.89888,25.047484,-0.000159,24.988104,0.4318,0.388,9.89888,0.00000
1615.00,9.89949,25.047517,-0.000157,24.988119,0.4321,0.388,9.89949,0.00000
1616.00,9.90058,25.047523,-0.000157,24.988194,0.4323,0.387,9.90058,0.00000
1617.00,9.90035,25.047577,-0.000158,24.988182,0.4326,0.387,9.90035,0.00000
1618.00,9.89976,25.047646,-0.000159,24.988232,0.4329,0.388,9.89976,0.00000
1619.00,9.89890,25.047627,-0.000159,24.988235,0.4332,0.388,9.89890,0.00000
1620.00,9.89981,25.047652,-0.000160,24.988207,0.4334,0.388,9.89981,0.00000
1621.00,9.89937,25.047782,-0.000162,24.988252,0.4337,0.388,9.89937,0.00000
1622.00,9.90009,25.047803,-0.000163,24.988260,0.4339,0.388,9.90009,0.00000
1623.00,9.90046,25.047769,-0.000161,24.988196,0.4342,0.388,9.90046,0.00000
1624.00,9.90214,25.047918,-0.000163,24.988303,0.4344,0.388,9.90214,0.00000
1625.00,9.90230,25.047830,-0.000165,24.988221,0.4346,0.388,9.90230,0.00000
1626.00,9.90331,25.047815,-0.000167,24.988227,0.4349,0.388,9.90331,0.00000
1627.00,9.90305,25.047909,-0.000169,24.988288,0.4351,0.389,9.90305,0.00000
1628.00,9.90376,25.047971,-0.000170,24.988265,0.4353,0.389,9.90376,0.00000
1629.00,9.90384,25.047924,-0.000168,24.988156,0.4354,0.389,9.90384,0.00000
1630.00,9.90427,25.048090,-0.000165,24.988244,0.4357,0.389,9.90427,0.00000
1631.00,9.90499,25.047959,-0.000162,24.988065,0.4359,0.389,9.90499,0.00000
1632.00,9.90670,25.047972,-0.000156,24.988010,0.4361,0.389,9.90670,0.00000
1633.00,9.90692,25.048036,-0.000156,24.988087,0.4362,0.389,9.90692,0.00000
1634.00,9.90745,25.048077,-0.000158,24.988121,0.4364,0.389,9.90745,0.00000
1635.00,9.91109,25.048104,-0.000159,24.988107,0.4366,0.389,9.91109,0.00000
1636.00,9.91442,25.048210,-0.000160,24.988194,0.4367,0.389,9.91442,0.00000
1637.00,9.91662,25.048260,-0.000164,24.988253,0.4368,0.389,9.91662,0.00000
1638.00,9.91857,25.048207,-0.000165,24.988111,0.4370,0.390,9.91857,0.00000
1639.00,9.92049,25.048149,-0.000165,24.988024,0.4371,0.390,9.92049,0.00000
1640.00,9.91924,25.048213,-0.000165,24.988174,0.4373,0.390,9.91924,0.00000
1641.00,9.91690,25.048194,-0.000163,24.988171,0.4375,0.390,9.91690,0.00000
1642.00,9.91405,25.048059,-0.000163,24.988027,0.4376,0.390,9.91405,0.00000
1643.00,9.91234,25.048191,-0.000161,24.988122,0.4378,0.390,9.91234,0.00000
1644.00,9.91114,25.048388,-0.000161,24.988258,0.4380,0.390,9.91114,0.00000
1645.00,9.90918,25.048431,-0.000162,24.988141,0.4382,0.390,9.90918,0.00000
1646.00,9.90796,25.048547,-0.000163,24.988155,0.4383,0.390,9.90796,0.00000
1647.00,9.90788,25.048648,-0.000163,24.988158,0.4385,0.390,9.90788,0.00000
1648.00,9.90757,25.048605,-0.000163,24.988152,0.4387,0.390,9.90757,0.00000
1649.00,9.90768,25.048490,-0.000164,24.988045,0.4389,0.390,9.90768,0.00000
1650.00,9.90799,25.048421,-0.000164,24.988033,0.4390,0.390,9.90799,0.00000
1651.00,9.90814,25.048423,-0.000166,24.988071,0.4393,0.391,9.90814,0.00000
1652.00,9.90769,25.048489,-0.000164,24.988174,0.4394,0.391,9.90769,0.00000
1653.00,9.90767,25.048499,-0.000165,24.988168,0.4396,0.391,9.90767,0.00000
1654.00,9.90695,25.048652,-0.000162,24.988247,0.4399,0.391,9.90695,0.00000
1655.00,9.90637,25.048823,-0.000160,24.988287,0.4401,0.391,9.90637,0.00000
1656.00,9.90612,25.048886,-0.000159,24.988285,0.4403,0.391,9.90612,0.00000
1657.00,9.90702,25.048969,-0.000161,24.988282,0.4406,0.391,9.90702,0.00000
1658.00,9.90735,25.049130,-0.000163,24.988364,0.4408,0.391,9.90735,0.00000
1659.00,9.90576,25.049069,-0.000163,24.988308,0.4411,0.391,9.90576,0.00000
1660.00,9.90463,25.049127,-0.000164,24.988392,0.4413,0.391,9.90463,0.00000
1661.00,9.90413,25.049181,-0.000163,24.988413,0.4416,0.391,9.90413,0.00000
1662.00,9.90365,25.049279,-0.000162,24.988474,0.4418,0.391,9.90365,0.00000
1663.00,9.90398,25.049178,-0.000163,24.988356,0.4421,0.392,9.90398,0.00000
1664.00,9.90457,25.049245,-0.000162,24.988375,0.4423,0.392,9.90457,0.00000
1665.00,9.90420,25.049132,-0.000162,24.988322,0.4426,0.392,9.90420,0.00000
1666.00,9.90377,25.049083,-0.000161,24.988320,0.4428,0.392,9.90377,0.00000
1667.00,9.90249,25.049020,-0.000158,24.988315,0.4431,0.392,9.90249,0.00000
1668.00,9.90120,25.049146,-0.000153,24.988435,0.4433,0.391,9.90120,0.00000
1669.00,9.90178,25.049215,-0.000154,24.988494,0.4435,0.391,9.90178,0.00000
1670.00,9.90219,25.049386,-0.000155,24.988516,0.4438,0.391,9.90219,0.00000
1671.00,9.90218,25.049517,-0.000154,24.988476,0.4440,0.391,9.90218,0.00000
1672.00,9.90283,25.049495,-0.000156,24.988341,0.4443,0.392,9.90283,0.00000
1673.00,9.90327,25.049457,-0.000159,24.988240,0.4446,0.392,9.90327,0.00000
1674.00,9.90223,25.049488,-0.000161,24.988222,0.4449,0.392,9.90223,0.00000
1675.00,9.90238,25.049452,-0.000159,24.988175,0.4452,0.392,9.90238,0.00000
1676.00,9.90253,25.049555,-0.000160,24.988285,0.4455,0.392,9.90253,0.00000
1677.00,9.90259,25.049660,-0.000159,24.988360,0.4458,0.392,9.90259,0.00000
1678.00,9.90312,25.049608,-0.000160,24.988310,0.4461,0.393,9.90312,0.00000
1679.00,9.90375,25.049577,-0.000160,24.988251,0.4464,0.393,9.90375,0.00000
1680.00,9.90399,25.049558,-0.000163,24.988178,0.4467,0.393,9.90399,0.00000
1681.00,9.90510,25.049502,-0.000162,24.988092,0.4469,0.393,9.90510,0.00000
1682.00,9.90595,25.049491,-0.000164,24.988101,0.4473,0.393,9.90595,0.00000
1683.00,9.90622,25.049658,-0.000165,24.988210,0.4475,0.393,9.90622,0.00000
1684.00,9.90614,25.049725,-0.000162,24.988264,0.4478,0.393,9.90614,0.00000
1685.00,9.90666,25.049832,-0.000162,24.988346,0.4481,0.393,9.90666,0.00000
1686.00,9.90537,25.049906,-0.000166,24.988381,0.4483,0.393,9.90537,0.00000
1687.00,9.90499,25.049911,-0.000164,24.988334,0.4485,0.393,9.90499,0.00000
1688.00,9.90440,25.049968,-0.000162,24.988303,0.4488,0.393,9.90440,0.00000
1689.00,9.90495,25.050004,-0.000163,24.988208,0.4490,0.393,9.90495,0.00000
1690.00,9.90460,25.050108,-0.000161,24.988245,0.4492,0.393,9.90460,0.00000
1691.00,9.90445,25.050036,-0.000161,24.988189,0.4494,0.393,9.90445,0.00000
1692.00,9.90341,25.050060,-0.000161,24.988175,0.4496,0.393,9.90341,0.00000
1693.00,9.90322,25.049975,-0.000160,24.988168,0.4498,0.394,9.90322,0.00000
1694.00,9.90274,25.050005,-0.000160,24.988206,0.4501,0.394,9.90274,0.00000
1695.00,9.90243,25.049935,-0.000162,24.988142,0.4503,0.394,9.90243,0.00000
1696.00,9.90358,25.049998,-0.000159,24.988082,0.4505,0.394,9.90358,0.00000
1697.00,9.90364,25.050097,-0.000161,24.988152,0.4507,0.394,9.90364,0.00000
1698.00,9.90375,25.050209,-0.000160,24.988178,0.4509,0.394,9.90375,0.00000
1699.00,9.90271,25.050232,-0.000159,24.988177,0.4511,0.394,9.90271,0.00000
1700.00,9.90315,25.050229,-0.000158,24.988167,0.4514,0.394,9.90315,0.00000
1701.00,9.90293,25.050388,-0.000158,24.988280,0.4516,0.394,9.90293,0.00000
1702.00,9.90393,25.050435,-0.000160,24.988280,0.4518,0.394,9.90393,0.00000
1703.00,9.90484,25.050388,-0.000160,24.988263,0.4520,0.394,9.90484,0.00000
1704.00,9.90673,25.050378,-0.000161,24.988264,0.4522,0.394,9.90673,0.00000
1705.00,9.90729,25.050472,-0.000158,24.988375,0.4524,0.394,9.90729,0.00000
1706.00,9.90667,25.050397,-0.000158,24.988368,0.4526,0.394,9.90667,0.00000
1707.00,9.90634,25.050385,-0.000160,24.988348,0.4528,0.395,9.90634,0.00000
1708.00,9.90614,25.050455,-0.000162,24.988292,0.4530,0.395,9.90614,0.00000
1709.00,9.90518,25.050510,-0.000163,24.988216,0.4532,0.395,9.90518,0.00000
1710.00,9.90479,25.050487,-0.000167,24.988068,0.4534,0.395,9.90479,0.00000
1711.00,9.90569,25.050504,-0.000164,24.988061,0.4535,0.396,9.90569,0.00000
@12,2.0000,4.0, 1710.079 
1712.00,9.90618,25.050550,-0.000161,24.988093,0.4537,0.396,9.90618,0.00000
1713.00,9.90415,25.050634,-0.000159,24.988217,0.4540,0.395,9.90415,0.00000
1714.00,9.89781,25.050568,-0.000158,24.988232,0.4542,0.395,9.89781,0.00000
1715.00,9.88360,25.050613,-0.000156,24.988272,0.4544,0.395,9.88360,0.00000
1716.00,9.86279,25.050593,-0.000162,24.988265,0.4546,0.396,9.86279,0.00000
1717.00,9.83788,25.050610,-0.000163,24.988233,0.4547,0.396,9.83788,0.00000
1718.00,9.81533,25.050580,-0.000165,24.988174,0.4549,0.396,9.81533,0.00000
1719.00,9.79908,25.050654,-0.000167,24.988243,0.4551,0.396,9.79908,0.00000
1720.00,9.79099,25.050633,-0.000167,24.988286,0.4553,0.396,9.79099,0.00000
1721.00,9.78998,25.050611,-0.000164,24.988225,0.4554,0.396,9.78998,0.00000
1722.00,9.79483,25.050716,-0.000162,24.988262,0.4556,0.396,9.79483,0.00000
1723.00,9.80120,25.050731,-0.000160,24.988239,0.4558,0.396,9.80120,0.00000
1724.00,9.80852,25.050794,-0.000156,24.988262,0.4560,0.396,9.80852,0.00000
1725.00,9.81687,25.050797,-0.000154,24.988229,0.4562,0.396,9.81687,0.00000
1726.00,9.82628,25.050869,-0.000154,24.988220,0.4563,0.396,9.82628,0.00000
1727.00,9.83460,25.050679,-0.000155,24.988095,0.4565,0.396,9.83460,0.00000
1728.00,9.84301,25.050623,-0.000159,24.988024,0.4566,0.396,9.84301,0.00000
1729.00,9.84995,25.050657,-0.000160,24.987986,0.4567,0.396,9.84995,0.00000
1730.00,9.85595,25.050721,-0.000162,24.987979,0.4568,0.396,9.85595,0.00000
1731.00,9.86003,25.050848,-0.000164,24.988092,0.4569,0.396,9.86003,0.00000
1732.00,9.86383,25.050924,-0.000168,24.988178,0.4570,0.397,9.86383,0.00000
1733.00,9.86777,25.051002,-0.000166,24.988213,0.4571,0.397,9.86777,0.00000
1734.00,9.87171,25.051030,-0.000169,24.988182,0.4572,0.397,9.87171,0.00000
1735.00,9.87468,25.051025,-0.000172,24.988173,0.4572,0.398,9.87468,0.00000
1736.00,9.87866,25.051023,-0.000170,24.988143,0.4573,0.398,9.87866,0.00000
1737.00,9.88245,25.051136,-0.000165,24.988186,0.4574,0.397,9.88245,0.00000
1738.00,9.88274,25.051087,-0.000163,24.988174,0.4575,0.397,9.88274,0.00000
1739.00,9.88343,25.051093,-0.000160,24.988222,0.4575,0.397,9.88343,0.00000
1740.00,9.88421,25.051035,-0.000158,24.988199,0.4576,0.397,9.88421,0.00000
1741.00,9.88539,25.050884,-0.000163,24.988004,0.4576,0.397,9.88539,0.00000
1742.00,9.88676,25.050882,-0.000166,24.987913,0.4576,0.397,9.88676,0.00000
1743.00,9.89025,25.051015,-0.000167,24.987944,0.4577,0.397,9.89025,0.00000
1744.00,9.89260,25.050970,-0.000167,24.987921,0.4577,0.397,9.89260,0.00000
1745.00,9.89445,25.051032,-0.000170,24.987933,0.4577,0.398,9.89445,0.00000
1746.00,9.89447,25.051215,-0.000169,24.988074,0.4577,0.398,9.89447,0.00000
1747.00,9.89504,25.051094,-0.000168,24.988016,0.4577,0.398,9.89504,0.00000
1748.00,9.89551,25.051008,-0.000171,24.987970,0.4577,0.398,9.89551,0.00000
1749.00,9.89636,25.051110,-0.000172,24.987902,0.4577,0.398,9.89636,0.00000
1750.00,9.89776,25.051212,-0.000169,24.987915,0.4577,0.398,9.89776,0.00000
1751.00,9.89886,25.051138,-0.000170,24.987893,0.4577,0.398,9.89886,0.00000
1752.00,9.89974,25.051204,-0.000170,24.987951,0.4577,0.398,9.89974,0.00000
1753.00,9.90000,25.051351,-0.000167,24.988038,0.4577,0.398,9.90000,0.00000
1754.00,9.90050,25.051307,-0.000166,24.988056,0.4577,0.398,9.90050,0.00000
1755.00,9.90081,25.051377,-0.000166,24.988103,0.4577,0.398,9.90081,0.00000
1756.00,9.90115,25.051461,-0.000168,24.988098,0.4577,0.399,9.90115,0.00000
1757.00,9.90167,25.051607,-0.000169,24.988116,0.4576,0.399,9.90167,0.00000
1758.00,9.90206,25.051508,-0.000169,24.987969,0.4576,0.399,9.90206,0.00000
1759.00,9.90235,25.051613,-0.000168,24.988042,0.4575,0.399,9.90235,0.00000
1760.00,9.90391,25.051642,-0.000166,24.988094,0.4575,0.399,9.90391,0.00000
1761.00,9.90580,25.051644,-0.000163,24.988094,0.4575,0.399,9.90580,0.00000
1762.00,9.90662,25.051739,-0.000161,24.988114,0.4574,0.399,9.90662,0.00000
1763.00,9.90715,25.051936,-0.000161,24.988222,0.4574,0.399,9.90715,0.00000
1764.00,9.90603,25.051877,-0.000163,24.988089,0.4573,0.399,9.90603,0.00000
1765.00,9.90498,25.051890,-0.000168,24.987976,0.4573,0.399,9.90498,0.00000
1766.00,9.90468,25.051877,-0.000168,24.987921,0.4573,0.400,9.90468,0.00000
1767.00,9.90411,25.051910,-0.000166,24.987916,0.4572,0.400,9.90411,0.00000
1768.00,9.90392,25.051917,-0.000169,24.987936,0.4572,0.400,9.90392,0.00000
1769.00,9.90386,25.052094,-0.000171,24.988081,0.4571,0.400,9.90386,0.00000
1770.00,9.90341,25.052096,-0.000166,24.988094,0.4571,0.400,9.90341,0.00000
1771.00,9.90344,25.052181,-0.000164,24.988175,0.4570,0.400,9.90344,0.00000
1772.00,9.90399,25.052089,-0.000166,24.988147,0.4570,0.400,9.90399,0.00000
1773.00,9.90540,25.052031,-0.000162,24.988089,0.4570,0.400,9.90540,0.00000
1774.00,9.90737,25.051907,-0.000163,24.987970,0.4569,0.400,9.90737,0.00000
1775.00,9.90862,25.051953,-0.000166,24.987995,0.4569,0.400,9.90862,0.00000
1776.00,9.90807,25.052121,-0.000167,24.988012,0.4569,0.400,9.90807,0.00000
1777.00,9.90773,25.052250,-0.000168,24.988087,0.4568,0.400,9.90773,0.00000
1778.00,9.90642,25.052388,-0.000172,24.988179,0.4568,0.401,9.90642,0.00000
1779.00,9.90540,25.052600,-0.000168,24.988297,0.4567,0.401,9.90540,0.00000
1780.00,9.90583,25.052564,-0.000168,24.988237,0.4567,0.401,9.90583,0.00000
1781.00,9.90665,25.052545,-0.000170,24.988274,0.4566,0.401,9.90665,0.00000
1782.00,9.90690,25.052562,-0.000165,24.988205,0.4565,0.401,9.90690,0.00000
1783.00,9.90702,25.052418,-0.000165,24.988066,0.4564,0.401,9.90702,0.00000
1784.00,9.90859,25.052471,-0.000167,24.988107,0.4563,0.401,9.90859,0.00000
1785.00,9.90825,25.052554,-0.000168,24.988147,0.4563,0.401,9.90825,0.00000
1786.00,9.90775,25.052577,-0.000166,24.988174,0.4562,0.401,9.90775,0.00000
1787.00,9.90801,25.052513,-0.000169,24.988122,0.4562,0.402,9.90801,0.00000
1788.00,9.90860,25.052610,-0.000169,24.988173,0.4561,0.402,9.90860,0.00000
1789.00,9.90784,25.052545,-0.000168,24.988120,0.4560,0.402,9.90784,0.00000
1790.00,9.90743,25.052527,-0.000167,24.988049,0.4559,0.402,9.90743,0.00000
1791.00,9.90784,25.052499,-0.000165,24.987980,0.4558,0.402,9.90784,0.00000
1792.00,9.90742,25.052542,-0.000164,24.988030,0.4557,0.402,9.90742,0.00000
1793.00,9.90725,25.052591,-0.000163,24.988000,0.4556,0.402,9.90725,0.00000
1794.00,9.90730,25.052557,-0.000164,24.987904,0.4555,0.402,9.90730,0.00000
1795.00,9.90735,25.052646,-0.000167,24.987996,0.4555,0.402,9.90735,0.00000
1796.00,9.90765,25.052583,-0.000167,24.987999,0.4553,0.402,9.90765,0.00000
1797.00,9.90883,25.052600,-0.000168,24.988016,0.4552,0.402,9.90883,0.00000
1798.00,9.90982,25.052612,-0.000168,24.988039,0.4551,0.402,9.90982,0.00000
1799.00,9.91012,25.052730,-0.000165,24.988115,0.4549,0.402,9.91012,0.00000
1800.00,9.90967,25.052796,-0.000159,24.988100,0.4548,0.402,9.90967,0.00000
1801.00,9.90881,25.052834,-0.000159,24.988046,0.4546,0.402,9.90881,0.00000
1802.00,9.90926,25.052919,-0.000160,24.988083,0.4545,0.402,9.90926,0.00000
1803.00,9.90977,25.053010,-0.000161,24.988106,0.4544,0.402,9.90977,0.00000
1804.00,9.90952,25.053040,-0.000161,24.988116,0.4542,0.402,9.90952,0.00000
1805.00,9.91005,25.053033,-0.000163,24.988144,0.4541,0.403,9.91005,0.00000
1806.00,9.90996,25.053133,-0.000160,24.988234,0.4540,0.403,9.90996,0.00000
1807.00,9.90820,25.053159,-0.000160,24.988265,0.4539,0.403,9.90820,0.00000
1808.00,9.90655,25.053217,-0.000159,24.988319,0.4537,0.403,9.90655,0.00000
1809.00,9.90715,25.053256,-0.000158,24.988338,0.4536,0.403,9.90715,0.00000
1810.00,9.90791,25.053167,-0.000158,24.988234,0.4535,0.403,9.90791,0.00000
1811.00,9.90882,25.053105,-0.000159,24.988135,0.4534,0.403,9.90882,0.00000
1812.00,9.90916,25.053004,-0.000159,24.987953,0.4533,0.403,9.90916,0.00000
1813.00,9.91033,25.053034,-0.000158,24.987950,0.4531,0.403,9.91033,0.00000
1814.00,9.90946,25.052969,-0.000160,24.987930,0.4530,0.403,9.90946,0.00000
1815.00,9.90849,25.053147,-0.000157,24.988096,0.4529,0.403,9.90849,0.00000
1816.00,9.90863,25.053267,-0.000154,24.988176,0.4528,0.403,9.90863,0.00000
1817.00,9.91053,25.053432,-0.000154,24.988301,0.4527,0.403,9.91053,0.00000
1818.00,9.91040,25.053539,-0.000153,24.988335,0.4526,0.403,9.91040,0.00000
1819.00,9.91013,25.053715,-0.000152,24.988365,0.4524,0.403,9.91013,0.00000
1820.00,9.91123,25.053744,-0.000155,24.988296,0.4523,0.403,9.91123,0.00000
1821.00,9.91134,25.053863,-0.000154,24.988376,0.4522,0.403,9.91134,0.00000
1822.00,9.90948,25.053858,-0.000154,24.988319,0.4520,0.403,9.90948,0.00000
1823.00,9.90861,25.053620,-0.000157,24.988142,0.4518,0.403,9.90861,0.00000
1824.00,9.90907,25.053518,-0.000158,24.988170,0.4516,0.403,9.90907,0.00000
1825.00,9.90885,25.053540,-0.000156,24.988210,0.4515,0.403,9.90885,0.00000
1826.00,9.90878,25.053503,-0.000157,24.988126,0.4513,0.403,9.90878,0.00000
1827.00,9.90970,25.053457,-0.000156,24.988127,0.4511,0.403,9.90970,0.00000
1828.00,9.91087,25.053596,-0.000155,24.988226,0.4510,0.403,9.91087,0.00000
1829.00,9.91117,25.053732,-0.000157,24.988138,0.4508,0.403,9.91117,0.00000
1830.00,9.91016,25.053726,-0.000160,24.988115,0.4506,0.404,9.91016,0.00000
1831.00,9.90944,25.053741,-0.000165,24.988121,0.4505,0.404,9.90944,0.00000
1832.00,9.90875,25.053853,-0.000167,24.988183,0.4503,0.404,9.90875,0.00000
1833.00,9.90923,25.053923,-0.000169,24.988177,0.4501,0.404,9.90923,0.00000
1834.00,9.91102,25.053931,-0.000167,24.988254,0.4499,0.404,9.91102,0.00000
1835.00,9.91201,25.053894,-0.000166,24.988199,0.4497,0.405,9.91201,0.00000
1836.00,9.91260,25.053869,-0.000164,24.988168,0.4495,0.405,9.91260,0.00000
1837.00,9.91347,25.053894,-0.000164,24.988147,0.4492,0.405,9.91347,0.00000
1838.00,9.91158,25.053962,-0.000163,24.988184,0.4490,0.405,9.91158,0.00000
1839.00,9.91103,25.053966,-0.000161,24.988167,0.4488,0.405,9.91103,0.00000
1840.00,9.91188,25.053957,-0.000160,24.988062,0.4486,0.405,9.91188,0.00000
1841.00,9.91312,25.054041,-0.000161,24.988053,0.4484,0.405,9.91312,0.00000
1842.00,9.91207,25.054094,-0.000159,24.988076,0.4482,0.405,9.91207,0.00000
1843.00,9.91298,25.054094,-0.000159,24.988051,0.4480,0.405,9.91298,0.00000
1844.00,9.91200,25.053989,-0.000162,24.987946,0.4477,0.405,9.91200,0.00000
1845.00,9.91104,25.054090,-0.000162,24.988048,0.4474,0.405,9.91104,0.00000
1846.00,9.91020,25.054071,-0.000163,24.988009,0.4472,0.406,9.91020,0.00000
1847.00,9.91165,25.054019,-0.000165,24.987903,0.4469,0.406,9.91165,0.00000
1848.00,9.91227,25.054004,-0.000166,24.987924,0.4466,0.406,9.91227,0.00000
1849.00,9.91292,25.054076,-0.000164,24.987993,0.4463,0.406,9.91292,0.00000
1850.00,9.91287,25.054102,-0.000166,24.988044,0.4460,0.406,9.91287,0.00000
1851.00,9.91270,25.054181,-0.000166,24.988101,0.4457,0.406,9.91270,0.00000
1852.00,9.91234,25.054228,-0.000166,24.988218,0.4454,0.406,9.91234,0.00000
1853.00,9.91215,25.054357,-0.000162,24.988288,0.4451,0.406,9.91215,0.00000
1854.00,9.91181,25.054385,-0.000165,24.988219,0.4448,0.406,9.91181,0.00000
1855.00,9.91283,25.054467,-0.000165,24.988172,0.4445,0.407,9.91283,0.00000
1856.00,9.91268,25.054509,-0.000163,24.988230,0.4442,0.407,9.91268,0.00000
1857.00,9.91164,25.054452,-0.000163,24.988144,0.4439,0.407,9.91164,0.00000
1858.00,9.91076,25.054347,-0.000167,24.987976,0.4435,0.407,9.91076,0.00000
1859.00,9.91038,25.054389,-0.000165,24.988027,0.4432,0.407,9.91038,0.00000
1860.00,9.90942,25.054375,-0.000161,24.988037,0.4429,0.407,9.90942,0.00000
1861.00,9.90956,25.054355,-0.000161,24.987985,0.4426,0.407,9.90956,0.00000
@13,2.0000,4.0, 1860.074 
1862.00,9.91066,25.054432,-0.000160,24.988058,0.4423,0.407,9.91066,0.00000
1863.00,9.90953,25.054480,-0.000158,24.988160,0.4420,0.407,9.90953,0.00000
1864.00,9.90324,25.054571,-0.000159,24.988234,0.4418,0.407,9.90324,0.00000
1865.00,9.89189,25.054602,-0.000161,24.988217,0.4415,0.407,9.89189,0.00000
1866.00,9.87476,25.054535,-0.000161,24.988117,0.4412,0.407,9.87476,0.00000
1867.00,9.85426,25.054577,-0.000162,24.988064,0.4409,0.407,9.85426,0.00000
1868.00,9.83595,25.054558,-0.000164,24.988038,0.4406,0.407,9.83595,0.00000
1869.00,9.82298,25.054510,-0.000166,24.987997,0.4404,0.408,9.82298,0.00000
1870.00,9.81614,25.054539,-0.000167,24.988040,0.4401,0.408,9.81614,0.00000
1871.00,9.81597,25.054708,-0.000169,24.988152,0.4398,0.408,9.81597,0.00000
1872.00,9.82080,25.054793,-0.000168,24.988232,0.4395,0.408,9.82080,0.00000
1873.00,9.82630,25.054802,-0.000168,24.988183,0.4392,0.408,9.82630,0.00000
1874.00,9.83324,25.054834,-0.000165,24.988137,0.4388,0.408,9.83324,0.00000
1875.00,9.84125,25.054868,-0.000165,24.988086,0.4385,0.408,9.84125,0.00000
1876.00,9.84896,25.054770,-0.000163,24.987974,0.4383,0.408,9.84896,0.00000
1877.00,9.85455,25.054692,-0.000166,24.987891,0.4379,0.408,9.85455,0.00000
1878.00,9.86089,25.054783,-0.000164,24.987940,0.4377,0.408,9.86089,0.00000
1879.00,9.86595,25.054764,-0.000161,24.987902,0.4374,0.408,9.86595,0.00000
1880.00,9.86951,25.054838,-0.000161,24.988004,0.4371,0.408,9.86951,0.00000
1881.00,9.87317,25.055006,-0.000162,24.988135,0.4368,0.408,9.87317,0.00000
1882.00,9.87843,25.055134,-0.000160,24.988100,0.4365,0.408,9.87843,0.00000
1883.00,9.88233,25.055202,-0.000158,24.988169,0.4362,0.408,9.88233,0.00000
1884.00,9.88564,25.055326,-0.000162,24.988244,0.4359,0.408,9.88564,0.00000
1885.00,9.88898,25.055273,-0.000163,24.988112,0.4356,0.408,9.88898,0.00000
1886.00,9.89071,25.055257,-0.000161,24.988015,0.4353,0.408,9.89071,0.00000
1887.00,9.89174,25.055298,-0.000161,24.988044,0.4350,0.408,9.89174,0.00000
1888.00,9.89213,25.055342,-0.000164,24.987974,0.4347,0.409,9.89213,0.00000
1889.00,9.89419,25.055409,-0.000164,24.987988,0.4344,0.409,9.89419,0.00000
1890.00,9.89511,25.055487,-0.000161,24.988060,0.4341,0.409,9.89511,0.00000
1891.00,9.89602,25.055497,-0.000162,24.988117,0.4338,0.409,9.89602,0.00000
1892.00,9.89666,25.055550,-0.000160,24.988221,0.4335,0.409,9.89666,0.00000
1893.00,9.89824,25.055546,-0.000161,24.988253,0.4332,0.409,9.89824,0.00000
1894.00,9.89837,25.055557,-0.000162,24.988322,0.4329,0.409,9.89837,0.00000
1895.00,9.89900,25.055490,-0.000164,24.988282,0.4327,0.409,9.89900,0.00000
1896.00,9.90085,25.055539,-0.000161,24.988263,0.4324,0.409,9.90085,0.00000
1897.00,9.90275,25.055609,-0.000162,24.988195,0.4321,0.410,9.90275,0.00000
1898.00,9.90304,25.055547,-0.000161,24.988051,0.4318,0.410,9.90304,0.00000
1899.00,9.90385,25.055509,-0.000161,24.987896,0.4315,0.410,9.90385,0.00000
1900.00,9.90526,25.055617,-0.000162,24.987859,0.4312,0.410,9.90526,0.00000
1901.00,9.90576,25.055702,-0.000165,24.987902,0.4309,0.410,9.90576,0.00000
1902.00,9.90589,25.055562,-0.000166,24.987825,0.4306,0.410,9.90589,0.00000
1903.00,9.90653,25.055569,-0.000164,24.987828,0.4303,0.410,9.90653,0.00000
1904.00,9.90620,25.055618,-0.000160,24.987902,0.4299,0.410,9.90620,0.00000
1905.00,9.90552,25.055655,-0.000157,24.987939,0.4296,0.410,9.90552,0.00000
1906.00,9.90563,25.055510,-0.000156,24.987783,0.4292,0.410,9.90563,0.00000
1907.00,9.90623,25.055612,-0.000153,24.987867,0.4289,0.410,9.90623,0.00000
1908.00,9.90754,25.055734,-0.000153,24.987991,0.4285,0.410,9.90754,0.00000
1909.00,9.90862,25.055860,-0.000156,24.988052,0.4282,0.410,9.90862,0.00000
1910.00,9.90914,25.055821,-0.000159,24.987974,0.4278,0.410,9.90914,0.00000
1911.00,9.90976,25.056038,-0.000163,24.988110,0.4275,0.410,9.90976,0.00000
1912.00,9.90975,25.056077,-0.000163,24.988075,0.4271,0.410,9.90975,0.00000
1913.00,9.91006,25.056072,-0.000163,24.987968,0.4267,0.410,9.91006,0.00000
1914.00,9.91083,25.056019,-0.000164,24.987927,0.4263,0.410,9.91083,0.00000
1915.00,9.91128,25.056169,-0.000165,24.988042,0.4259,0.410,9.91128,0.00000
1916.00,9.91130,25.056077,-0.000162,24.987954,0.4255,0.410,9.91130,0.00000
1917.00,9.91144,25.056112,-0.000167,24.988011,0.4251,0.411,9.91144,0.00000
1918.00,9.91027,25.056177,-0.000169,24.988090,0.4247,0.411,9.91027,0.00000
1919.00,9.91024,25.056150,-0.000169,24.987961,0.4243,0.411,9.91024,0.00000
1920.00,9.91060,25.056068,-0.000170,24.987876,0.4239,0.411,9.91060,0.00000
1921.00,9.91141,25.056094,-0.000171,24.987886,0.4235,0.411,9.91141,0.00000
1922.00,9.91167,25.056103,-0.000171,24.987870,0.4231,0.411,9.91167,0.00000
1923.00,9.91274,25.056217,-0.000168,24.987927,0.4227,0.411,9.91274,0.00000
1924.00,9.91179,25.056276,-0.000168,24.987991,0.4223,0.411,9.91179,0.00000
1925.00,9.91135,25.056366,-0.000167,24.988011,0.4220,0.411,9.91135,0.00000
1926.00,9.91121,25.056524,-0.000164,24.988103,0.4216,0.411,9.91121,0.00000
1927.00,9.91074,25.056614,-0.000162,24.988100,0.4213,0.411,9.91074,0.00000
1928.00,9.91030,25.056615,-0.000164,24.988054,0.4209,0.411,9.91030,0.00000
1929.00,9.91052,25.056623,-0.000165,24.988025,0.4206,0.412,9.91052,0.00000
1930.00,9.90988,25.056652,-0.000162,24.988066,0.4202,0.412,9.90988,0.00000
1931.00,9.91008,25.056509,-0.000160,24.987961,0.4199,0.411,9.91008,0.00000
1932.00,9.91020,25.056502,-0.000160,24.987937,0.4195,0.411,9.91020,0.00000
1933.00,9.91004,25.056453,-0.000160,24.987909,0.4192,0.411,9.91004,0.00000
1934.00,9.90940,25.056571,-0.000158,24.988013,0.4188,0.411,9.90940,0.00000
1935.00,9.90938,25.056599,-0.000158,24.988097,0.4185,0.411,9.90938,0.00000
1936.00,9.90874,25.056729,-0.000162,24.988197,0.4181,0.412,9.90874,0.00000
1937.00,9.90973,25.056802,-0.000163,24.988262,0.4178,0.412,9.90973,0.00000
1938.00,9.91068,25.056896,-0.000162,24.988285,0.4175,0.412,9.91068,0.00000
1939.00,9.91225,25.056864,-0.000162,24.988234,0.4171,0.412,9.91225,0.00000
1940.00,9.91286,25.056985,-0.000163,24.988299,0.4168,0.412,9.91286,0.00000
1941.00,9.91299,25.057047,-0.000162,24.988235,0.4165,0.412,9.91299,0.00000
1942.00,9.91149,25.057101,-0.000160,24.988211,0.4161,0.412,9.91149,0.00000
1943.00,9.91099,25.057140,-0.000162,24.988230,0.4158,0.412,9.91099,0.00000
1944.00,9.91136,25.057145,-0.000163,24.988189,0.4155,0.412,9.91136,0.00000
1945.00,9.91240,25.057126,-0.000163,24.988068,0.4151,0.412,9.91240,0.00000
1946.00,9.91226,25.057152,-0.000164,24.988100,0.4148,0.413,9.91226,0.00000
1947.00,9.91276,25.057055,-0.000165,24.988048,0.4144,0.413,9.91276,0.00000
1948.00,9.91295,25.057001,-0.000167,24.987941,0.4141,0.413,9.91295,0.00000
1949.00,9.91258,25.057074,-0.000166,24.987943,0.4137,0.413,9.91258,0.00000
1950.00,9.91220,25.057100,-0.000169,24.987980,0.4134,0.413,9.91220,0.00000
1951.00,9.91208,25.057133,-0.000169,24.988030,0.4130,0.413,9.91208,0.00000
1952.00,9.91226,25.057254,-0.000168,24.988084,0.4126,0.413,9.91226,0.00000
1953.00,9.91154,25.057331,-0.000170,24.988128,0.4122,0.413,9.91154,0.00000
1954.00,9.91017,25.057495,-0.000171,24.988242,0.4117,0.413,9.91017,0.00000
1955.00,9.91015,25.057517,-0.000169,24.988191,0.4113,0.413,9.91015,0.00000
1956.00,9.91112,25.057512,-0.000171,24.988086,0.4109,0.414,9.91112,0.00000
1957.00,9.91098,25.057484,-0.000171,24.988026,0.4104,0.414,9.91098,0.00000
1958.00,9.91138,25.057571,-0.000164,24.988148,0.4100,0.413,9.91138,0.00000
1959.00,9.91250,25.057498,-0.000162,24.988059,0.4096,0.414,9.91250,0.00000
1960.00,9.91235,25.057513,-0.000160,24.988073,0.4092,0.414,9.91235,0.00000
1961.00,9.91092,25.057536,-0.000156,24.988096,0.4088,0.413,9.91092,0.00000
1962.00,9.91074,25.057603,-0.000155,24.988157,0.4084,0.413,9.91074,0.00000
1963.00,9.91077,25.057573,-0.000157,24.988051,0.4080,0.414,9.91077,0.00000
1964.00,9.91070,25.057608,-0.000157,24.988102,0.4076,0.414,9.91070,0.00000
1965.00,9.91113,25.057600,-0.000154,24.988090,0.4072,0.414,9.91113,0.00000
1966.00,9.91118,25.057657,-0.000153,24.988167,0.4068,0.414,9.91118,0.00000
1967.00,9.91104,25.057616,-0.000151,24.988087,0.4064,0.414,9.91104,0.00000
1968.00,9.91169,25.057714,-0.000151,24.988192,0.4060,0.414,9.91169,0.00000
1969.00,9.91141,25.057761,-0.000154,24.988208,0.4056,0.414,9.91141,0.00000
1970.00,9.91145,25.057779,-0.000155,24.988148,0.4052,0.414,9.91145,0.00000
1971.00,9.91189,25.057744,-0.000154,24.988087,0.4048,0.414,9.91189,0.00000
1972.00,9.91220,25.057863,-0.000154,24.988145,0.4044,0.414,9.91220,0.00000
1973.00,9.91177,25.057819,-0.000152,24.988021,0.4039,0.414,9.91177,0.00000
1974.00,9.91295,25.057740,-0.000154,24.987973,0.4035,0.414,9.91295,0.00000
1975.00,9.91386,25.057722,-0.000158,24.987976,0.4031,0.414,9.91386,0.00000
1976.00,9.91452,25.057735,-0.000161,24.987949,0.4027,0.414,9.91452,0.00000
1977.00,9.91457,25.057812,-0.000162,24.988015,0.4023,0.415,9.91457,0.00000
1978.00,9.91375,25.057748,-0.000162,24.988022,0.4019,0.415,9.91375,0.00000
1979.00,9.91293,25.057885,-0.000160,24.988009,0.4015,0.414,9.91293,0.00000
1980.00,9.91132,25.058003,-0.000160,24.988015,0.4011,0.414,9.91132,0.00000
1981.00,9.91064,25.058150,-0.000160,24.988057,0.4007,0.415,9.91064,0.00000
1982.00,9.91047,25.058139,-0.000162,24.987963,0.4003,0.415,9.91047,0.00000
1983.00,9.91131,25.058355,-0.000166,24.988039,0.3999,0.415,9.91131,0.00000
1984.00,9.91099,25.058335,-0.000166,24.988030,0.3994,0.415,9.91099,0.00000
1985.00,9.91199,25.058351,-0.000165,24.988051,0.3990,0.415,9.91199,0.00000
1986.00,9.91257,25.058292,-0.000164,24.988003,0.3986,0.415,9.91257,0.00000
1987.00,9.91407,25.058282,-0.000164,24.987907,0.3982,0.415,9.91407,0.00000
1988.00,9.91451,25.058119,-0.000163,24.987736,0.3978,0.415,9.91451,0.00000
1989.00,9.91598,25.058206,-0.000163,24.987803,0.3974,0.415,9.91598,0.00000
1990.00,9.91546,25.058182,-0.000164,24.987789,0.3969,0.416,9.91546,0.00000
1991.00,9.91402,25.058208,-0.000168,24.987865,0.3965,0.416,9.91402,0.00000
1992.00,9.91202,25.058203,-0.000168,24.987932,0.3961,0.416,9.91202,0.00000
1993.00,9.91078,25.058246,-0.000167,24.988003,0.3957,0.416,9.91078,0.00000
1994.00,9.90954,25.058195,-0.000169,24.987902,0.3953,0.416,9.90954,0.00000
1995.00,9.91039,25.058197,-0.000166,24.987882,0.3949,0.416,9.91039,0.00000
1996.00,9.91238,25.058348,-0.000165,24.987875,0.3945,0.416,9.91238,0.00000
1997.00,9.91302,25.058437,-0.000162,24.987924,0.3941,0.416,9.91302,0.00000
1998.00,9.91387,25.058536,-0.000161,24.987977,0.3937,0.416,9.91387,0.00000
1999.00,9.91396,25.058613,-0.000161,24.988058,0.3933,0.416,9.91396,0.00000
2000.00,9.91347,25.058614,-0.000161,24.988021,0.3929,0.416,9.91347,0.00000
2001.00,9.91288,25.058712,-0.000161,24.988134,0.3926,0.416,9.91288,0.00000
2002.00,9.91288,25.058670,-0.000163,24.988029,0.3922,0.416,9.91288,0.00000
2003.00,9.91267,25.058790,-0.000165,24.988022,0.3918,0.417,9.91267,0.00000
2004.00,9.91338,25.058907,-0.000163,24.988053,0.3914,0.417,9.91338,0.00000
2005.00,9.91255,25.059095,-0.000165,24.988119,0.3910,0.417,9.91255,0.00000
2006.00,9.91198,25.058963,-0.000165,24.987933,0.3906,0.417,9.91198,0.00000
2007.00,9.91145,25.058979,-0.000166,24.987998,0.3902,0.417,9.91145,0.00000
2008.00,9.91146,25.058940,-0.000165,24.987941,0.3898,0.417,9.91146,0.00000
2009.00,9.91116,25.058849,-0.000166,24.987758,0.3894,0.417,9.91116,0.00000
2010.00,9.91226,25.058954,-0.000164,24.987851,0.3890,0.417,9.91226,0.00000
2011.00,9.91345,25.059007,-0.000165,24.987863,0.3885,0.417,9.91345,0.00000
@14,2.0000,4.0, 2010.068 
2012.00,9.91493,25.059127,-0.000164,24.987819,0.3881,0.417,9.91493,0.00000
2013.00,9.91385,25.059226,-0.000166,24.987875,0.3877,0.417,9.91385,0.00000
2014.00,9.90835,25.059281,-0.000168,24.987929,0.3873,0.417,9.90835,0.00000
2015.00,9.89667,25.059211,-0.000169,24.987815,0.3868,0.417,9.89667,0.00000
2016.00,9.88089,25.059287,-0.000169,24.987856,0.3864,0.417,9.88089,0.00000
2017.00,9.86152,25.059277,-0.000171,24.987910,0.3860,0.418,9.86152,0.00000
2018.00,9.84442,25.059229,-0.000170,24.987881,0.3855,0.418,9.84442,0.00000
2019.00,9.83229,25.059238,-0.000172,24.987978,0.3851,0.418,9.83229,0.00000
2020.00,9.82790,25.059237,-0.000173,24.988015,0.3847,0.418,9.82790,0.00000
2021.00,9.82950,25.059135,-0.000173,24.987945,0.3843,0.418,9.82950,0.00000
2022.00,9.83676,25.059137,-0.000167,24.987980,0.3838,0.418,9.83676,0.00000
2023.00,9.84381,25.059066,-0.000169,24.987971,0.3834,0.418,9.84381,0.00000
2024.00,9.85073,25.059018,-0.000165,24.987882,0.3830,0.418,9.85073,0.00000
2025.00,9.85665,25.058988,-0.000164,24.987800,0.3825,0.418,9.85665,0.00000
2026.00,9.86160,25.059123,-0.000164,24.987941,0.3821,0.418,9.86160,0.00000
2027.00,9.86548,25.059160,-0.000173,24.987894,0.3817,0.418,9.86548,0.00000
2028.00,9.86954,25.059236,-0.000172,24.987849,0.3813,0.418,9.86954,0.00000
2029.00,9.87473,25.059272,-0.000174,24.987831,0.3808,0.418,9.87473,0.00000
2030.00,9.87985,25.059292,-0.000177,24.987812,0.3804,0.419,9.87985,0.00000
2031.00,9.88352,25.059200,-0.000179,24.987675,0.3800,0.419,9.88352,0.00000
2032.00,9.88677,25.059210,-0.000175,24.987649,0.3796,0.419,9.88677,0.00000
2033.00,9.89069,25.059299,-0.000176,24.987680,0.3792,0.419,9.89069,0.00000
2034.00,9.89260,25.059361,-0.000174,24.987698,0.3788,0.419,9.89260,0.00000
2035.00,9.89401,25.059377,-0.000172,24.987685,0.3783,0.419,9.89401,0.00000
2036.00,9.89631,25.059497,-0.000167,24.987721,0.3779,0.419,9.89631,0.00000
2037.00,9.89823,25.059532,-0.000167,24.987763,0.3775,0.419,9.89823,0.00000
2038.00,9.89878,25.059598,-0.000164,24.987797,0.3771,0.419,9.89878,0.00000
2039.00,9.89898,25.059699,-0.000165,24.987837,0.3767,0.419,9.89898,0.00000
2040.00,9.89877,25.059816,-0.000165,24.987942,0.3763,0.419,9.89877,0.00000
2041.00,9.89877,25.059850,-0.000165,24.987946,0.3759,0.419,9.89877,0.00000
2042.00,9.89828,25.060008,-0.000162,24.988012,0.3755,0.419,9.89828,0.00000
2043.00,9.89921,25.060060,-0.000158,24.988023,0.3751,0.419,9.89921,0.00000
2044.00,9.89976,25.060043,-0.000154,24.988031,0.3748,0.419,9.89976,0.00000
2045.00,9.90181,25.060053,-0.000153,24.988069,0.3744,0.419,9.90181,0.00000
2046.00,9.90284,25.060000,-0.000152,24.988036,0.3740,0.419,9.90284,0.00000
2047.00,9.90404,25.059956,-0.000149,24.987992,0.3736,0.419,9.90404,0.00000
2048.00,9.90432,25.059838,-0.000151,24.987994,0.3732,0.419,9.90432,0.00000
2049.00,9.90555,25.059861,-0.000152,24.988004,0.3728,0.419,9.90555,0.00000
2050.00,9.90549,25.059809,-0.000151,24.987890,0.3724,0.419,9.90549,0.00000
2051.00,9.90621,25.059772,-0.000153,24.987846,0.3720,0.419,9.90621,0.00000
2052.00,9.90651,25.059733,-0.000158,24.987841,0.3716,0.419,9.90651,0.00000
2053.00,9.90639,25.059833,-0.000163,24.987836,0.3712,0.420,9.90639,0.00000
2054.00,9.90742,25.059870,-0.000162,24.987796,0.3708,0.420,9.90742,0.00000
2055.00,9.90870,25.060054,-0.000160,24.987889,0.3703,0.420,9.90870,0.00000
2056.00,9.90878,25.060317,-0.000157,24.988044,0.3699,0.420,9.90878,0.00000
2057.00,9.90885,25.060482,-0.000153,24.988075,0.3695,0.420,9.90885,0.00000
2058.00,9.90921,25.060588,-0.000150,24.988099,0.3691,0.419,9.90921,0.00000
2059.00,9.90836,25.060679,-0.000150,24.988097,0.3686,0.419,9.90836,0.00000
2060.00,9.90816,25.060810,-0.000153,24.988089,0.3682,0.420,9.90816,0.00000
2061.00,9.90845,25.060796,-0.000157,24.988021,0.3678,0.420,9.90845,0.00000
2062.00,9.90979,25.060741,-0.000158,24.987910,0.3674,0.420,9.90979,0.00000
2063.00,9.91092,25.060684,-0.000160,24.987884,0.3670,0.420,9.91092,0.00000
2064.00,9.91113,25.060679,-0.000163,24.987916,0.3666,0.421,9.91113,0.00000
2065.00,9.90985,25.060590,-0.000163,24.987981,0.3661,0.421,9.90985,0.00000
2066.00,9.90924,25.060581,-0.000163,24.988012,0.3657,0.421,9.90924,0.00000
2067.00,9.90932,25.060679,-0.000166,24.988154,0.3653,0.421,9.90932,0.00000
2068.00,9.90999,25.060801,-0.000168,24.988178,0.3649,0.421,9.90999,0.00000
2069.00,9.91070,25.060764,-0.000166,24.988113,0.3645,0.421,9.91070,0.00000
2070.00,9.91194,25.060789,-0.000166,24.988108,0.3641,0.421,9.91194,0.00000
2071.00,9.91341,25.060728,-0.000163,24.988063,0.3637,0.421,9.91341,0.00000
2072.00,9.91329,25.060701,-0.000158,24.987957,0.3632,0.421,9.91329,0.00000
2073.00,9.91305,25.060726,-0.000159,24.987975,0.3627,0.421,9.91305,0.00000
2074.00,9.91282,25.060837,-0.000160,24.988019,0.3623,0.421,9.91282,0.00000
2075.00,9.91327,25.060849,-0.000162,24.987953,0.3619,0.421,9.91327,0.00000
2076.00,9.91181,25.060963,-0.000163,24.988065,0.3615,0.421,9.91181,0.00000
2077.00,9.91135,25.060991,-0.000167,24.988168,0.3611,0.421,9.91135,0.00000
2078.00,9.91147,25.061039,-0.000165,24.988247,0.3607,0.421,9.91147,0.00000
2079.00,9.91153,25.060958,-0.000167,24.988242,0.3602,0.421,9.91153,0.00000
2080.00,9.91092,25.060972,-0.000163,24.988231,0.3598,0.421,9.91092,0.00000
2081.00,9.91158,25.060936,-0.000163,24.988086,0.3594,0.421,9.91158,0.00000
2082.00,9.91179,25.060947,-0.000165,24.987989,0.3590,0.422,9.91179,0.00000
2083.00,9.91132,25.060892,-0.000162,24.987844,0.3586,0.422,9.91132,0.00000
2084.00,9.91497,25.061095,-0.000159,24.987899,0.3582,0.422,9.91497,0.00000
2085.00,9.91919,25.061235,-0.000162,24.987974,0.3578,0.422,9.91919,0.00000
2086.00,9.92308,25.061365,-0.000164,24.988056,0.3574,0.422,9.92308,0.00000
2087.00,9.92565,25.061469,-0.000161,24.988139,0.3570,0.422,9.92565,0.00000
2088.00,9.92614,25.061541,-0.000160,24.988149,0.3567,0.422,9.92614,0.00000
2089.00,9.92399,25.061516,-0.000162,24.988132,0.3563,0.422,9.92399,0.00000
2090.00,9.92091,25.061419,-0.000159,24.988091,0.3560,0.422,9.92091,0.00000
2091.00,9.91799,25.061429,-0.000154,24.988094,0.3556,0.422,9.91799,0.00000
2092.00,9.91641,25.061410,-0.000156,24.988068,0.3553,0.422,9.91641,0.00000
2093.00,9.91691,25.061420,-0.000158,24.988098,0.3549,0.422,9.91691,0.00000
2094.00,9.91659,25.061460,-0.000155,24.988103,0.3545,0.422,9.91659,0.00000
2095.00,9.91720,25.061544,-0.000159,24.988068,0.3542,0.422,9.91720,0.00000
2096.00,9.91695,25.061611,-0.000161,24.988026,0.3538,0.422,9.91695,0.00000
2097.00,9.91653,25.061668,-0.000161,24.988008,0.3535,0.422,9.91653,0.00000
2098.00,9.91569,25.061678,-0.000160,24.987986,0.3532,0.422,9.91569,0.00000
2099.00,9.91484,25.061721,-0.000164,24.987995,0.3529,0.422,9.91484,0.00000
2100.00,9.91345,25.061752,-0.000161,24.988031,0.3526,0.422,9.91345,0.00000
2101.00,9.91255,25.061823,-0.000163,24.988119,0.3523,0.422,9.91255,0.00000
2102.00,9.91139,25.061838,-0.000163,24.988082,0.3520,0.422,9.91139,0.00000
2103.00,9.91082,25.061918,-0.000162,24.988129,0.3518,0.423,9.91082,0.00000
2104.00,9.90978,25.061950,-0.000160,24.988135,0.3515,0.422,9.90978,0.00000
2105.00,9.90826,25.061995,-0.000159,24.988148,0.3512,0.423,9.90826,0.00000
2106.00,9.90826,25.062034,-0.000154,24.988173,0.3510,0.422,9.90826,0.00000
2107.00,9.90880,25.062098,-0.000152,24.988239,0.3507,0.422,9.90880,0.00000
2108.00,9.90866,25.062086,-0.000153,24.988233,0.3505,0.422,9.90866,0.00000
2109.00,9.90897,25.062046,-0.000152,24.988185,0.3502,0.422,9.90897,0.00000
2110.00,9.90893,25.062102,-0.000157,24.988214,0.3500,0.422,9.90893,0.00000
2111.00,9.90886,25.062018,-0.000160,24.988078,0.3497,0.423,9.90886,0.00000
2112.00,9.90930,25.062028,-0.000162,24.988031,0.3495,0.423,9.90930,0.00000
2113.00,9.90942,25.062103,-0.000164,24.988043,0.3493,0.423,9.90942,0.00000
2114.00,9.90859,25.062202,-0.000165,24.988199,0.3491,0.423,9.90859,0.00000
2115.00,9.90912,25.062260,-0.000164,24.988197,0.3489,0.423,9.90912,0.00000
2116.00,9.90909,25.062312,-0.000166,24.988241,0.3486,0.423,9.90909,0.00000
2117.00,9.90780,25.062355,-0.000165,24.988299,0.3484,0.423,9.90780,0.00000
2118.00,9.90679,25.062394,-0.000164,24.988333,0.3482,0.423,9.90679,0.00000
2119.00,9.90771,25.062364,-0.000168,24.988192,0.3480,0.423,9.90771,0.00000
2120.00,9.90856,25.062317,-0.000168,24.988119,0.3477,0.424,9.90856,0.00000
2121.00,9.90981,25.062379,-0.000171,24.988116,0.3475,0.424,9.90981,0.00000
2122.00,9.91029,25.062439,-0.000171,24.988113,0.3473,0.424,9.91029,0.00000
2123.00,9.91017,25.062413,-0.000171,24.988038,0.3471,0.424,9.91017,0.00000
2124.00,9.90925,25.062493,-0.000168,24.988148,0.3468,0.424,9.90925,0.00000
2125.00,9.90702,25.062536,-0.000167,24.988193,0.3466,0.424,9.90702,0.00000
2126.00,9.90520,25.062519,-0.000161,24.988236,0.3464,0.424,9.90520,0.00000
2127.00,9.90539,25.062549,-0.000163,24.988239,0.3462,0.424,9.90539,0.00000
2128.00,9.90620,25.062704,-0.000163,24.988373,0.3460,0.424,9.90620,0.00000
2129.00,9.90692,25.062654,-0.000165,24.988236,0.3458,0.424,9.90692,0.00000
2130.00,9.90865,25.062691,-0.000167,24.988262,0.3455,0.424,9.90865,0.00000
2131.00,9.90846,25.062749,-0.000169,24.988217,0.3453,0.425,9.90846,0.00000
2132.00,9.90809,25.062714,-0.000171,24.988136,0.3451,0.425,9.90809,0.00000
2133.00,9.90809,25.062673,-0.000172,24.988024,0.3449,0.425,9.90809,0.00000
2134.00,9.90868,25.062756,-0.000170,24.988051,0.3447,0.425,9.90868,0.00000
2135.00,9.90836,25.062743,-0.000167,24.988003,0.3446,0.425,9.90836,0.00000
2136.00,9.90870,25.062772,-0.000168,24.988057,0.3443,0.425,9.90870,0.00000
2137.00,9.90861,25.062764,-0.000167,24.988077,0.3442,0.425,9.90861,0.00000
2138.00,9.90757,25.062835,-0.000167,24.988150,0.3440,0.425,9.90757,0.00000
2139.00,9.90581,25.062973,-0.000170,24.988291,0.3438,0.425,9.90581,0.00000
2140.00,9.90616,25.063042,-0.000169,24.988344,0.3436,0.425,9.90616,0.00000
2141.00,9.90627,25.063079,-0.000169,24.988328,0.3435,0.425,9.90627,0.00000
2142.00,9.90592,25.063229,-0.000166,24.988414,0.3433,0.425,9.90592,0.00000
2143.00,9.90649,25.063253,-0.000161,24.988378,0.3432,0.425,9.90649,0.00000
2144.00,9.90715,25.063288,-0.000163,24.988302,0.3430,0.425,9.90715,0.00000
2145.00,9.90796,25.063363,-0.000168,24.988264,0.3429,0.426,9.90796,0.00000
2146.00,9.90813,25.063354,-0.000166,24.988179,0.3427,0.426,9.90813,0.00000
2147.00,9.90802,25.063378,-0.000166,24.988177,0.3425,0.426,9.90802,0.00000
2148.00,9.90647,25.063440,-0.000165,24.988177,0.3424,0.426,9.90647,0.00000
2149.00,9.90640,25.063364,-0.000162,24.988116,0.3422,0.426,9.90640,0.00000
2150.00,9.90472,25.063381,-0.000164,24.988162,0.3421,0.426,9.90472,0.00000
2151.00,9.90398,25.063469,-0.000166,24.988277,0.3420,0.425,9.90398,0.00000
2152.00,9.90363,25.063404,-0.000167,24.988227,0.3419,0.425,9.90363,0.00000
2153.00,9.90507,25.063316,-0.000169,24.988195,0.3417,0.426,9.90507,0.00000
2154.00,9.90469,25.063372,-0.000169,24.988253,0.3416,0.426,9.90469,0.00000
2155.00,9.90536,25.063490,-0.000167,24.988313,0.3415,0.426,9.90536,0.00000
2156.00,9.90491,25.063488,-0.000166,24.988264,0.3414,0.426,9.90491,0.00000
2157.00,9.90447,25.063663,-0.000165,24.988377,0.3413,0.426,9.90447,0.00000
2158.00,9.90441,25.063718,-0.000167,24.988387,0.3412,0.426,9.90441,0.00000
2159.00,9.90476,25.063755,-0.000171,24.988401,0.3411,0.426,9.90476,0.00000
2160.00,9.90491,25.063737,-0.000170,24.988314,0.3410,0.427,9.90491,0.00000
2161.00,9.90570,25.063855,-0.000167,24.988383,0.3409,0.426,9.90570,0.00000
@15,2.0000,4.0, 2160.082 
2162.00,9.90681,25.063757,-0.000170,24.988244,0.3409,0.427,9.90681,0.00000
2163.00,9.90686,25.063776,-0.000170,24.988229,0.3408,0.427,9.90686,0.00000
2164.00,9.90376,25.063699,-0.000163,24.988113,0.3407,0.427,9.90376,0.00000
2165.00,9.89547,25.063571,-0.000161,24.988029,0.3406,0.426,9.89547,0.00000
2166.00,9.88260,25.063470,-0.000163,24.987926,0.3406,0.427,9.88260,0.00000
2167.00,9.86670,25.063504,-0.000164,24.988005,0.3405,0.427,9.86670,0.00000
2168.00,9.85036,25.063506,-0.000164,24.987945,0.3405,0.427,9.85036,0.00000
2169.00,9.83811,25.063611,-0.000168,24.987932,0.3405,0.427,9.83811,0.00000
2170.00,9.83313,25.063701,-0.000171,24.987962,0.3405,0.427,9.83313,0.00000
2171.00,9.83435,25.063676,-0.000171,24.987930,0.3404,0.427,9.83435,0.00000
2172.00,9.83872,25.063639,-0.000173,24.987773,0.3404,0.427,9.83872,0.00000
2173.00,9.84537,25.063686,-0.000173,24.987832,0.3404,0.427,9.84537,0.00000
2174.00,9.85233,25.063700,-0.000172,24.987931,0.3404,0.427,9.85233,0.00000
2175.00,9.85747,25.063717,-0.000172,24.987962,0.3404,0.427,9.85747,0.00000
2176.00,9.86192,25.063787,-0.000172,24.988041,0.3403,0.428,9.86192,0.00000
2177.00,9.86758,25.063781,-0.000172,24.988071,0.3403,0.428,9.86758,0.00000
2178.00,9.87247,25.063809,-0.000172,24.988064,0.3403,0.428,9.87247,0.00000
2179.00,9.87545,25.063855,-0.000169,24.988025,0.3402,0.428,9.87545,0.00000
2180.00,9.87835,25.063938,-0.000167,24.988033,0.3402,0.428,9.87835,0.00000
2181.00,9.88058,25.063964,-0.000167,24.987962,0.3402,0.428,9.88058,0.00000
2182.00,9.88282,25.064143,-0.000167,24.988045,0.3402,0.427,9.88282,0.00000
2183.00,9.88429,25.064139,-0.000166,24.988043,0.3402,0.428,9.88429,0.00000
2184.00,9.88711,25.064122,-0.000168,24.988044,0.3402,0.428,9.88711,0.00000
2185.00,9.88915,25.064143,-0.000168,24.988064,0.3401,0.428,9.88915,0.00000
2186.00,9.89089,25.064249,-0.000167,24.988181,0.3401,0.428,9.89089,0.00000
2187.00,9.89225,25.064152,-0.000164,24.988156,0.3401,0.428,9.89225,0.00000
2188.00,9.89347,25.064215,-0.000164,24.988097,0.3401,0.428,9.89347,0.00000
2189.00,9.89374,25.064272,-0.000166,24.988025,0.3401,0.429,9.89374,0.00000
2190.00,9.89538,25.064236,-0.000164,24.987949,0.3400,0.429,9.89538,0.00000
2191.00,9.89678,25.064247,-0.000164,24.987843,0.3400,0.429,9.89678,0.00000
2192.00,9.89717,25.064422,-0.000166,24.987902,0.3400,0.429,9.89717,0.00000
2193.00,9.89754,25.064540,-0.000162,24.988016,0.3400,0.429,9.89754,0.00000
2194.00,9.89925,25.064545,-0.000161,24.988053,0.3399,0.429,9.89925,0.00000
2195.00,9.89916,25.064625,-0.000165,24.988096,0.3399,0.429,9.89916,0.00000
2196.00,9.89912,25.064585,-0.000166,24.988088,0.3399,0.429,9.89912,0.00000
2197.00,9.89891,25.064518,-0.000162,24.988003,0.3399,0.429,9.89891,0.00000
2198.00,9.89923,25.064395,-0.000167,24.987900,0.3399,0.429,9.89923,0.00000
2199.00,9.90000,25.064511,-0.000167,24.987997,0.3399,0.429,9.90000,0.00000
2200.00,9.90134,25.064575,-0.000163,24.988006,0.3399,0.429,9.90134,0.00000
2201.00,9.90307,25.064743,-0.000163,24.988083,0.3398,0.429,9.90307,0.00000
2202.00,9.90410,25.064919,-0.000165,24.988158,0.3398,0.429,9.90410,0.00000
2203.00,9.90516,25.065092,-0.000163,24.988199,0.3399,0.429,9.90516,0.00000
2204.00,9.90473,25.065111,-0.000163,24.988145,0.3399,0.429,9.90473,0.00000
2205.00,9.90423,25.065194,-0.000166,24.988221,0.3399,0.430,9.90423,0.00000
2206.00,9.90373,25.065204,-0.000164,24.988169,0.3399,0.430,9.90373,0.00000
2207.00,9.90478,25.065218,-0.000164,24.988142,0.3400,0.430,9.90478,0.00000
2208.00,9.90465,25.065239,-0.000167,24.988186,0.3400,0.430,9.90465,0.00000
2209.00,9.90559,25.065226,-0.000167,24.988148,0.3401,0.430,9.90559,0.00000
2210.00,9.90527,25.065199,-0.000167,24.988066,0.3402,0.430,9.90527,0.00000
2211.00,9.90533,25.065265,-0.000168,24.988125,0.3402,0.430,9.90533,0.00000
2212.00,9.90516,25.065228,-0.000169,24.988124,0.3403,0.430,9.90516,0.00000
2213.00,9.90539,25.065278,-0.000166,24.988096,0.3404,0.430,9.90539,0.00000
2214.00,9.90431,25.065348,-0.000166,24.988105,0.3405,0.430,9.90431,0.00000
2215.00,9.90476,25.065430,-0.000165,24.988131,0.3406,0.430,9.90476,0.00000
2216.00,9.90472,25.065445,-0.000164,24.988095,0.3407,0.430,9.90472,0.00000
2217.00,9.90514,25.065487,-0.000164,24.988122,0.3408,0.430,9.90514,0.00000
2218.00,9.90542,25.065456,-0.000165,24.988123,0.3409,0.430,9.90542,0.00000
2219.00,9.90655,25.065504,-0.000165,24.988182,0.3410,0.430,9.90655,0.00000
2220.00,9.90768,25.065513,-0.000166,24.988207,0.3411,0.431,9.90768,0.00000
2221.00,9.90795,25.065477,-0.000169,24.988223,0.3412,0.431,9.90795,0.00000
2222.00,9.90622,25.065496,-0.000169,24.988211,0.3413,0.431,9.90622,0.00000
2223.00,9.90559,25.065527,-0.000166,24.988225,0.3415,0.431,9.90559,0.00000
2224.00,9.90458,25.065581,-0.000166,24.988246,0.3416,0.431,9.90458,0.00000
2225.00,9.90361,25.065667,-0.000164,24.988271,0.3417,0.431,9.90361,0.00000
2226.00,9.90434,25.065731,-0.000162,24.988269,0.3419,0.431,9.90434,0.00000
2227.00,9.90635,25.065772,-0.000162,24.988263,0.3420,0.431,9.90635,0.00000
2228.00,9.90658,25.065850,-0.000164,24.988302,0.3421,0.431,9.90658,0.00000
2229.00,9.90562,25.065846,-0.000165,24.988289,0.3423,0.431,9.90562,0.00000
2230.00,9.90514,25.065757,-0.000163,24.988193,0.3424,0.431,9.90514,0.00000
2231.00,9.90537,25.065711,-0.000163,24.988198,0.3425,0.431,9.90537,0.00000
2232.00,9.90492,25.065736,-0.000161,24.988161,0.3427,0.431,9.90492,0.00000
2233.00,9.90516,25.065723,-0.000161,24.988119,0.3428,0.431,9.90516,0.00000
2234.00,9.90673,25.065791,-0.000159,24.988176,0.3429,0.431,9.90673,0.00000
2235.00,9.90685,25.065815,-0.000159,24.988226,0.3431,0.431,9.90685,0.00000
2236.00,9.90650,25.065908,-0.000156,24.988229,0.3432,0.431,9.90650,0.00000
2237.00,9.90563,25.065866,-0.000158,24.988208,0.3433,0.431,9.90563,0.00000
2238.00,9.90601,25.065926,-0.000159,24.988238,0.3435,0.432,9.90601,0.00000
2239.00,9.90604,25.065924,-0.000160,24.988183,0.3436,0.432,9.90604,0.00000
2240.00,9.90594,25.065937,-0.000161,24.988171,0.3437,0.432,9.90594,0.00000
2241.00,9.90569,25.065933,-0.000163,24.988128,0.3439,0.432,9.90569,0.00000
2242.00,9.90657,25.066072,-0.000165,24.988169,0.3440,0.432,9.90657,0.00000
2243.00,9.90698,25.066074,-0.000164,24.988124,0.3441,0.432,9.90698,0.00000
2244.00,9.90641,25.066091,-0.000164,24.988133,0.3443,0.432,9.90641,0.00000
2245.00,9.90803,25.066202,-0.000165,24.988147,0.3444,0.432,9.90803,0.00000
2246.00,9.90826,25.066235,-0.000168,24.988140,0.3446,0.433,9.90826,0.00000
2247.00,9.90797,25.066183,-0.000167,24.988084,0.3447,0.433,9.90797,0.00000
2248.00,9.90755,25.066285,-0.000165,24.988096,0.3449,0.433,9.90755,0.00000
2249.00,9.90825,25.066299,-0.000162,24.988062,0.3450,0.433,9.90825,0.00000
2250.00,9.90656,25.066291,-0.000163,24.988047,0.3451,0.433,9.90656,0.00000
2251.00,9.90688,25.066337,-0.000161,24.988064,0.3453,0.433,9.90688,0.00000
2252.00,9.90701,25.066457,-0.000160,24.988132,0.3454,0.433,9.90701,0.00000
2253.00,9.90673,25.066463,-0.000160,24.988184,0.3455,0.433,9.90673,0.00000
2254.00,9.90565,25.066517,-0.000163,24.988233,0.3457,0.433,9.90565,0.00000
2255.00,9.90596,25.066525,-0.000163,24.988204,0.3458,0.433,9.90596,0.00000
2256.00,9.90520,25.066479,-0.000159,24.988187,0.3459,0.433,9.90520,0.00000
2257.00,9.90484,25.066334,-0.000156,24.988130,0.3460,0.433,9.90484,0.00000
2258.00,9.90506,25.066352,-0.000154,24.988076,0.3461,0.433,9.90506,0.00000
2259.00,9.90567,25.066398,-0.000151,24.988115,0.3462,0.433,9.90567,0.00000
2260.00,9.90617,25.066485,-0.000151,24.988239,0.3464,0.433,9.90617,0.00000
2261.00,9.90744,25.066475,-0.000152,24.988201,0.3465,0.433,9.90744,0.00000
2262.00,9.90869,25.066651,-0.000154,24.988285,0.3466,0.433,9.90869,0.00000
2263.00,9.90918,25.066630,-0.000158,24.988340,0.3467,0.433,9.90918,0.00000
2264.00,9.90929,25.066532,-0.000160,24.988242,0.3468,0.433,9.90929,0.00000
2265.00,9.91002,25.066440,-0.000158,24.988079,0.3469,0.433,9.91002,0.00000
2266.00,9.90924,25.066587,-0.000158,24.988124,0.3470,0.433,9.90924,0.00000
2267.00,9.90937,25.066618,-0.000160,24.988108,0.3471,0.434,9.90937,0.00000
2268.00,9.91069,25.066643,-0.000158,24.988078,0.3471,0.434,9.91069,0.00000
2269.00,9.91179,25.066687,-0.000156,24.988092,0.3472,0.434,9.91179,0.00000
2270.00,9.91071,25.066730,-0.000160,24.988155,0.3474,0.434,9.91071,0.00000
2271.00,9.91004,25.066795,-0.000157,24.988306,0.3475,0.434,9.91004,0.00000
2272.00,9.91003,25.066805,-0.000151,24.988348,0.3476,0.434,9.91003,0.00000
2273.00,9.90883,25.066787,-0.000151,24.988363,0.3477,0.434,9.90883,0.00000
2274.00,9.90863,25.066932,-0.000152,24.988404,0.3479,0.434,9.90863,0.00000
2275.00,9.90887,25.066953,-0.000150,24.988323,0.3480,0.434,9.90887,0.00000
2276.00,9.90869,25.066953,-0.000153,24.988173,0.3481,0.434,9.90869,0.00000
2277.00,9.90681,25.066985,-0.000157,24.988111,0.3483,0.434,9.90681,0.00000
2278.00,9.90580,25.067131,-0.000157,24.988061,0.3484,0.434,9.90580,0.00000
2279.00,9.90493,25.067109,-0.000159,24.988003,0.3486,0.434,9.90493,0.00000
2280.00,9.90537,25.067282,-0.000158,24.988148,0.3487,0.434,9.90537,0.00000
2281.00,9.90713,25.067339,-0.000159,24.988205,0.3489,0.434,9.90713,0.00000
2282.00,9.90829,25.067437,-0.000160,24.988280,0.3490,0.434,9.90829,0.00000
2283.00,9.90842,25.067472,-0.000159,24.988352,0.3492,0.434,9.90842,0.00000
2284.00,9.90943,25.067426,-0.000158,24.988308,0.3493,0.434,9.90943,0.00000
2285.00,9.91101,25.067371,-0.000161,24.988243,0.3495,0.435,9.91101,0.00000
2286.00,9.91063,25.067431,-0.000161,24.988165,0.3496,0.435,9.91063,0.00000
2287.00,9.91148,25.067426,-0.000159,24.988103,0.3498,0.435,9.91148,0.00000
2288.00,9.91269,25.067334,-0.000164,24.987964,0.3500,0.435,9.91269,0.00000
2289.00,9.91224,25.067424,-0.000164,24.988061,0.3501,0.435,9.91224,0.00000
2290.00,9.91043,25.067531,-0.000161,24.988136,0.3503,0.435,9.91043,0.00000
2291.00,9.91070,25.067529,-0.000160,24.988214,0.3505,0.435,9.91070,0.00000
2292.00,9.91122,25.067519,-0.000162,24.988204,0.3507,0.435,9.91122,0.00000
2293.00,9.91074,25.067585,-0.000161,24.988265,0.3508,0.435,9.91074,0.00000
2294.00,9.90989,25.067616,-0.000164,24.988227,0.3510,0.435,9.90989,0.00000
2295.00,9.90940,25.067525,-0.000163,24.988117,0.3511,0.435,9.90940,0.00000
2296.00,9.90818,25.067512,-0.000160,24.988072,0.3513,0.436,9.90818,0.00000
2297.00,9.90660,25.067547,-0.000158,24.988023,0.3514,0.436,9.90660,0.00000
2298.00,9.90614,25.067670,-0.000155,24.988061,0.3516,0.435,9.90614,0.00000
2299.00,9.90684,25.067659,-0.000155,24.987953,0.3517,0.436,9.90684,0.00000
2300.00,9.90811,25.067751,-0.000159,24.987939,0.3518,0.436,9.90811,0.00000
2301.00,9.90907,25.067826,-0.000161,24.987939,0.3519,0.436,9.90907,0.00000
2302.00,9.91018,25.067902,-0.000162,24.988039,0.3520,0.436,9.91018,0.00000
2303.00,9.91090,25.067852,-0.000166,24.988058,0.3521,0.436,9.91090,0.00000
2304.00,9.91127,25.067913,-0.000164,24.988156,0.3523,0.436,9.91127,0.00000
2305.00,9.91118,25.067891,-0.000160,24.988201,0.3524,0.436,9.91118,0.00000
2306.00,9.91150,25.067869,-0.000166,24.988182,0.3525,0.436,9.91150,0.00000
2307.00,9.91199,25.067831,-0.000170,24.988129,0.3526,0.437,9.91199,0.00000
2308.00,9.91181,25.067897,-0.000167,24.988125,0.3528,0.437,9.91181,0.00000
2309.00,9.91125,25.067897,-0.000164,24.988123,0.3529,0.437,9.91125,0.00000
2310.00,9.91086,25.067950,-0.000164,24.988131,0.3531,0.437,9.91086,0.00000
2311.00,9.90989,25.067932,-0.000158,24.988090,0.3532,0.436,9.90989,0.00000
@16,2.0000,4.0, 2310.076 
2312.00,9.90915,25.067909,-0.000155,24.988077,0.3534,0.436,9.90915,0.00000
2313.00,9.90897,25.067849,-0.000158,24.988011,0.3535,0.436,9.90897,0.00000
2314.00,9.90601,25.067922,-0.000163,24.987992,0.3537,0.436,9.90601,0.00000
2315.00,9.89928,25.067991,-0.000168,24.987996,0.3539,0.437,9.89928,0.00000
2316.00,9.88840,25.068059,-0.000173,24.988049,0.3540,0.437,9.88840,0.00000
2317.00,9.87341,25.068058,-0.000174,24.988005,0.3542,0.437,9.87341,0.00000
2318.00,9.85942,25.068117,-0.000172,24.987999,0.3544,0.437,9.85942,0.00000
2319.00,9.84946,25.068130,-0.000169,24.987942,0.3546,0.437,9.84946,0.00000
2320.00,9.84458,25.068153,-0.000166,24.987908,0.3547,0.437,9.84458,0.00000
2321.00,9.84505,25.068247,-0.000165,24.987952,0.3549,0.437,9.84505,0.00000
2322.00,9.85128,25.068368,-0.000166,24.988013,0.3552,0.437,9.85128,0.00000
2323.00,9.85776,25.068431,-0.000169,24.988023,0.3554,0.437,9.85776,0.00000
2324.00,9.86406,25.068439,-0.000171,24.988008,0.3556,0.438,9.86406,0.00000
2325.00,9.86967,25.068494,-0.000173,24.988041,0.3558,0.438,9.86967,0.00000
2326.00,9.87515,25.068362,-0.000173,24.987888,0.3560,0.438,9.87515,0.00000
2327.00,9.87867,25.068362,-0.000171,24.987892,0.3562,0.438,9.87867,0.00000
2328.00,9.88277,25.068357,-0.000169,24.987923,0.3564,0.438,9.88277,0.00000
2329.00,9.88653,25.068405,-0.000167,24.987988,0.3566,0.437,9.88653,0.00000
2330.00,9.88868,25.068366,-0.000167,24.987857,0.3567,0.437,9.88868,0.00000
2331.00,9.89089,25.068489,-0.000170,24.987901,0.3569,0.438,9.89089,0.00000
2332.00,9.89309,25.068562,-0.000171,24.987818,0.3571,0.438,9.89309,0.00000
2333.00,9.89371,25.068633,-0.000177,24.987786,0.3573,0.438,9.89371,0.00000
2334.00,9.89481,25.068706,-0.000177,24.987824,0.3575,0.438,9.89481,0.00000
2335.00,9.89664,25.068770,-0.000175,24.987877,0.3577,0.439,9.89664,0.00000
2336.00,9.89806,25.068862,-0.000175,24.987908,0.3579,0.439,9.89806,0.00000
2337.00,9.89923,25.068806,-0.000178,24.987889,0.3581,0.439,9.89923,0.00000
2338.00,9.90155,25.068838,-0.000173,24.987889,0.3583,0.439,9.90155,0.00000
2339.00,9.90396,25.068835,-0.000175,24.987818,0.3585,0.439,9.90396,0.00000
2340.00,9.90548,25.068772,-0.000174,24.987803,0.3587,0.439,9.90548,0.00000
2341.00,9.90663,25.068772,-0.000166,24.987833,0.3589,0.439,9.90663,0.00000
2342.00,9.90847,25.068860,-0.000166,24.987852,0.3592,0.439,9.90847,0.00000
2343.00,9.90777,25.068911,-0.000168,24.987821,0.3594,0.439,9.90777,0.00000
2344.00,9.90680,25.068983,-0.000168,24.987860,0.3596,0.439,9.90680,0.00000
2345.00,9.90621,25.069054,-0.000171,24.987874,0.3598,0.439,9.90621,0.00000
2346.00,9.90640,25.069094,-0.000173,24.987913,0.3600,0.440,9.90640,0.00000
2347.00,9.90582,25.069132,-0.000169,24.987973,0.3602,0.440,9.90582,0.00000
2348.00,9.90850,25.069039,-0.000168,24.987963,0.3604,0.440,9.90850,0.00000
2349.00,9.90977,25.068929,-0.000168,24.987897,0.3606,0.440,9.90977,0.00000
2350.00,9.91079,25.068927,-0.000167,24.987891,0.3608,0.440,9.91079,0.00000
2351.00,9.91078,25.068941,-0.000167,24.987889,0.3610,0.440,9.91078,0.00000
2352.00,9.91138,25.068913,-0.000166,24.987909,0.3612,0.440,9.91138,0.00000
2353.00,9.91080,25.069000,-0.000162,24.987974,0.3614,0.440,9.91080,0.00000
2354.00,9.91066,25.069114,-0.000158,24.988047,0.3616,0.439,9.91066,0.00000
2355.00,9.91075,25.069213,-0.000155,24.988104,0.3618,0.439,9.91075,0.00000
2356.00,9.91184,25.069300,-0.000155,24.988127,0.3620,0.439,9.91184,0.00000
2357.00,9.91267,25.069336,-0.000159,24.988062,0.3622,0.440,9.91267,0.00000
2358.00,9.91189,25.069284,-0.000162,24.987945,0.3623,0.440,9.91189,0.00000
2359.00,9.91036,25.069219,-0.000161,24.987843,0.3625,0.440,9.91036,0.00000
2360.00,9.90963,25.069224,-0.000163,24.987826,0.3627,0.440,9.90963,0.00000
2361.00,9.90953,25.069151,-0.000162,24.987748,0.3628,0.440,9.90953,0.00000
2362.00,9.90907,25.069208,-0.000161,24.987818,0.3630,0.440,9.90907,0.00000
2363.00,9.90996,25.069279,-0.000162,24.987838,0.3632,0.440,9.90996,0.00000
2364.00,9.91155,25.069427,-0.000164,24.987929,0.3633,0.440,9.91155,0.00000
2365.00,9.91257,25.069506,-0.000166,24.987965,0.3635,0.440,9.91257,0.00000
2366.00,9.91252,25.069523,-0.000169,24.987993,0.3636,0.440,9.91252,0.00000
2367.00,9.91283,25.069491,-0.000170,24.987983,0.3638,0.441,9.91283,0.00000
2368.00,9.91293,25.069556,-0.000169,24.988122,0.3640,0.441,9.91293,0.00000
2369.00,9.91298,25.069516,-0.000166,24.988072,0.3641,0.441,9.91298,0.00000
2370.00,9.91364,25.069508,-0.000164,24.988025,0.3643,0.441,9.91364,0.00000
2371.00,9.91420,25.069487,-0.000164,24.987918,0.3645,0.441,9.91420,0.00000
2372.00,9.91436,25.069553,-0.000164,24.987864,0.3646,0.441,9.91436,0.00000
2373.00,9.91413,25.069513,-0.000165,24.987743,0.3648,0.441,9.91413,0.00000
2374.00,9.91459,25.069559,-0.000170,24.987768,0.3650,0.441,9.91459,0.00000
2375.00,9.91392,25.069583,-0.000170,24.987772,0.3653,0.441,9.91392,0.00000
2376.00,9.91334,25.069616,-0.000170,24.987832,0.3655,0.441,9.91334,0.00000
2377.00,9.91176,25.069593,-0.000169,24.987815,0.3657,0.441,9.91176,0.00000
2378.00,9.91155,25.069674,-0.000168,24.987889,0.3660,0.442,9.91155,0.00000
2379.00,9.91076,25.069684,-0.000166,24.987953,0.3663,0.442,9.91076,0.00000
2380.00,9.91109,25.069724,-0.000166,24.988004,0.3665,0.442,9.91109,0.00000
2381.00,9.91101,25.069870,-0.000165,24.988108,0.3668,0.442,9.91101,0.00000
2382.00,9.91153,25.069928,-0.000165,24.988164,0.3670,0.442,9.91153,0.00000
2383.00,9.91125,25.069944,-0.000164,24.988094,0.3673,0.442,9.91125,0.00000
2384.00,9.91184,25.069986,-0.000162,24.987975,0.3675,0.442,9.91184,0.00000
2385.00,9.91213,25.070062,-0.000161,24.987915,0.3678,0.441,9.91213,0.00000
2386.00,9.91299,25.070048,-0.000160,24.987787,0.3680,0.441,9.91299,0.00000
2387.00,9.91335,25.070119,-0.000161,24.987775,0.3683,0.442,9.91335,0.00000
2388.00,9.91337,25.070246,-0.000163,24.987892,0.3685,0.442,9.91337,0.00000
2389.00,9.91384,25.070332,-0.000165,24.988015,0.3688,0.442,9.91384,0.00000
2390.00,9.91407,25.070280,-0.000168,24.988085,0.3690,0.442,9.91407,0.00000
2391.00,9.91406,25.070283,-0.000170,24.988148,0.3692,0.443,9.91406,0.00000
2392.00,9.91457,25.070353,-0.000168,24.988255,0.3694,0.443,9.91457,0.00000
2393.00,9.91553,25.070356,-0.000167,24.988203,0.3696,0.443,9.91553,0.00000
2394.00,9.91451,25.070343,-0.000168,24.988154,0.3699,0.443,9.91451,0.00000
2395.00,9.91351,25.070431,-0.000166,24.988122,0.3701,0.443,9.91351,0.00000
2396.00,9.91332,25.070607,-0.000165,24.988205,0.3703,0.443,9.91332,0.00000
2397.00,9.91412,25.070649,-0.000165,24.988076,0.3705,0.443,9.91412,0.00000
2398.00,9.91347,25.070719,-0.000165,24.988091,0.3707,0.443,9.91347,0.00000
2399.00,9.91439,25.070838,-0.000162,24.988082,0.3709,0.443,9.91439,0.00000
2400.00,9.91492,25.070911,-0.000162,24.988103,0.3711,0.443,9.91492,0.00000
2401.00,9.91456,25.070858,-0.000161,24.988000,0.3713,0.443,9.91456,0.00000
2402.00,9.91395,25.070902,-0.000161,24.988022,0.3714,0.443,9.91395,0.00000
2403.00,9.91505,25.070864,-0.000162,24.987954,0.3716,0.443,9.91505,0.00000
2404.00,9.91546,25.070791,-0.000161,24.987916,0.3717,0.443,9.91546,0.00000
2405.00,9.91552,25.070752,-0.000166,24.987843,0.3719,0.443,9.91552,0.00000
2406.00,9.91499,25.070731,-0.000167,24.987869,0.3720,0.444,9.91499,0.00000
2407.00,9.91442,25.070656,-0.000169,24.987857,0.3722,0.444,9.91442,0.00000
2408.00,9.91380,25.070781,-0.000168,24.987954,0.3723,0.444,9.91380,0.00000
2409.00,9.91323,25.070900,-0.000169,24.988005,0.3724,0.444,9.91323,0.00000
2410.00,9.91461,25.070916,-0.000168,24.988011,0.3725,0.444,9.91461,0.00000
2411.00,9.91563,25.070963,-0.000168,24.988020,0.3726,0.444,9.91563,0.00000
2412.00,9.91641,25.070983,-0.000164,24.988002,0.3727,0.444,9.91641,0.00000
2413.00,9.91770,25.070951,-0.000163,24.987958,0.3728,0.444,9.91770,0.00000
2414.00,9.91787,25.070936,-0.000165,24.987949,0.3730,0.444,9.91787,0.00000
2415.00,9.91754,25.070931,-0.000164,24.987957,0.3731,0.444,9.91754,0.00000
2416.00,9.91706,25.070994,-0.000162,24.987924,0.3732,0.444,9.91706,0.00000
2417.00,9.91695,25.071120,-0.000162,24.988009,0.3732,0.444,9.91695,0.00000
2418.00,9.91611,25.071139,-0.000161,24.988050,0.3733,0.444,9.91611,0.00000
2419.00,9.91593,25.071134,-0.000161,24.988064,0.3734,0.444,9.91593,0.00000
2420.00,9.91519,25.071120,-0.000158,24.988045,0.3736,0.444,9.91519,0.00000
2421.00,9.91587,25.071108,-0.000158,24.988052,0.3737,0.444,9.91587,0.00000
2422.00,9.91588,25.071143,-0.000161,24.988102,0.3738,0.444,9.91588,0.00000
2423.00,9.91503,25.071109,-0.000162,24.988076,0.3739,0.444,9.91503,0.00000
2424.00,9.91447,25.071149,-0.000159,24.988096,0.3740,0.444,9.91447,0.00000
2425.00,9.91412,25.071244,-0.000159,24.988150,0.3742,0.444,9.91412,0.00000
2426.00,9.91413,25.071262,-0.000163,24.988135,0.3743,0.444,9.91413,0.00000
2427.00,9.91465,25.071194,-0.000165,24.987972,0.3744,0.445,9.91465,0.00000
2428.00,9.91627,25.071216,-0.000169,24.987903,0.3745,0.445,9.91627,0.00000
2429.00,9.91825,25.071248,-0.000171,24.987857,0.3747,0.445,9.91825,0.00000
2430.00,9.91920,25.071267,-0.000171,24.987827,0.3748,0.445,9.91920,0.00000
2431.00,9.91865,25.071276,-0.000168,24.987814,0.3749,0.445,9.91865,0.00000
2432.00,9.91859,25.071418,-0.000165,24.987893,0.3751,0.445,9.91859,0.00000
2433.00,9.91833,25.071564,-0.000163,24.987942,0.3753,0.445,9.91833,0.00000
2434.00,9.91840,25.071685,-0.000164,24.988010,0.3755,0.445,9.91840,0.00000
2435.00,9.92196,25.071739,-0.000165,24.987985,0.3757,0.445,9.92196,0.00000
2436.00,9.92652,25.071804,-0.000165,24.988013,0.3759,0.445,9.92652,0.00000
2437.00,9.92895,25.071782,-0.000168,24.987946,0.3761,0.446,9.92895,0.00000
2438.00,9.93086,25.071704,-0.000171,24.987859,0.3763,0.446,9.93086,0.00000
2439.00,9.93086,25.071670,-0.000173,24.987786,0.3766,0.446,9.93086,0.00000
2440.00,9.92818,25.071668,-0.000173,24.987760,0.3768,0.446,9.92818,0.00000
2441.00,9.92514,25.071751,-0.000176,24.987772,0.3771,0.446,9.92514,0.00000
2442.00,9.92312,25.071644,-0.000174,24.987727,0.3773,0.446,9.92312,0.00000
2443.00,9.92181,25.071749,-0.000169,24.987887,0.3775,0.446,9.92181,0.00000
2444.00,9.92228,25.071817,-0.000169,24.988032,0.3777,0.446,9.92228,0.00000
2445.00,9.92249,25.071863,-0.000171,24.988089,0.3780,0.446,9.92249,0.00000
2446.00,9.92274,25.071865,-0.000169,24.988080,0.3782,0.446,9.92274,0.00000
2447.00,9.92193,25.072031,-0.000169,24.988130,0.3784,0.446,9.92193,0.00000
2448.00,9.92050,25.072029,-0.000171,24.988022,0.3787,0.446,9.92050,0.00000
2449.00,9.91855,25.071981,-0.000169,24.987881,0.3789,0.446,9.91855,0.00000
2450.00,9.91751,25.071938,-0.000166,24.987853,0.3792,0.446,9.91751,0.00000
2451.00,9.91651,25.071925,-0.000163,24.987891,0.3794,0.446,9.91651,0.00000
2452.00,9.91701,25.071883,-0.000159,24.987942,0.3797,0.446,9.91701,0.00000
2453.00,9.91718,25.071922,-0.000156,24.987969,0.3799,0.446,9.91718,0.00000
2454.00,9.91763,25.072009,-0.000157,24.987994,0.3801,0.446,9.91763,0.00000
2455.00,9.91616,25.072056,-0.000157,24.987965,0.3804,0.446,9.91616,0.00000
2456.00,9.91455,25.072039,-0.000160,24.987858,0.3806,0.446,9.91455,0.00000
2457.00,9.91331,25.072175,-0.000159,24.987890,0.3808,0.447,9.91331,0.00000
2458.00,9.91258,25.072219,-0.000159,24.987876,0.3810,0.447,9.91258,0.00000
2459.00,9.91238,25.072297,-0.000157,24.987906,0.3813,0.447,9.91238,0.00000
2460.00,9.91322,25.072430,-0.000158,24.987979,0.3815,0.447,9.91322,0.00000
2461.00,9.91416,25.072516,-0.000159,24.988042,0.3817,0.447,9.91416,0.00000
@17,2.0000,4.0, 2460.072 
2462.00,9.91489,25.072562,-0.000163,24.988069,0.3819,0.447,9.91489,0.00000
2463.00,9.91498,25.072545,-0.000167,24.988084,0.3821,0.447,9.91498,0.00000
2464.00,9.91223,25.072443,-0.000166,24.987977,0.3823,0.447,9.91223,0.00000
2465.00,9.90545,25.072494,-0.000163,24.987991,0.3825,0.447,9.90545,0.00000
2466.00,9.89522,25.072497,-0.000167,24.987957,0.3827,0.447,9.89522,0.00000
2467.00,9.88113,25.072419,-0.000168,24.987880,0.3829,0.448,9.88113,0.00000
2468.00,9.86756,25.072449,-0.000170,24.987866,0.3831,0.448,9.86756,0.00000
2469.00,9.85783,25.072496,-0.000175,24.987894,0.3833,0.448,9.85783,0.00000
2470.00,9.85426,25.072373,-0.000180,24.987831,0.3835,0.448,9.85426,0.00000
2471.00,9.85524,25.072366,-0.000181,24.987857,0.3837,0.448,9.85524,0.00000
2472.00,9.86102,25.072461,-0.000180,24.987913,0.3839,0.448,9.86102,0.00000
2473.00,9.86725,25.072410,-0.000179,24.987859,0.3841,0.448,9.86725,0.00000
2474.00,9.87310,25.072508,-0.000179,24.987978,0.3844,0.448,9.87310,0.00000
2475.00,9.87731,25.072552,-0.000176,24.988028,0.3846,0.448,9.87731,0.00000
2476.00,9.88135,25.072625,-0.000173,24.988099,0.3849,0.448,9.88135,0.00000
2477.00,9.88504,25.072485,-0.000174,24.987982,0.3851,0.449,9.88504,0.00000
2478.00,9.88882,25.072547,-0.000173,24.988034,0.3854,0.449,9.88882,0.00000
2479.00,9.89147,25.072485,-0.000172,24.987900,0.3856,0.449,9.89147,0.00000
2480.00,9.89309,25.072479,-0.000172,24.987787,0.3859,0.449,9.89309,0.00000
2481.00,9.89510,25.072515,-0.000175,24.987677,0.3861,0.449,9.89510,0.00000
2482.00,9.89666,25.072655,-0.000174,24.987663,0.3864,0.449,9.89666,0.00000
2483.00,9.89822,25.072731,-0.000174,24.987733,0.3866,0.449,9.89822,0.00000
2484.00,9.89995,25.072709,-0.000173,24.987753,0.3869,0.449,9.89995,0.00000
2485.00,9.90280,25.072868,-0.000170,24.987867,0.3871,0.449,9.90280,0.00000
2486.00,9.90431,25.072918,-0.000169,24.987919,0.3874,0.449,9.90431,0.00000
2487.00,9.90616,25.073009,-0.000167,24.988018,0.3877,0.449,9.90616,0.00000
2488.00,9.90726,25.073040,-0.000169,24.987963,0.3879,0.450,9.90726,0.00000
2489.00,9.90763,25.073213,-0.000170,24.988035,0.3882,0.450,9.90763,0.00000
2490.00,9.90774,25.073250,-0.000171,24.988010,0.3885,0.450,9.90774,0.00000
2491.00,9.90775,25.073329,-0.000171,24.988046,0.3888,0.450,9.90775,0.00000
2492.00,9.90787,25.073418,-0.000172,24.988112,0.3891,0.450,9.90787,0.00000
2493.00,9.90870,25.073543,-0.000170,24.988174,0.3894,0.450,9.90870,0.00000
2494.00,9.90951,25.073596,-0.000170,24.988203,0.3897,0.450,9.90951,0.00000
2495.00,9.90991,25.073536,-0.000169,24.988143,0.3900,0.451,9.90991,0.00000
2496.00,9.91045,25.073552,-0.000161,24.988195,0.3903,0.450,9.91045,0.00000
2497.00,9.91110,25.073473,-0.000160,24.988147,0.3906,0.450,9.91110,0.00000
2498.00,9.91042,25.073393,-0.000157,24.988068,0.3909,0.450,9.91042,0.00000
2499.00,9.91071,25.073327,-0.000153,24.988003,0.3912,0.450,9.91071,0.00000
2500.00,9.91185,25.073469,-0.000155,24.988110,0.3915,0.450,9.91185,0.00000
2501.00,9.91295,25.073472,-0.000165,24.988032,0.3918,0.450,9.91295,0.00000
2502.00,9.91279,25.073508,-0.000165,24.988001,0.3921,0.451,9.91279,0.00000
2503.00,9.91409,25.073582,-0.000168,24.988051,0.3924,0.451,9.91409,0.00000
2504.00,9.91420,25.073758,-0.000171,24.988143,0.3927,0.451,9.91420,0.00000
2505.00,9.91385,25.073730,-0.000168,24.988101,0.3930,0.451,9.91385,0.00000
2506.00,9.91436,25.073750,-0.000162,24.988101,0.3933,0.451,9.91436,0.00000
2507.00,9.91410,25.073779,-0.000162,24.988060,0.3936,0.451,9.91410,0.00000
2508.00,9.91370,25.073794,-0.000162,24.988033,0.3939,0.451,9.91370,0.00000
2509.00,9.91448,25.073629,-0.000163,24.987840,0.3942,0.451,9.91448,0.00000
2510.00,9.91514,25.073741,-0.000165,24.987876,0.3945,0.451,9.91514,0.00000
2511.00,9.91417,25.073841,-0.000167,24.987893,0.3949,0.451,9.91417,0.00000
2512.00,9.91585,25.073882,-0.000170,24.987850,0.3952,0.451,9.91585,0.00000
2513.00,9.91671,25.073902,-0.000170,24.987792,0.3955,0.451,9.91671,0.00000
2514.00,9.91655,25.073974,-0.000172,24.987892,0.3958,0.451,9.91655,0.00000
2515.00,9.91678,25.073934,-0.000173,24.987897,0.3961,0.452,9.91678,0.00000
2516.00,9.91685,25.073880,-0.000174,24.987872,0.3964,0.452,9.91685,0.00000
2517.00,9.91589,25.073929,-0.000171,24.987946,0.3966,0.452,9.91589,0.00000
2518.00,9.91567,25.073931,-0.000170,24.988014,0.3969,0.452,9.91567,0.00000
2519.00,9.91579,25.073969,-0.000171,24.988003,0.3972,0.452,9.91579,0.00000
2520.00,9.91525,25.074044,-0.000170,24.987927,0.3974,0.452,9.91525,0.00000
2521.00,9.91555,25.074142,-0.000170,24.987921,0.3977,0.452,9.91555,0.00000
2522.00,9.91512,25.074199,-0.000173,24.987928,0.3980,0.452,9.91512,0.00000
2523.00,9.91531,25.074296,-0.000175,24.987895,0.3983,0.452,9.91531,0.00000
2524.00,9.91502,25.074283,-0.000174,24.987847,0.3986,0.452,9.91502,0.00000
2525.00,9.91532,25.074195,-0.000172,24.987837,0.3988,0.453,9.91532,0.00000
2526.00,9.91499,25.074140,-0.000168,24.987844,0.3991,0.452,9.91499,0.00000
2527.00,9.91490,25.074031,-0.000163,24.987796,0.3994,0.452,9.91490,0.00000
2528.00,9.91378,25.074013,-0.000163,24.987828,0.3997,0.452,9.91378,0.00000
2529.00,9.91330,25.074073,-0.000163,24.987915,0.4000,0.452,9.91330,0.00000
2530.00,9.91302,25.074146,-0.000163,24.987982,0.4003,0.452,9.91302,0.00000
2531.00,9.91323,25.074183,-0.000164,24.987957,0.4005,0.452,9.91323,0.00000
2532.00,9.91307,25.074263,-0.000164,24.988019,0.4008,0.452,9.91307,0.00000
2533.00,9.91367,25.074299,-0.000162,24.988007,0.4011,0.452,9.91367,0.00000
2534.00,9.91471,25.074394,-0.000157,24.988077,0.4014,0.452,9.91471,0.00000
2535.00,9.91471,25.074449,-0.000155,24.988094,0.4016,0.452,9.91471,0.00000
2536.00,9.91517,25.074448,-0.000155,24.988113,0.4019,0.452,9.91517,0.00000
2537.00,9.91659,25.074492,-0.000154,24.988112,0.4021,0.452,9.91659,0.00000
2538.00,9.91624,25.074438,-0.000155,24.988069,0.4024,0.452,9.91624,0.00000
2539.00,9.91598,25.074456,-0.000159,24.988041,0.4026,0.453,9.91598,0.00000
2540.00,9.91558,25.074484,-0.000162,24.988069,0.4029,0.453,9.91558,0.00000
2541.00,9.91508,25.074553,-0.000165,24.988134,0.4032,0.453,9.91508,0.00000
2542.00,9.91484,25.074557,-0.000172,24.988106,0.4034,0.453,9.91484,0.00000
2543.00,9.91587,25.074588,-0.000171,24.988117,0.4036,0.453,9.91587,0.00000
2544.00,9.91574,25.074503,-0.000172,24.988021,0.4039,0.453,9.91574,0.00000
2545.00,9.91555,25.074610,-0.000174,24.988013,0.4042,0.454,9.91555,0.00000
2546.00,9.91566,25.074629,-0.000173,24.987936,0.4044,0.454,9.91566,0.00000
2547.00,9.91546,25.074656,-0.000167,24.987984,0.4047,0.454,9.91546,0.00000
2548.00,9.91517,25.074736,-0.000168,24.988067,0.4050,0.454,9.91517,0.00000
2549.00,9.91580,25.074793,-0.000166,24.988076,0.4053,0.454,9.91580,0.00000
2550.00,9.91712,25.074849,-0.000162,24.988083,0.4055,0.454,9.91712,0.00000
2551.00,9.91786,25.074859,-0.000162,24.988068,0.4058,0.454,9.91786,0.00000
2552.00,9.91788,25.075026,-0.000166,24.988130,0.4061,0.454,9.91788,0.00000
2553.00,9.91798,25.075024,-0.000166,24.988060,0.4064,0.454,9.91798,0.00000
2554.00,9.91717,25.075020,-0.000166,24.988060,0.4066,0.454,9.91717,0.00000
2555.00,9.91688,25.075048,-0.000169,24.988077,0.4069,0.454,9.91688,0.00000
2556.00,9.91774,25.075113,-0.000171,24.988098,0.4072,0.455,9.91774,0.00000
2557.00,9.91815,25.075010,-0.000170,24.987955,0.4075,0.455,9.91815,0.00000
2558.00,9.91815,25.075100,-0.000170,24.988006,0.4077,0.455,9.91815,0.00000
2559.00,9.91865,25.075222,-0.000171,24.988087,0.4080,0.455,9.91865,0.00000
2560.00,9.91929,25.075062,-0.000171,24.988026,0.4082,0.455,9.91929,0.00000
2561.00,9.91904,25.075016,-0.000169,24.988040,0.4085,0.455,9.91904,0.00000
2562.00,9.91859,25.075078,-0.000168,24.988104,0.4088,0.455,9.91859,0.00000
2563.00,9.91862,25.075191,-0.000164,24.988065,0.4090,0.455,9.91862,0.00000
2564.00,9.91845,25.075200,-0.000165,24.988010,0.4093,0.455,9.91845,0.00000
2565.00,9.91752,25.075377,-0.000166,24.988090,0.4096,0.455,9.91752,0.00000
2566.00,9.91773,25.075391,-0.000170,24.988017,0.4098,0.455,9.91773,0.00000
2567.00,9.91795,25.075378,-0.000173,24.988077,0.4101,0.456,9.91795,0.00000
2568.00,9.91848,25.075342,-0.000174,24.988091,0.4103,0.456,9.91848,0.00000
2569.00,9.91968,25.075279,-0.000173,24.987998,0.4106,0.456,9.91968,0.00000
2570.00,9.92000,25.075212,-0.000173,24.987918,0.4109,0.456,9.92000,0.00000
2571.00,9.91914,25.075233,-0.000170,24.987923,0.4111,0.456,9.91914,0.00000
2572.00,9.91958,25.075289,-0.000166,24.987867,0.4114,0.456,9.91958,0.00000
2573.00,9.91973,25.075287,-0.000169,24.987875,0.4116,0.456,9.91973,0.00000
2574.00,9.92018,25.075396,-0.000170,24.987971,0.4118,0.456,9.92018,0.00000
2575.00,9.92080,25.075472,-0.000167,24.987963,0.4121,0.456,9.92080,0.00000
2576.00,9.92090,25.075591,-0.000167,24.988026,0.4123,0.456,9.92090,0.00000
2577.00,9.91936,25.075640,-0.000170,24.988017,0.4125,0.456,9.91936,0.00000
2578.00,9.91760,25.075639,-0.000168,24.987956,0.4127,0.456,9.91760,0.00000
2579.00,9.91647,25.075612,-0.000169,24.987925,0.4129,0.456,9.91647,0.00000
2580.00,9.91585,25.075607,-0.000174,24.987903,0.4132,0.456,9.91585,0.00000
2581.00,9.91683,25.075669,-0.000176,24.987939,0.4134,0.456,9.91683,0.00000
2582.00,9.91799,25.075702,-0.000175,24.987939,0.4136,0.456,9.91799,0.00000
2583.00,9.91889,25.075741,-0.000179,24.987939,0.4139,0.457,9.91889,0.00000
2584.00,9.91848,25.075843,-0.000178,24.987970,0.4141,0.457,9.91848,0.00000
2585.00,9.91866,25.075931,-0.000173,24.987995,0.4143,0.457,9.91866,0.00000
2586.00,9.91766,25.075904,-0.000173,24.987913,0.4145,0.457,9.91766,0.00000
2587.00,9.91897,25.075836,-0.000175,24.987871,0.4147,0.457,9.91897,0.00000
2588.00,9.91948,25.075770,-0.000173,24.987837,0.4150,0.457,9.91948,0.00000
2589.00,9.92014,25.075686,-0.000173,24.987808,0.4152,0.457,9.92014,0.00000
2590.00,9.92015,25.075535,-0.000174,24.987740,0.4154,0.457,9.92015,0.00000
2591.00,9.92032,25.075478,-0.000176,24.987816,0.4157,0.458,9.92032,0.00000
2592.00,9.91969,25.075502,-0.000175,24.987843,0.4160,0.458,9.91969,0.00000
2593.00,9.92058,25.075603,-0.000174,24.987922,0.4162,0.458,9.92058,0.00000
2594.00,9.92059,25.075630,-0.000177,24.987921,0.4165,0.458,9.92059,0.00000
2595.00,9.92046,25.075772,-0.000176,24.987891,0.4168,0.458,9.92046,0.00000
2596.00,9.92099,25.075895,-0.000175,24.987870,0.4170,0.458,9.92099,0.00000
2597.00,9.92032,25.075873,-0.000171,24.987846,0.4173,0.458,9.92032,0.00000
2598.00,9.92029,25.075869,-0.000172,24.987851,0.4176,0.458,9.92029,0.00000
2599.00,9.92011,25.075904,-0.000170,24.987798,0.4179,0.458,9.92011,0.00000
2600.00,9.91961,25.075911,-0.000171,24.987815,0.4181,0.458,9.91961,0.00000
2601.00,9.91926,25.075943,-0.000171,24.987832,0.4184,0.458,9.91926,0.00000
2602.00,9.91852,25.075956,-0.000172,24.987804,0.4187,0.458,9.91852,0.00000
2603.00,9.91685,25.076117,-0.000171,24.987869,0.4190,0.458,9.91685,0.00000
2604.00,9.91681,25.076188,-0.000174,24.987880,0.4193,0.458,9.91681,0.00000
2605.00,9.91851,25.076179,-0.000174,24.987893,0.4196,0.458,9.91851,0.00000
2606.00,9.91843,25.076182,-0.000175,24.987892,0.4199,0.458,9.91843,0.00000
2607.00,9.91888,25.076330,-0.000179,24.987906,0.4202,0.459,9.91888,0.00000
2608.00,9.92044,25.076295,-0.000181,24.987793,0.4205,0.459,9.92044,0.00000
2609.00,9.92128,25.076372,-0.000180,24.987845,0.4207,0.459,9.92128,0.00000
2610.00,9.92134,25.076393,-0.000180,24.987821,0.4210,0.459,9.92134,0.00000
2611.00,9.92141,25.076394,-0.000177,24.987798,0.4213,0.459,9.92141,0.00000
2612.00,9.92232,25.076423,-0.000175,24.987795,0.4216,0.459,9.92232,0.00000
@18,2.0000,4.0, 2610.048 
2613.00,9.92231,25.076421,-0.000175,24.987806,0.4219,0.459,9.92231,0.00000
2614.00,9.92008,25.076544,-0.000171,24.987852,0.4221,0.459,9.92008,0.00000
2615.00,9.91363,25.076723,-0.000169,24.987927,0.4224,0.459,9.91363,0.00000
2616.00,9.90453,25.076773,-0.000170,24.987907,0.4227,0.460,9.90453,0.00000
2617.00,9.89177,25.076862,-0.000169,24.987931,0.4230,0.460,9.89177,0.00000
2618.00,9.87844,25.076954,-0.000168,24.988001,0.4233,0.460,9.87844,0.00000
2619.00,9.86822,25.076942,-0.000170,24.988011,0.4236,0.460,9.86822,0.00000
2620.00,9.86493,25.076909,-0.000173,24.987991,0.4239,0.460,9.86493,0.00000
2621.00,9.86640,25.076988,-0.000173,24.988043,0.4242,0.460,9.86640,0.00000
2622.00,9.87215,25.076917,-0.000175,24.988087,0.4244,0.460,9.87215,0.00000
2623.00,9.87808,25.076865,-0.000175,24.988029,0.4247,0.460,9.87808,0.00000
2624.00,9.88405,25.076856,-0.000172,24.987979,0.4249,0.460,9.88405,0.00000
2625.00,9.88725,25.076871,-0.000167,24.987998,0.4252,0.460,9.88725,0.00000
2626.00,9.89104,25.076885,-0.000166,24.988000,0.4255,0.460,9.89104,0.00000
2627.00,9.89416,25.076870,-0.000162,24.987934,0.4258,0.460,9.89416,0.00000
2628.00,9.89802,25.076907,-0.000163,24.987918,0.4261,0.460,9.89802,0.00000
2629.00,9.90057,25.076877,-0.000165,24.987906,0.4264,0.460,9.90057,0.00000
2630.00,9.90304,25.076952,-0.000166,24.987962,0.4267,0.461,9.90304,0.00000
2631.00,9.90339,25.076913,-0.000166,24.987909,0.4269,0.461,9.90339,0.00000
2632.00,9.90457,25.077130,-0.000167,24.988017,0.4272,0.461,9.90457,0.00000
2633.00,9.90574,25.077262,-0.000163,24.988082,0.4275,0.461,9.90574,0.00000
2634.00,9.90775,25.077347,-0.000166,24.988086,0.4277,0.461,9.90775,0.00000
2635.00,9.90950,25.077305,-0.000166,24.988076,0.4279,0.461,9.90950,0.00000
2636.00,9.91116,25.077320,-0.000166,24.988087,0.4282,0.461,9.91116,0.00000
2637.00,9.91179,25.077318,-0.000168,24.988006,0.4284,0.461,9.91179,0.00000
2638.00,9.91138,25.077343,-0.000167,24.987906,0.4286,0.461,9.91138,0.00000
2639.00,9.91156,25.077330,-0.000162,24.987864,0.4288,0.461,9.91156,0.00000
2640.00,9.91266,25.077452,-0.000163,24.987852,0.4291,0.461,9.91266,0.00000
2641.00,9.91434,25.077562,-0.000162,24.987800,0.4292,0.461,9.91434,0.00000
2642.00,9.91547,25.077426,-0.000161,24.987738,0.4294,0.461,9.91547,0.00000
2643.00,9.91706,25.077386,-0.000164,24.987809,0.4296,0.461,9.91706,0.00000
2644.00,9.91714,25.077514,-0.000163,24.987893,0.4298,0.461,9.91714,0.00000
2645.00,9.91715,25.077474,-0.000161,24.987851,0.4301,0.461,9.91715,0.00000
2646.00,9.91672,25.077523,-0.000162,24.987936,0.4303,0.461,9.91672,0.00000
2647.00,9.91796,25.077685,-0.000164,24.988035,0.4305,0.462,9.91796,0.00000
2648.00,9.91857,25.077691,-0.000163,24.988024,0.4307,0.462,9.91857,0.00000
2649.00,9.91951,25.077730,-0.000168,24.988031,0.4309,0.462,9.91951,0.00000
2650.00,9.91899,25.077843,-0.000168,24.988103,0.4311,0.462,9.91899,0.00000
2651.00,9.91998,25.077875,-0.000166,24.988068,0.4313,0.462,9.91998,0.00000
2652.00,9.91980,25.077854,-0.000162,24.987996,0.4314,0.462,9.91980,0.00000
2653.00,9.92026,25.077928,-0.000162,24.987977,0.4316,0.462,9.92026,0.00000
2654.00,9.92087,25.077952,-0.000161,24.987957,0.4317,0.462,9.92087,0.00000
2655.00,9.92235,25.077991,-0.000162,24.987928,0.4319,0.462,9.92235,0.00000
2656.00,9.92208,25.078071,-0.000164,24.987949,0.4321,0.462,9.92208,0.00000
2657.00,9.92170,25.078130,-0.000169,24.987922,0.4322,0.463,9.92170,0.00000
2658.00,9.92220,25.078173,-0.000168,24.987912,0.4324,0.463,9.92220,0.00000
2659.00,9.92274,25.078207,-0.000168,24.987936,0.4326,0.463,9.92274,0.00000
2660.00,9.92314,25.078171,-0.000166,24.987890,0.4328,0.463,9.92314,0.00000
2661.00,9.92382,25.078139,-0.000165,24.987871,0.4330,0.463,9.92382,0.00000
2662.00,9.92462,25.078155,-0.000164,24.987902,0.4331,0.463,9.92462,0.00000
2663.00,9.92398,25.078115,-0.000164,24.987922,0.4333,0.463,9.92398,0.00000
2664.00,9.92244,25.078144,-0.000164,24.987947,0.4335,0.463,9.92244,0.00000
2665.00,9.92205,25.078107,-0.000166,24.987943,0.4337,0.463,9.92205,0.00000
2666.00,9.92175,25.078045,-0.000169,24.987911,0.4340,0.463,9.92175,0.00000
2667.00,9.92205,25.077984,-0.000170,24.987865,0.4342,0.464,9.92205,0.00000
2668.00,9.92229,25.078030,-0.000173,24.987850,0.4344,0.464,9.92229,0.00000
2669.00,9.92291,25.078018,-0.000175,24.987772,0.4346,0.464,9.92291,0.00000
2670.00,9.92368,25.078148,-0.000175,24.987798,0.4348,0.464,9.92368,0.00000
2671.00,9.92452,25.078238,-0.000174,24.987797,0.4349,0.464,9.92452,0.00000
2672.00,9.92487,25.078334,-0.000176,24.987843,0.4351,0.464,9.92487,0.00000
2673.00,9.92400,25.078321,-0.000177,24.987848,0.4353,0.464,9.92400,0.00000
2674.00,9.92426,25.078293,-0.000176,24.987819,0.4354,0.465,9.92426,0.00000
2675.00,9.92342,25.078150,-0.000175,24.987760,0.4356,0.465,9.92342,0.00000
2676.00,9.92237,25.078117,-0.000174,24.987727,0.4358,0.465,9.92237,0.00000
2677.00,9.92195,25.078239,-0.000172,24.987781,0.4359,0.464,9.92195,0.00000
2678.00,9.92386,25.078294,-0.000168,24.987837,0.4360,0.464,9.92386,0.00000
2679.00,9.92431,25.078283,-0.000167,24.987832,0.4361,0.464,9.92431,0.00000
2680.00,9.92417,25.078384,-0.000168,24.987856,0.4363,0.465,9.92417,0.00000
2681.00,9.92490,25.078472,-0.000164,24.987941,0.4364,0.465,9.92490,0.00000
2682.00,9.92469,25.078398,-0.000166,24.987900,0.4365,0.465,9.92469,0.00000
2683.00,9.92302,25.078404,-0.000169,24.987871,0.4366,0.465,9.92302,0.00000
2684.00,9.92221,25.078451,-0.000171,24.987948,0.4367,0.465,9.92221,0.00000
2685.00,9.92254,25.078460,-0.000171,24.987912,0.4368,0.465,9.92254,0.00000
2686.00,9.92204,25.078491,-0.000173,24.987848,0.4369,0.465,9.92204,0.00000
2687.00,9.92154,25.078569,-0.000173,24.987886,0.4370,0.466,9.92154,0.00000
2688.00,9.92276,25.078615,-0.000175,24.987879,0.4370,0.466,9.92276,0.00000
2689.00,9.92371,25.078691,-0.000173,24.987863,0.4371,0.466,9.92371,0.00000
2690.00,9.92422,25.078864,-0.000171,24.987992,0.4372,0.466,9.92422,0.00000
2691.00,9.92465,25.078924,-0.000170,24.988061,0.4373,0.466,9.92465,0.00000
2692.00,9.92426,25.079038,-0.000166,24.988136,0.4373,0.466,9.92426,0.00000
2693.00,9.92345,25.079122,-0.000159,24.988130,0.4374,0.465,9.92345,0.00000
2694.00,9.92261,25.079281,-0.000153,24.988171,0.4375,0.465,9.92261,0.00000
2695.00,9.92206,25.079222,-0.000153,24.988059,0.4376,0.465,9.92206,0.00000
2696.00,9.92225,25.079268,-0.000157,24.988048,0.4376,0.465,9.92225,0.00000
2697.00,9.92368,25.079201,-0.000158,24.987951,0.4377,0.465,9.92368,0.00000
2698.00,9.92516,25.079223,-0.000161,24.987948,0.4377,0.465,9.92516,0.00000
2699.00,9.92594,25.079054,-0.000164,24.987894,0.4378,0.465,9.92594,0.00000
2700.00,9.92605,25.079119,-0.000165,24.987929,0.4379,0.465,9.92605,0.00000
2701.00,9.92495,25.079109,-0.000162,24.987985,0.4379,0.465,9.92495,0.00000
2702.00,9.92415,25.079049,-0.000164,24.987945,0.4380,0.465,9.92415,0.00000
2703.00,9.92350,25.079173,-0.000164,24.988031,0.4381,0.465,9.92350,0.00000
2704.00,9.92382,25.079345,-0.000165,24.988033,0.4381,0.465,9.92382,0.00000
2705.00,9.92339,25.079397,-0.000167,24.988091,0.4382,0.466,9.92339,0.00000
2706.00,9.92519,25.079455,-0.000171,24.988031,0.4382,0.466,9.92519,0.00000
2707.00,9.92727,25.079447,-0.000173,24.987992,0.4383,0.466,9.92727,0.00000
2708.00,9.92776,25.079403,-0.000176,24.987936,0.4384,0.467,9.92776,0.00000
2709.00,9.92751,25.079376,-0.000177,24.987971,0.4384,0.467,9.92751,0.00000
2710.00,9.92790,25.079349,-0.000177,24.987916,0.4385,0.467,9.92790,0.00000
2711.00,9.92696,25.079262,-0.000177,24.987847,0.4385,0.467,9.92696,0.00000
2712.00,9.92612,25.079390,-0.000177,24.987934,0.4386,0.467,9.92612,0.00000
2713.00,9.92557,25.079354,-0.000176,24.987941,0.4386,0.467,9.92557,0.00000
2714.00,9.92570,25.079262,-0.000174,24.987882,0.4386,0.467,9.92570,0.00000
2715.00,9.92646,25.079239,-0.000172,24.987892,0.4387,0.467,9.92646,0.00000
2716.00,9.92651,25.079304,-0.000170,24.987919,0.4387,0.467,9.92651,0.00000
2717.00,9.92650,25.079284,-0.000168,24.987891,0.4387,0.467,9.92650,0.00000
2718.00,9.92611,25.079217,-0.000167,24.987857,0.4387,0.467,9.92611,0.00000
2719.00,9.92680,25.079237,-0.000165,24.987875,0.4387,0.467,9.92680,0.00000
2720.00,9.92683,25.079247,-0.000166,24.987827,0.4387,0.468,9.92683,0.00000
2721.00,9.92683,25.079301,-0.000168,24.987862,0.4387,0.468,9.92683,0.00000
2722.00,9.92503,25.079384,-0.000168,24.987943,0.4386,0.468,9.92503,0.00000
2723.00,9.92535,25.079507,-0.000168,24.987988,0.4386,0.468,9.92535,0.00000
2724.00,9.92406,25.079544,-0.000168,24.987929,0.4385,0.468,9.92406,0.00000
2725.00,9.92356,25.079562,-0.000167,24.987945,0.4385,0.468,9.92356,0.00000
2726.00,9.92344,25.079570,-0.000164,24.987914,0.4384,0.468,9.92344,0.00000
2727.00,9.92578,25.079532,-0.000165,24.987837,0.4383,0.468,9.92578,0.00000
2728.00,9.92610,25.079505,-0.000164,24.987780,0.4382,0.468,9.92610,0.00000
2729.00,9.92617,25.079605,-0.000161,24.987823,0.4381,0.468,9.92617,0.00000
2730.00,9.92577,25.079590,-0.000161,24.987751,0.4380,0.468,9.92577,0.00000
2731.00,9.92669,25.079619,-0.000163,24.987745,0.4379,0.468,9.92669,0.00000
2732.00,9.92581,25.079681,-0.000163,24.987732,0.4378,0.468,9.92581,0.00000
2733.00,9.92449,25.079732,-0.000160,24.987747,0.4377,0.468,9.92449,0.00000
2734.00,9.92352,25.079761,-0.000161,24.987771,0.4376,0.468,9.92352,0.00000
2735.00,9.92392,25.079953,-0.000162,24.987928,0.4374,0.468,9.92392,0.00000
2736.00,9.92338,25.080014,-0.000161,24.988027,0.4373,0.468,9.92338,0.00000
2737.00,9.92391,25.080015,-0.000161,24.988032,0.4372,0.468,9.92391,0.00000
2738.00,9.92569,25.080079,-0.000163,24.988029,0.4370,0.468,9.92569,0.00000
2739.00,9.92723,25.080079,-0.000165,24.988002,0.4369,0.469,9.92723,0.00000
2740.00,9.92799,25.080008,-0.000167,24.987953,0.4367,0.469,9.92799,0.00000
2741.00,9.92803,25.079979,-0.000168,24.987900,0.4365,0.469,9.92803,0.00000
2742.00,9.92727,25.080068,-0.000169,24.987877,0.4364,0.469,9.92727,0.00000
2743.00,9.92644,25.080141,-0.000169,24.987874,0.4363,0.469,9.92644,0.00000
2744.00,9.92700,25.080272,-0.000170,24.987953,0.4361,0.470,9.92700,0.00000
2745.00,9.92717,25.080392,-0.000165,24.987982,0.4359,0.470,9.92717,0.00000
2746.00,9.92758,25.080452,-0.000165,24.988003,0.4358,0.469,9.92758,0.00000
2747.00,9.92794,25.080512,-0.000167,24.988123,0.4356,0.470,9.92794,0.00000
2748.00,9.92793,25.080540,-0.000167,24.988163,0.4355,0.470,9.92793,0.00000
2749.00,9.92724,25.080609,-0.000167,24.988160,0.4353,0.470,9.92724,0.00000
2750.00,9.92635,25.080612,-0.000167,24.988151,0.4352,0.470,9.92635,0.00000
2751.00,9.92569,25.080781,-0.000165,24.988197,0.4350,0.470,9.92569,0.00000
2752.00,9.92603,25.080873,-0.000161,24.988221,0.4348,0.470,9.92603,0.00000
2753.00,9.92603,25.080866,-0.000160,24.988214,0.4347,0.469,9.92603,0.00000
2754.00,9.92698,25.080920,-0.000159,24.988278,0.4345,0.469,9.92698,0.00000
2755.00,9.92832,25.080919,-0.000164,24.988265,0.4344,0.470,9.92832,0.00000
2756.00,9.92876,25.080814,-0.000162,24.988192,0.4342,0.470,9.92876,0.00000
2757.00,9.92884,25.080714,-0.000162,24.988108,0.4341,0.470,9.92884,0.00000
2758.00,9.93028,25.080661,-0.000164,24.988083,0.4339,0.470,9.93028,0.00000
2759.00,9.92882,25.080497,-0.000163,24.987941,0.4338,0.470,9.92882,0.00000
2760.00,9.92662,25.080476,-0.000162,24.987938,0.4337,0.470,9.92662,0.00000
2761.00,9.92554,25.080500,-0.000165,24.987933,0.4336,0.470,9.92554,0.00000
2762.00,9.92645,25.080560,-0.000166,24.987904,0.4335,0.470,9.92645,0.00000
@19,2.0000,4.0, 2760.043 
2763.00,9.92539,25.080752,-0.000163,24.987927,0.4333,0.470,9.92539,0.00000
2764.00,9.92417,25.080859,-0.000165,24.987943,0.4332,0.471,9.92417,0.00000
2765.00,9.92151,25.080867,-0.000165,24.987855,0.4331,0.471,9.92151,0.00000
2766.00,9.91388,25.080876,-0.000164,24.987888,0.4330,0.471,9.91388,0.00000
2767.00,9.90084,25.080876,-0.000163,24.987889,0.4328,0.471,9.90084,0.00000
2768.00,9.88893,25.080776,-0.000161,24.987812,0.4327,0.471,9.88893,0.00000
2769.00,9.88064,25.080770,-0.000162,24.987829,0.4326,0.471,9.88064,0.00000
2770.00,9.87492,25.080945,-0.000161,24.987961,0.4324,0.471,9.87492,0.00000
2771.00,9.87602,25.081050,-0.000161,24.987915,0.4323,0.471,9.87602,0.00000
2772.00,9.88078,25.081178,-0.000162,24.988029,0.4321,0.471,9.88078,0.00000
2773.00,9.88752,25.081313,-0.000166,24.988130,0.4320,0.472,9.88752,0.00000
2774.00,9.89281,25.081423,-0.000165,24.988138,0.4318,0.472,9.89281,0.00000
2775.00,9.89807,25.081420,-0.000164,24.988138,0.4317,0.472,9.89807,0.00000
2776.00,9.90212,25.081406,-0.000163,24.988182,0.4315,0.472,9.90212,0.00000
2777.00,9.90571,25.081464,-0.000164,24.988132,0.4314,0.472,9.90571,0.00000
2778.00,9.90748,25.081450,-0.000164,24.988125,0.4312,0.472,9.90748,0.00000
2779.00,9.90963,25.081462,-0.000164,24.988124,0.4311,0.472,9.90963,0.00000
2780.00,9.91163,25.081484,-0.000165,24.988133,0.4309,0.472,9.91163,0.00000
2781.00,9.91337,25.081505,-0.000166,24.988131,0.4307,0.472,9.91337,0.00000
2782.00,9.91510,25.081379,-0.000162,24.988105,0.4306,0.472,9.91510,0.00000
2783.00,9.91669,25.081354,-0.000158,24.988044,0.4304,0.472,9.91669,0.00000
2784.00,9.91798,25.081334,-0.000159,24.988037,0.4302,0.472,9.91798,0.00000
2785.00,9.91919,25.081355,-0.000158,24.988025,0.4300,0.472,9.91919,0.00000
2786.00,9.91965,25.081402,-0.000156,24.988066,0.4298,0.472,9.91965,0.00000
2787.00,9.92030,25.081542,-0.000156,24.988039,0.4296,0.472,9.92030,0.00000
2788.00,9.92097,25.081570,-0.000162,24.988025,0.4294,0.472,9.92097,0.00000
2789.00,9.92122,25.081609,-0.000160,24.988031,0.4292,0.472,9.92122,0.00000
2790.00,9.92186,25.081629,-0.000160,24.988016,0.4290,0.472,9.92186,0.00000
2791.00,9.92211,25.081656,-0.000160,24.988009,0.4288,0.472,9.92211,0.00000
2792.00,9.92251,25.081639,-0.000163,24.988056,0.4286,0.473,9.92251,0.00000
2793.00,9.92397,25.081700,-0.000161,24.988140,0.4285,0.473,9.92397,0.00000
2794.00,9.92541,25.081627,-0.000160,24.988129,0.4283,0.473,9.92541,0.00000
2795.00,9.92660,25.081682,-0.000162,24.988229,0.4281,0.473,9.92660,0.00000
2796.00,9.92847,25.081738,-0.000163,24.988258,0.4279,0.473,9.92847,0.00000
2797.00,9.92886,25.081797,-0.000162,24.988303,0.4277,0.473,9.92886,0.00000
2798.00,9.92814,25.081881,-0.000159,24.988358,0.4274,0.473,9.92814,0.00000
2799.00,9.92722,25.082073,-0.000157,24.988452,0.4272,0.473,9.92722,0.00000
2800.00,9.92674,25.082044,-0.000156,24.988305,0.4270,0.473,9.92674,0.00000
2801.00,9.92485,25.082071,-0.000157,24.988221,0.4267,0.473,9.92485,0.00000
2802.00,9.92480,25.082139,-0.000158,24.988164,0.4265,0.473,9.92480,0.00000
2803.00,9.92539,25.082140,-0.000159,24.988086,0.4262,0.473,9.92539,0.00000
2804.00,9.92636,25.082080,-0.000160,24.987962,0.4260,0.473,9.92636,0.00000
2805.00,9.92688,25.082099,-0.000160,24.987998,0.4257,0.473,9.92688,0.00000
2806.00,9.92859,25.082056,-0.000160,24.987974,0.4255,0.473,9.92859,0.00000
2807.00,9.92881,25.082035,-0.000160,24.988005,0.4252,0.473,9.92881,0.00000
2808.00,9.92814,25.081985,-0.000162,24.987969,0.4249,0.473,9.92814,0.00000
2809.00,9.92844,25.082067,-0.000160,24.988042,0.4246,0.473,9.92844,0.00000
2810.00,9.92780,25.082146,-0.000162,24.988082,0.4243,0.474,9.92780,0.00000
2811.00,9.92705,25.082210,-0.000160,24.988158,0.4240,0.474,9.92705,0.00000
2812.00,9.92726,25.082124,-0.000161,24.988093,0.4238,0.474,9.92726,0.00000
2813.00,9.92811,25.082268,-0.000161,24.988227,0.4235,0.474,9.92811,0.00000
2814.00,9.92723,25.082248,-0.000165,24.988213,0.4232,0.474,9.92723,0.00000
2815.00,9.92644,25.082128,-0.000168,24.988102,0.4230,0.474,9.92644,0.00000
2816.00,9.92631,25.082209,-0.000171,24.988151,0.4227,0.475,9.92631,0.00000
2817.00,9.92712,25.082310,-0.000171,24.988230,0.4225,0.475,9.92712,0.00000
2818.00,9.92724,25.082201,-0.000174,24.988159,0.4222,0.475,9.92724,0.00000
2819.00,9.92784,25.082210,-0.000169,24.988204,0.4220,0.475,9.92784,0.00000
2820.00,9.92897,25.082280,-0.000164,24.988280,0.4217,0.475,9.92897,0.00000
2821.00,9.92992,25.082157,-0.000164,24.988150,0.4215,0.475,9.92992,0.00000
2822.00,9.92880,25.082186,-0.000165,24.988161,0.4212,0.475,9.92880,0.00000
2823.00,9.92767,25.082244,-0.000163,24.988170,0.4209,0.475,9.92767,0.00000
2824.00,9.92768,25.082237,-0.000168,24.988077,0.4207,0.475,9.92768,0.00000
2825.00,9.92812,25.082223,-0.000172,24.988033,0.4204,0.475,9.92812,0.00000
2826.00,9.92696,25.082338,-0.000172,24.988047,0.4201,0.475,9.92696,0.00000
2827.00,9.92782,25.082416,-0.000171,24.988010,0.4199,0.475,9.92782,0.00000
2828.00,9.92902,25.082501,-0.000171,24.988031,0.4196,0.475,9.92902,0.00000
2829.00,9.92904,25.082511,-0.000170,24.988050,0.4193,0.475,9.92904,0.00000
2830.00,9.92872,25.082624,-0.000170,24.988095,0.4190,0.475,9.92872,0.00000
2831.00,9.92910,25.082637,-0.000171,24.988108,0.4187,0.475,9.92910,0.00000
2832.00,9.92885,25.082559,-0.000173,24.988032,0.4184,0.476,9.92885,0.00000
2833.00,9.92825,25.082426,-0.000173,24.987892,0.4181,0.476,9.92825,0.00000
2834.00,9.92801,25.082589,-0.000172,24.987936,0.4179,0.476,9.92801,0.00000
2835.00,9.92826,25.082586,-0.000170,24.987857,0.4176,0.476,9.92826,0.00000
2836.00,9.92873,25.082678,-0.000172,24.987854,0.4173,0.476,9.92873,0.00000
2837.00,9.92859,25.082740,-0.000170,24.987885,0.4170,0.476,9.92859,0.00000
2838.00,9.92893,25.082879,-0.000168,24.987971,0.4167,0.476,9.92893,0.00000
2839.00,9.92932,25.082844,-0.000168,24.987939,0.4164,0.476,9.92932,0.00000
2840.00,9.92798,25.082857,-0.000171,24.988018,0.4162,0.476,9.92798,0.00000
2841.00,9.92849,25.082808,-0.000170,24.987983,0.4158,0.476,9.92849,0.00000
2842.00,9.92980,25.082873,-0.000173,24.987980,0.4155,0.477,9.92980,0.00000
2843.00,9.93088,25.082920,-0.000177,24.987932,0.4152,0.477,9.93088,0.00000
2844.00,9.93109,25.082908,-0.000177,24.987867,0.4149,0.477,9.93109,0.00000
2845.00,9.93162,25.083016,-0.000176,24.987853,0.4145,0.477,9.93162,0.00000
2846.00,9.93075,25.083000,-0.000174,24.987800,0.4142,0.477,9.93075,0.00000
2847.00,9.92860,25.083021,-0.000173,24.987823,0.4139,0.477,9.92860,0.00000
2848.00,9.92731,25.083021,-0.000169,24.987857,0.4135,0.477,9.92731,0.00000
2849.00,9.92695,25.083092,-0.000167,24.987893,0.4132,0.477,9.92695,0.00000
2850.00,9.92741,25.083087,-0.000165,24.987858,0.4128,0.477,9.92741,0.00000
2851.00,9.92769,25.083184,-0.000162,24.987919,0.4125,0.477,9.92769,0.00000
2852.00,9.92844,25.083229,-0.000161,24.987888,0.4121,0.476,9.92844,0.00000
2853.00,9.92879,25.083362,-0.000163,24.987941,0.4118,0.476,9.92879,0.00000
2854.00,9.92948,25.083442,-0.000164,24.987989,0.4114,0.476,9.92948,0.00000
2855.00,9.92909,25.083440,-0.000164,24.988004,0.4111,0.477,9.92909,0.00000
2856.00,9.92951,25.083482,-0.000167,24.988040,0.4107,0.477,9.92951,0.00000
2857.00,9.92935,25.083465,-0.000167,24.988009,0.4103,0.477,9.92935,0.00000
2858.00,9.92856,25.083337,-0.000168,24.987883,0.4099,0.477,9.92856,0.00000
2859.00,9.92813,25.083338,-0.000170,24.987839,0.4095,0.477,9.92813,0.00000
2860.00,9.92862,25.083388,-0.000170,24.987788,0.4091,0.477,9.92862,0.00000
2861.00,9.92811,25.083401,-0.000170,24.987763,0.4087,0.478,9.92811,0.00000
2862.00,9.92914,25.083452,-0.000169,24.987807,0.4083,0.478,9.92914,0.00000
2863.00,9.92923,25.083564,-0.000168,24.987889,0.4079,0.478,9.92923,0.00000
2864.00,9.92893,25.083575,-0.000166,24.987960,0.4075,0.478,9.92893,0.00000
2865.00,9.92850,25.083580,-0.000167,24.988027,0.4071,0.478,9.92850,0.00000
2866.00,9.92793,25.083493,-0.000172,24.987932,0.4067,0.478,9.92793,0.00000
2867.00,9.92740,25.083523,-0.000176,24.987907,0.4063,0.478,9.92740,0.00000
2868.00,9.92786,25.083496,-0.000179,24.987835,0.4058,0.478,9.92786,0.00000
2869.00,9.92809,25.083536,-0.000181,24.987775,0.4054,0.479,9.92809,0.00000
2870.00,9.92823,25.083556,-0.000180,24.987743,0.4050,0.479,9.92823,0.00000
2871.00,9.92858,25.083632,-0.000176,24.987798,0.4046,0.479,9.92858,0.00000
2872.00,9.92770,25.083632,-0.000174,24.987810,0.4043,0.479,9.92770,0.00000
2873.00,9.92816,25.083603,-0.000172,24.987791,0.4039,0.479,9.92816,0.00000
2874.00,9.92869,25.083571,-0.000170,24.987788,0.4035,0.479,9.92869,0.00000
2875.00,9.92880,25.083568,-0.000172,24.987753,0.4031,0.479,9.92880,0.00000
2876.00,9.92927,25.083763,-0.000170,24.987933,0.4028,0.479,9.92927,0.00000
2877.00,9.93003,25.083715,-0.000170,24.987889,0.4024,0.479,9.93003,0.00000
2878.00,9.92926,25.083962,-0.000168,24.988068,0.4021,0.479,9.92926,0.00000
2879.00,9.92857,25.083938,-0.000170,24.987988,0.4017,0.479,9.92857,0.00000
2880.00,9.92817,25.084009,-0.000170,24.988013,0.4014,0.479,9.92817,0.00000
2881.00,9.92840,25.083895,-0.000171,24.987842,0.4011,0.479,9.92840,0.00000
2882.00,9.92781,25.083975,-0.000171,24.987845,0.4007,0.479,9.92781,0.00000
2883.00,9.92831,25.083817,-0.000170,24.987674,0.4004,0.479,9.92831,0.00000
2884.00,9.92935,25.083801,-0.000168,24.987610,0.4001,0.479,9.92935,0.00000
2885.00,9.93107,25.083782,-0.000166,24.987617,0.3997,0.479,9.93107,0.00000
2886.00,9.93039,25.083737,-0.000164,24.987600,0.3993,0.479,9.93039,0.00000
2887.00,9.93051,25.083797,-0.000165,24.987670,0.3990,0.479,9.93051,0.00000
2888.00,9.93355,25.083938,-0.000167,24.987745,0.3987,0.479,9.93355,0.00000
2889.00,9.93750,25.084105,-0.000168,24.987836,0.3983,0.479,9.93750,0.00000
2890.00,9.94014,25.084222,-0.000169,24.987864,0.3980,0.480,9.94014,0.00000
2891.00,9.94336,25.084408,-0.000170,24.987950,0.3977,0.480,9.94336,0.00000
2892.00,9.94541,25.084484,-0.000167,24.987984,0.3974,0.480,9.94541,0.00000
2893.00,9.94383,25.084550,-0.000167,24.987994,0.3970,0.480,9.94383,0.00000
2894.00,9.94013,25.084625,-0.000165,24.988006,0.3967,0.480,9.94013,0.00000
2895.00,9.93737,25.084682,-0.000161,24.988043,0.3964,0.480,9.93737,0.00000
2896.00,9.93532,25.084671,-0.000163,24.988010,0.3961,0.480,9.93532,0.00000
2897.00,9.93507,25.084591,-0.000162,24.987801,0.3958,0.480,9.93507,0.00000
2898.00,9.93392,25.084551,-0.000162,24.987716,0.3954,0.480,9.93392,0.00000
2899.00,9.93289,25.084565,-0.000162,24.987741,0.3951,0.480,9.93289,0.00000
2900.00,9.93102,25.084574,-0.000162,24.987639,0.3947,0.480,9.93102,0.00000
2901.00,9.93068,25.084574,-0.000160,24.987558,0.3943,0.480,9.93068,0.00000
2902.00,9.92962,25.084641,-0.000160,24.987591,0.3940,0.480,9.92962,0.00000
2903.00,9.93018,25.084674,-0.000158,24.987650,0.3936,0.480,9.93018,0.00000
2904.00,9.93032,25.084634,-0.000165,24.987633,0.3933,0.480,9.93032,0.00000
2905.00,9.93077,25.084781,-0.000168,24.987826,0.3929,0.480,9.93077,0.00000
2906.00,9.92982,25.084822,-0.000173,24.987839,0.3926,0.481,9.92982,0.00000
2907.00,9.92811,25.084965,-0.000175,24.988051,0.3923,0.481,9.92811,0.00000
2908.00,9.92674,25.084977,-0.000179,24.988122,0.3919,0.481,9.92674,0.00000
2909.00,9.92625,25.085011,-0.000172,24.988148,0.3916,0.481,9.92625,0.00000
2910.00,9.92724,25.084908,-0.000169,24.987983,0.3912,0.481,9.92724,0.00000
2911.00,9.92785,25.084963,-0.000163,24.988013,0.3908,0.481,9.92785,0.00000
2912.00,9.92945,25.084919,-0.000160,24.987957,0.3904,0.481,9.92945,0.00000
@20,2.0000,4.0, 2910.039 
2913.00,9.92974,25.085015,-0.000160,24.987911,0.3900,0.481,9.92974,0.00000
2914.00,9.92794,25.085151,-0.000159,24.987948,0.3897,0.481,9.92794,0.00000
2915.00,9.92190,25.085201,-0.000159,24.988034,0.3894,0.481,9.92190,0.00000
2916.00,9.91326,25.085275,-0.000162,24.988089,0.3890,0.481,9.91326,0.00000
2917.00,9.90149,25.085302,-0.000166,24.988022,0.3886,0.481,9.90149,0.00000
2918.00,9.88892,25.085274,-0.000165,24.988008,0.3883,0.481,9.88892,0.00000
2919.00,9.88036,25.085226,-0.000170,24.987970,0.3879,0.482,9.88036,0.00000
2920.00,9.87696,25.085157,-0.000173,24.987802,0.3875,0.482,9.87696,0.00000
2921.00,9.87815,25.085196,-0.000174,24.987770,0.3872,0.482,9.87815,0.00000
2922.00,9.88341,25.085281,-0.000170,24.987781,0.3868,0.482,9.88341,0.00000
2923.00,9.89085,25.085368,-0.000170,24.987805,0.3865,0.482,9.89085,0.00000
2924.00,9.89555,25.085497,-0.000165,24.987886,0.3862,0.482,9.89555,0.00000
2925.00,9.89806,25.085680,-0.000163,24.988031,0.3859,0.482,9.89806,0.00000
2926.00,9.90153,25.085610,-0.000164,24.987987,0.3855,0.482,9.90153,0.00000
2927.00,9.90340,25.085631,-0.000164,24.988041,0.3852,0.482,9.90340,0.00000
2928.00,9.90571,25.085638,-0.000167,24.987984,0.3848,0.482,9.90571,0.00000
2929.00,9.90969,25.085515,-0.000170,24.987839,0.3844,0.483,9.90969,0.00000
2930.00,9.91286,25.085445,-0.000172,24.987791,0.3841,0.483,9.91286,0.00000
2931.00,9.91381,25.085525,-0.000169,24.987886,0.3837,0.483,9.91381,0.00000
2932.00,9.91457,25.085541,-0.000166,24.987881,0.3833,0.483,9.91457,0.00000
2933.00,9.91435,25.085454,-0.000163,24.987816,0.3830,0.483,9.91435,0.00000
2934.00,9.91380,25.085547,-0.000161,24.987887,0.3827,0.483,9.91380,0.00000
2935.00,9.91427,25.085620,-0.000160,24.987911,0.3823,0.483,9.91427,0.00000
2936.00,9.91525,25.085646,-0.000159,24.987866,0.3820,0.483,9.91525,0.00000
2937.00,9.91672,25.085592,-0.000159,24.987828,0.3816,0.483,9.91672,0.00000
2938.00,9.91767,25.085776,-0.000161,24.987994,0.3813,0.483,9.91767,0.00000
2939.00,9.91814,25.085770,-0.000160,24.987965,0.3810,0.483,9.91814,0.00000
2940.00,9.91969,25.085682,-0.000162,24.987886,0.3806,0.483,9.91969,0.00000
2941.00,9.91939,25.085665,-0.000164,24.987866,0.3803,0.483,9.91939,0.00000
2942.00,9.91940,25.085654,-0.000167,24.987816,0.3800,0.483,9.91940,0.00000
2943.00,9.91991,25.085520,-0.000165,24.987666,0.3796,0.483,9.91991,0.00000
2944.00,9.91966,25.085614,-0.000164,24.987714,0.3793,0.483,9.91966,0.00000
2945.00,9.91786,25.085815,-0.000161,24.987807,0.3790,0.483,9.91786,0.00000
2946.00,9.91866,25.085890,-0.000160,24.987825,0.3786,0.484,9.91866,0.00000
2947.00,9.91981,25.085962,-0.000157,24.987796,0.3783,0.484,9.91981,0.00000
2948.00,9.92043,25.086102,-0.000153,24.987859,0.3780,0.483,9.92043,0.00000
2949.00,9.92207,25.086043,-0.000154,24.987801,0.3776,0.483,9.92207,0.00000
2950.00,9.92325,25.085979,-0.000154,24.987797,0.3773,0.483,9.92325,0.00000
2951.00,9.92432,25.085997,-0.000156,24.987805,0.3769,0.483,9.92432,0.00000
2952.00,9.92408,25.086096,-0.000160,24.987909,0.3765,0.484,9.92408,0.00000
2953.00,9.92416,25.086101,-0.000164,24.987862,0.3762,0.484,9.92416,0.00000
2954.00,9.92346,25.086160,-0.000163,24.987802,0.3758,0.484,9.92346,0.00000
2955.00,9.92320,25.086182,-0.000162,24.987740,0.3754,0.484,9.92320,0.00000
2956.00,9.92156,25.086324,-0.000161,24.987782,0.3750,0.484,9.92156,0.00000
2957.00,9.92145,25.086334,-0.000160,24.987768,0.3747,0.484,9.92145,0.00000
2958.00,9.92140,25.086361,-0.000159,24.987771,0.3743,0.484,9.92140,0.00000
2959.00,9.92150,25.086405,-0.000158,24.987851,0.3740,0.484,9.92150,0.00000
2960.00,9.92171,25.086453,-0.000159,24.987887,0.3736,0.484,9.92171,0.00000
2961.00,9.92212,25.086415,-0.000157,24.987838,0.3732,0.484,9.92212,0.00000
2962.00,9.92186,25.086534,-0.000153,24.987896,0.3729,0.484,9.92186,0.00000
2963.00,9.92160,25.086659,-0.000155,24.988006,0.3725,0.484,9.92160,0.00000
2964.00,9.92206,25.086653,-0.000158,24.987936,0.3721,0.485,9.92206,0.00000
2965.00,9.92256,25.086651,-0.000158,24.987892,0.3717,0.485,9.92256,0.00000
2966.00,9.92381,25.086614,-0.000158,24.987889,0.3714,0.485,9.92381,0.00000
2967.00,9.92429,25.086508,-0.000161,24.987789,0.3710,0.485,9.92429,0.00000
2968.00,9.92338,25.086505,-0.000159,24.987787,0.3706,0.485,9.92338,0.00000
2969.00,9.92215,25.086648,-0.000159,24.987914,0.3702,0.485,9.92215,0.00000
2970.00,9.92181,25.086718,-0.000164,24.987995,0.3698,0.485,9.92181,0.00000
2971.00,9.92118,25.086804,-0.000168,24.988029,0.3694,0.486,9.92118,0.00000
2972.00,9.92136,25.086861,-0.000166,24.988044,0.3690,0.486,9.92136,0.00000
2973.00,9.92302,25.086847,-0.000166,24.987997,0.3686,0.486,9.92302,0.00000
2974.00,9.92426,25.086855,-0.000167,24.987992,0.3682,0.486,9.92426,0.00000
2975.00,9.92508,25.086899,-0.000162,24.987962,0.3679,0.486,9.92508,0.00000
2976.00,9.92456,25.086820,-0.000158,24.987858,0.3675,0.485,9.92456,0.00000
2977.00,9.92495,25.086886,-0.000158,24.987896,0.3671,0.486,9.92495,0.00000
2978.00,9.92383,25.086932,-0.000157,24.987935,0.3667,0.486,9.92383,0.00000
2979.00,9.92377,25.086973,-0.000152,24.987888,0.3664,0.486,9.92377,0.00000
2980.00,9.92294,25.087070,-0.000150,24.987930,0.3660,0.485,9.92294,0.00000
2981.00,9.92412,25.087147,-0.000153,24.988004,0.3657,0.486,9.92412,0.00000
2982.00,9.92451,25.087152,-0.000156,24.987996,0.3654,0.486,9.92451,0.00000
2983.00,9.92473,25.087191,-0.000158,24.987977,0.3651,0.486,9.92473,0.00000
2984.00,9.92509,25.087160,-0.000159,24.987965,0.3648,0.486,9.92509,0.00000
2985.00,9.92554,25.087046,-0.000159,24.987910,0.3645,0.486,9.92554,0.00000
2986.00,9.92384,25.087113,-0.000154,24.987962,0.3642,0.486,9.92384,0.00000
2987.00,9.92311,25.087174,-0.000154,24.987952,0.3640,0.486,9.92311,0.00000
2988.00,9.92267,25.087178,-0.000156,24.987920,0.3637,0.486,9.92267,0.00000
2989.00,9.92225,25.087173,-0.000158,24.987937,0.3634,0.486,9.92225,0.00000
2990.00,9.92242,25.087226,-0.000161,24.987891,0.3631,0.486,9.92242,0.00000
2991.00,9.92309,25.087252,-0.000163,24.987814,0.3628,0.486,9.92309,0.00000
2992.00,9.92292,25.087230,-0.000160,24.987827,0.3626,0.486,9.92292,0.00000
2993.00,9.92353,25.087270,-0.000160,24.987901,0.3623,0.486,9.92353,0.00000
2994.00,9.92213,25.087381,-0.000162,24.987931,0.3621,0.486,9.92213,0.00000
2995.00,9.92156,25.087474,-0.000162,24.988045,0.3618,0.487,9.92156,0.00000
2996.00,9.92073,25.087558,-0.000161,24.988096,0.3616,0.487,9.92073,0.00000
2997.00,9.92064,25.087584,-0.000163,24.988067,0.3614,0.487,9.92064,0.00000
2998.00,9.92077,25.087535,-0.000159,24.987975,0.3611,0.487,9.92077,0.00000
2999.00,9.92224,25.087456,-0.000154,24.987916,0.3609,0.487,9.92224,0.00000
3000.00,9.92284,25.087341,-0.000152,24.987807,0.3606,0.486,9.92284,0.00000
3001.00,9.92413,25.087243,-0.000155,24.987739,0.3604,0.486,9.92413,0.00000
3002.00,9.92418,25.087273,-0.000155,24.987734,0.3601,0.486,9.92418,0.00000
3003.00,9.92414,25.087332,-0.000157,24.987755,0.3599,0.487,9.92414,0.00000
3004.00,9.92251,25.087355,-0.000162,24.987772,0.3597,0.487,9.92251,0.00000
3005.00,9.92290,25.087453,-0.000166,24.987772,0.3595,0.487,9.92290,0.00000
3006.00,9.92351,25.087587,-0.000165,24.987828,0.3593,0.488,9.92351,0.00000
3007.00,9.92304,25.087562,-0.000165,24.987812,0.3590,0.488,9.92304,0.00000
3008.00,9.92288,25.087596,-0.000160,24.987816,0.3588,0.488,9.92288,0.00000
3009.00,9.92428,25.087645,-0.000160,24.987826,0.3586,0.487,9.92428,0.00000
3010.00,9.92207,25.087671,-0.000161,24.987885,0.3584,0.488,9.92207,0.00000
3011.00,9.92142,25.087580,-0.000161,24.987863,0.3582,0.488,9.92142,0.00000
3012.00,9.92252,25.087633,-0.000160,24.987915,0.3579,0.488,9.92252,0.00000
3013.00,9.92323,25.087723,-0.000165,24.987936,0.3577,0.488,9.92323,0.00000
3014.00,9.92352,25.087796,-0.000164,24.987961,0.3576,0.488,9.92352,0.00000
3015.00,9.92448,25.087964,-0.000160,24.987968,0.3574,0.488,9.92448,0.00000
3016.00,9.92443,25.088062,-0.000160,24.987978,0.3572,0.488,9.92443,0.00000
3017.00,9.92323,25.088122,-0.000160,24.987958,0.3571,0.488,9.92323,0.00000
3018.00,9.92211,25.088051,-0.000158,24.987858,0.3569,0.488,9.92211,0.00000
3019.00,9.92182,25.088052,-0.000153,24.987852,0.3567,0.488,9.92182,0.00000
3020.00,9.92188,25.087960,-0.000154,24.987869,0.3566,0.488,9.92188,0.00000
3021.00,9.92198,25.088096,-0.000153,24.987963,0.3565,0.488,9.92198,0.00000
3022.00,9.92205,25.088192,-0.000154,24.988018,0.3564,0.488,9.92205,0.00000
3023.00,9.92250,25.088307,-0.000155,24.988090,0.3563,0.488,9.92250,0.00000
3024.00,9.92213,25.088427,-0.000157,24.988130,0.3562,0.488,9.92213,0.00000
3025.00,9.92247,25.088436,-0.000156,24.988080,0.3561,0.489,9.92247,0.00000
3026.00,9.92204,25.088417,-0.000155,24.987973,0.3560,0.489,9.92204,0.00000
3027.00,9.92171,25.088421,-0.000154,24.987862,0.3559,0.489,9.92171,0.00000
3028.00,9.92119,25.088504,-0.000156,24.987891,0.3558,0.489,9.92119,0.00000
3029.00,9.92099,25.088482,-0.000158,24.987829,0.3557,0.489,9.92099,0.00000
3030.00,9.92111,25.088529,-0.000158,24.987838,0.3556,0.489,9.92111,0.00000
3031.00,9.92117,25.088498,-0.000161,24.987847,0.3555,0.489,9.92117,0.00000
3032.00,9.92174,25.088592,-0.000162,24.987960,0.3553,0.489,9.92174,0.00000
3033.00,9.92246,25.088534,-0.000162,24.987903,0.3552,0.489,9.92246,0.00000
3034.00,9.92217,25.088558,-0.000157,24.987892,0.3551,0.489,9.92217,0.00000
3035.00,9.92160,25.088724,-0.000156,24.987942,0.3550,0.489,9.92160,0.00000
3036.00,9.92050,25.088789,-0.000157,24.987975,0.3550,0.489,9.92050,0.00000
3037.00,9.92066,25.088754,-0.000159,24.987912,0.3549,0.489,9.92066,0.00000
3038.00,9.92002,25.088941,-0.000162,24.987996,0.3548,0.489,9.92002,0.00000
3039.00,9.92043,25.089023,-0.000164,24.987991,0.3548,0.490,9.92043,0.00000
3040.00,9.92115,25.089079,-0.000166,24.988035,0.3547,0.490,9.92115,0.00000
3041.00,9.92193,25.089126,-0.000164,24.988010,0.3547,0.490,9.92193,0.00000
3042.00,9.92134,25.089215,-0.000161,24.988019,0.3546,0.490,9.92134,0.00000
3043.00,9.92117,25.089156,-0.000158,24.987959,0.3545,0.490,9.92117,0.00000
3044.00,9.92080,25.089106,-0.000159,24.987987,0.3545,0.490,9.92080,0.00000
3045.00,9.92055,25.089062,-0.000160,24.987933,0.3544,0.490,9.92055,0.00000
3046.00,9.91936,25.089143,-0.000162,24.987976,0.3544,0.490,9.91936,0.00000
3047.00,9.91946,25.089105,-0.000163,24.987987,0.3544,0.490,9.91946,0.00000
3048.00,9.92031,25.089108,-0.000165,24.987954,0.3543,0.490,9.92031,0.00000
3049.00,9.92160,25.089249,-0.000164,24.987947,0.3543,0.491,9.92160,0.00000
3050.00,9.92225,25.089321,-0.000161,24.987944,0.3543,0.491,9.92225,0.00000
3051.00,9.92348,25.089256,-0.000158,24.987897,0.3542,0.491,9.92348,0.00000
3052.00,9.92421,25.089296,-0.000157,24.987918,0.3542,0.490,9.92421,0.00000
3053.00,9.92419,25.089296,-0.000153,24.987954,0.3542,0.490,9.92419,0.00000
3054.00,9.92326,25.089290,-0.000156,24.987997,0.3542,0.490,9.92326,0.00000
3055.00,9.92313,25.089248,-0.000158,24.987982,0.3543,0.490,9.92313,0.00000
3056.00,9.92388,25.089386,-0.000157,24.988045,0.3543,0.490,9.92388,0.00000
3057.00,9.92355,25.089509,-0.000157,24.988058,0.3543,0.490,9.92355,0.00000
3058.00,9.92269,25.089632,-0.000161,24.988079,0.3543,0.491,9.92269,0.00000
3059.00,9.92325,25.089719,-0.000161,24.988049,0.3543,0.491,9.92325,0.00000
3060.00,9.92185,25.089839,-0.000162,24.988130,0.3542,0.491,9.92185,0.00000
3061.00,9.92082,25.089834,-0.000162,24.988066,0.3542,0.491,9.92082,0.00000
3062.00,9.92162,25.089844,-0.000164,24.988041,0.3542,0.491,9.92162,0.00000
