# Supplementary material for: Coil-to-α-helix transition at the Nup358-BicD2 interface activates BicD2 for dynein recruitment
Source: eLife. 2022 Mar 1;11:e74714. doi: 10.7554/eLife.74714 (PMC8956292; doi:10.7554/eLife.74714)
Supplement: Figure 1—source data 2. [file elife-74714-fig1-data2.zip › Figure 1 - source data 2.itc]

$ITC
$ 20 
$NOT
$ 25 
$ 60 
$ 1000 
$ 10 
$ 2 
$ADCGainCode:  0 
$False,True,True
$ 0.5 , 1 , 150 , 5 
$ 2 , 4 , 150 , 5 
$ 2 , 4 , 150 , 5 
$ 2 , 4 , 150 , 5 
$ 2 , 4 , 150 , 5 
$ 2 , 4 , 150 , 5 
$ 2 , 4 , 150 , 5 
$ 2 , 4 , 150 , 5 
$ 2 , 4 , 150 , 5 
$ 2 , 4 , 150 , 5 
$ 2 , 4 , 150 , 5 
$ 2 , 4 , 150 , 5 
$ 2 , 4 , 150 , 5 
$ 2 , 4 , 150 , 5 
$ 2 , 4 , 150 , 5 
$ 2 , 4 , 150 , 5 
$ 2 , 4 , 150 , 5 
$ 2 , 4 , 150 , 5 
$ 2 , 4 , 150 , 5 
$ 2 , 4 , 150 , 5 
# 0 
# 0.12 
# 0.013 
# 0.2028 
# 25 
# 3.6433 
# 7.9476 
?
% ITC200_03.09.215
% 0.2028 
% 3.6433 
%-0.751458 , 29.72438 
% 0.244927 , 29.44848 
% 0.8333333 
% 169000 , 169000 
% 0.25 , 81 
% 0.008453 ,-0.033958 
%-20 , 8 
% 0 , 0 
% 0 
% 128000       128572 
% 43.1 
% 500 , 750 , 1000 , 1500 
%-0.032412713076 , 0.005919756752 ,-4.167385420597E-04 , 8.709449892389E-06 ,-5.647098892917E-08 
% ITC200 Ver: 1.26.1
@0
5.00,10.00260,24.956094,-0.000190,25.031834,-2.6495,0.086,10.00260,0.00000
6.00,10.00223,24.956150,-0.000191,25.031835,-2.6486,0.087,10.00223,0.00000
7.00,10.00134,24.956170,-0.000185,25.031821,-2.6476,0.087,10.00134,0.00000
8.00,10.00128,24.956319,-0.000176,25.031909,-2.6467,0.087,10.00128,0.00000
9.00,10.00108,24.956253,-0.000171,25.031856,-2.6457,0.087,10.00108,0.00000
10.00,10.00039,24.956347,-0.000166,25.031860,-2.6447,0.087,10.00039,0.00000
11.00,9.99995,24.956316,-0.000165,25.031787,-2.6438,0.087,9.99995,0.00000
12.00,10.00081,24.956429,-0.000168,25.031848,-2.6428,0.087,10.00081,0.00000
13.00,10.00157,24.956324,-0.000177,25.031713,-2.6419,0.088,10.00157,0.00000
14.00,10.00250,24.956315,-0.000178,25.031670,-2.6409,0.088,10.00250,0.00000
15.00,10.00367,24.956291,-0.000177,25.031658,-2.6399,0.088,10.00367,0.00000
16.00,10.00425,24.956435,-0.000173,25.031817,-2.6389,0.088,10.00425,0.00000
17.00,10.00280,24.956384,-0.000176,25.031707,-2.6380,0.089,10.00280,0.00000
18.00,10.00238,24.956517,-0.000173,25.031799,-2.6369,0.089,10.00238,0.00000
19.00,10.00154,24.956675,-0.000175,25.031840,-2.6359,0.089,10.00154,0.00000
20.00,10.00061,24.956715,-0.000174,25.031859,-2.6349,0.089,10.00061,0.00000
21.00,10.00069,24.956752,-0.000172,25.031790,-2.6339,0.089,10.00069,0.00000
22.00,10.00261,24.957003,-0.000169,25.031927,-2.6329,0.089,10.00261,0.00000
23.00,10.00232,24.957100,-0.000169,25.031929,-2.6319,0.090,10.00232,0.00000
24.00,10.00279,24.957030,-0.000169,25.031871,-2.6310,0.090,10.00279,0.00000
25.00,10.00370,24.957069,-0.000169,25.031840,-2.6300,0.090,10.00370,0.00000
26.00,10.00345,24.957110,-0.000169,25.031852,-2.6291,0.090,10.00345,0.00000
27.00,10.00292,24.957014,-0.000170,25.031829,-2.6281,0.090,10.00292,0.00000
28.00,10.00329,24.957009,-0.000172,25.031858,-2.6272,0.091,10.00329,0.00000
29.00,10.00382,24.957018,-0.000176,25.031868,-2.6263,0.091,10.00382,0.00000
30.00,10.00345,24.957109,-0.000178,25.031910,-2.6254,0.091,10.00345,0.00000
31.00,10.00387,24.957280,-0.000181,25.031973,-2.6244,0.091,10.00387,0.00000
32.00,10.00377,24.957453,-0.000182,25.032076,-2.6235,0.092,10.00377,0.00000
33.00,10.00402,24.957562,-0.000184,25.032116,-2.6226,0.092,10.00402,0.00000
34.00,10.00378,24.957671,-0.000182,25.032161,-2.6217,0.092,10.00378,0.00000
35.00,10.00453,24.957719,-0.000186,25.032160,-2.6208,0.092,10.00453,0.00000
36.00,10.00484,24.957618,-0.000189,25.032023,-2.6199,0.093,10.00484,0.00000
37.00,10.00515,24.957610,-0.000186,25.031884,-2.6190,0.093,10.00515,0.00000
38.00,10.00449,24.957551,-0.000186,25.031728,-2.6181,0.093,10.00449,0.00000
39.00,10.00439,24.957698,-0.000184,25.031759,-2.6172,0.093,10.00439,0.00000
40.00,10.00406,24.957734,-0.000182,25.031692,-2.6163,0.093,10.00406,0.00000
41.00,10.00419,24.957849,-0.000179,25.031758,-2.6153,0.094,10.00419,0.00000
42.00,10.00448,24.957841,-0.000179,25.031753,-2.6144,0.094,10.00448,0.00000
43.00,10.00530,24.957850,-0.000178,25.031744,-2.6135,0.094,10.00530,0.00000
44.00,10.00515,24.957722,-0.000176,25.031608,-2.6125,0.094,10.00515,0.00000
45.00,10.00554,24.957795,-0.000180,25.031690,-2.6116,0.094,10.00554,0.00000
46.00,10.00543,24.957700,-0.000180,25.031601,-2.6107,0.095,10.00543,0.00000
47.00,10.00538,24.957760,-0.000179,25.031625,-2.6098,0.095,10.00538,0.00000
48.00,10.00547,24.957866,-0.000175,25.031710,-2.6089,0.095,10.00547,0.00000
49.00,10.00577,24.957916,-0.000178,25.031698,-2.6080,0.095,10.00577,0.00000
50.00,10.00516,24.957970,-0.000173,25.031682,-2.6071,0.095,10.00516,0.00000
51.00,10.00467,24.958145,-0.000173,25.031818,-2.6061,0.095,10.00467,0.00000
52.00,10.00450,24.958334,-0.000172,25.031907,-2.6052,0.095,10.00450,0.00000
53.00,10.00399,24.958516,-0.000172,25.032013,-2.6043,0.096,10.00399,0.00000
54.00,10.00388,24.958648,-0.000167,25.032119,-2.6033,0.096,10.00388,0.00000
55.00,10.00465,24.958669,-0.000167,25.032117,-2.6024,0.096,10.00465,0.00000
56.00,10.00543,24.958689,-0.000166,25.032076,-2.6015,0.096,10.00543,0.00000
57.00,10.00548,24.958648,-0.000169,25.032014,-2.6006,0.096,10.00548,0.00000
58.00,10.00559,24.958644,-0.000171,25.031926,-2.5997,0.096,10.00559,0.00000
59.00,10.00578,24.958640,-0.000175,25.031852,-2.5987,0.097,10.00578,0.00000
60.00,10.00486,24.958778,-0.000176,25.031867,-2.5978,0.097,10.00486,0.00000
@1,0.5000,1.0, 60.1709999999985 
61.00,10.00499,24.958797,-0.000179,25.031832,-2.5968,0.097,10.00499,0.00000
62.00,9.99963,24.958842,-0.000180,25.031813,-2.5959,0.098,9.99963,0.00000
63.00,9.98393,24.958823,-0.000181,25.031727,-2.5949,0.098,9.98393,0.00000
64.00,9.96445,24.958884,-0.000181,25.031689,-2.5940,0.098,9.96445,0.00000
65.00,9.94288,24.958891,-0.000184,25.031684,-2.5932,0.099,9.94288,0.00000
66.00,9.92173,24.958883,-0.000182,25.031597,-2.5923,0.099,9.92173,0.00000
67.00,9.90858,24.958939,-0.000178,25.031601,-2.5914,0.099,9.90858,0.00000
68.00,9.90994,24.958994,-0.000176,25.031637,-2.5905,0.099,9.90994,0.00000
69.00,9.91823,24.959090,-0.000177,25.031728,-2.5896,0.099,9.91823,0.00000
70.00,9.93172,24.959194,-0.000175,25.031772,-2.5887,0.099,9.93172,0.00000
71.00,9.94514,24.959454,-0.000177,25.031920,-2.5878,0.100,9.94514,0.00000
72.00,9.95788,24.959562,-0.000174,25.031934,-2.5868,0.100,9.95788,0.00000
73.00,9.96844,24.959759,-0.000173,25.032008,-2.5859,0.100,9.96844,0.00000
74.00,9.97617,24.959838,-0.000170,25.032051,-2.5849,0.100,9.97617,0.00000
75.00,9.98185,24.959809,-0.000168,25.031983,-2.5840,0.100,9.98185,0.00000
76.00,9.98666,24.959863,-0.000170,25.032058,-2.5831,0.101,9.98666,0.00000
77.00,9.98928,24.959759,-0.000174,25.032007,-2.5822,0.101,9.98928,0.00000
78.00,9.99099,24.959630,-0.000177,25.031995,-2.5813,0.101,9.99099,0.00000
79.00,9.99283,24.959609,-0.000180,25.031919,-2.5804,0.102,9.99283,0.00000
80.00,9.99370,24.959794,-0.000182,25.031968,-2.5795,0.102,9.99370,0.00000
81.00,9.99437,24.959719,-0.000184,25.031816,-2.5785,0.102,9.99437,0.00000
82.00,9.99680,24.959848,-0.000184,25.031820,-2.5776,0.102,9.99680,0.00000
83.00,9.99909,24.960035,-0.000182,25.031865,-2.5766,0.102,9.99909,0.00000
84.00,10.00053,24.960121,-0.000181,25.031875,-2.5757,0.103,10.00053,0.00000
85.00,10.00260,24.960046,-0.000178,25.031853,-2.5748,0.103,10.00260,0.00000
86.00,10.00467,24.960139,-0.000175,25.031900,-2.5739,0.103,10.00467,0.00000
87.00,10.00520,24.960250,-0.000177,25.031918,-2.5730,0.103,10.00520,0.00000
88.00,10.00493,24.960167,-0.000178,25.031763,-2.5721,0.103,10.00493,0.00000
89.00,10.00491,24.960184,-0.000177,25.031755,-2.5712,0.104,10.00491,0.00000
90.00,10.00493,24.960222,-0.000179,25.031713,-2.5703,0.104,10.00493,0.00000
91.00,10.00427,24.960228,-0.000177,25.031700,-2.5694,0.104,10.00427,0.00000
92.00,10.00457,24.960215,-0.000174,25.031713,-2.5685,0.104,10.00457,0.00000
93.00,10.00540,24.960360,-0.000175,25.031815,-2.5677,0.104,10.00540,0.00000
94.00,10.00545,24.960481,-0.000173,25.031850,-2.5668,0.104,10.00545,0.00000
95.00,10.00566,24.960614,-0.000171,25.031948,-2.5659,0.105,10.00566,0.00000
96.00,10.00590,24.960724,-0.000172,25.031962,-2.5651,0.105,10.00590,0.00000
97.00,10.00648,24.960805,-0.000175,25.031993,-2.5643,0.105,10.00648,0.00000
98.00,10.00659,24.960869,-0.000174,25.032004,-2.5635,0.105,10.00659,0.00000
99.00,10.00725,24.960927,-0.000172,25.032033,-2.5627,0.105,10.00725,0.00000
100.00,10.00674,24.960891,-0.000171,25.031981,-2.5619,0.106,10.00674,0.00000
101.00,10.00695,24.960885,-0.000172,25.032029,-2.5611,0.106,10.00695,0.00000
102.00,10.00555,24.960902,-0.000172,25.032043,-2.5602,0.106,10.00555,0.00000
103.00,10.00559,24.960950,-0.000171,25.032201,-2.5594,0.106,10.00559,0.00000
104.00,10.00592,24.961029,-0.000173,25.032302,-2.5585,0.106,10.00592,0.00000
105.00,10.00683,24.961101,-0.000178,25.032396,-2.5577,0.107,10.00683,0.00000
106.00,10.00721,24.961218,-0.000179,25.032387,-2.5568,0.107,10.00721,0.00000
107.00,10.00858,24.961292,-0.000179,25.032365,-2.5560,0.107,10.00858,0.00000
108.00,10.00927,24.961310,-0.000178,25.032229,-2.5552,0.108,10.00927,0.00000
109.00,10.00889,24.961360,-0.000183,25.032189,-2.5544,0.108,10.00889,0.00000
110.00,10.00867,24.961445,-0.000183,25.032093,-2.5536,0.108,10.00867,0.00000
111.00,10.00875,24.961491,-0.000182,25.032130,-2.5529,0.109,10.00875,0.00000
112.00,10.00851,24.961618,-0.000181,25.032239,-2.5520,0.109,10.00851,0.00000
113.00,10.00774,24.961680,-0.000178,25.032239,-2.5513,0.109,10.00774,0.00000
114.00,10.00800,24.961731,-0.000170,25.032150,-2.5505,0.109,10.00800,0.00000
115.00,10.00801,24.961733,-0.000166,25.032090,-2.5497,0.109,10.00801,0.00000
116.00,10.00775,24.961725,-0.000165,25.032002,-2.5489,0.109,10.00775,0.00000
117.00,10.00839,24.961747,-0.000164,25.031979,-2.5481,0.109,10.00839,0.00000
118.00,10.00901,24.961803,-0.000172,25.031974,-2.5474,0.110,10.00901,0.00000
119.00,10.00898,24.961773,-0.000175,25.031986,-2.5466,0.110,10.00898,0.00000
120.00,10.01007,24.961760,-0.000177,25.031983,-2.5458,0.110,10.01007,0.00000
121.00,10.01031,24.961891,-0.000177,25.032088,-2.5450,0.111,10.01031,0.00000
122.00,10.00916,24.961821,-0.000182,25.031910,-2.5443,0.111,10.00916,0.00000
123.00,10.00839,24.961989,-0.000176,25.031977,-2.5435,0.111,10.00839,0.00000
124.00,10.00857,24.962021,-0.000182,25.031978,-2.5428,0.111,10.00857,0.00000
125.00,10.00817,24.962115,-0.000183,25.032041,-2.5420,0.111,10.00817,0.00000
126.00,10.00847,24.962100,-0.000182,25.031950,-2.5412,0.111,10.00847,0.00000
127.00,10.00856,24.962167,-0.000180,25.031988,-2.5404,0.112,10.00856,0.00000
128.00,10.00932,24.962129,-0.000184,25.031947,-2.5397,0.112,10.00932,0.00000
129.00,10.00949,24.962275,-0.000181,25.031981,-2.5389,0.112,10.00949,0.00000
130.00,10.00861,24.962466,-0.000179,25.032100,-2.5381,0.112,10.00861,0.00000
131.00,10.00781,24.962475,-0.000183,25.032083,-2.5373,0.113,10.00781,0.00000
132.00,10.00825,24.962519,-0.000183,25.032099,-2.5365,0.113,10.00825,0.00000
133.00,10.00813,24.962570,-0.000180,25.032090,-2.5357,0.113,10.00813,0.00000
134.00,10.00845,24.962548,-0.000181,25.032124,-2.5348,0.113,10.00845,0.00000
135.00,10.00988,24.962579,-0.000179,25.032121,-2.5340,0.113,10.00988,0.00000
136.00,10.00988,24.962716,-0.000173,25.032227,-2.5331,0.113,10.00988,0.00000
137.00,10.01035,24.962733,-0.000173,25.032218,-2.5323,0.113,10.01035,0.00000
138.00,10.00997,24.962739,-0.000170,25.032215,-2.5315,0.113,10.00997,0.00000
139.00,10.00925,24.962805,-0.000167,25.032210,-2.5307,0.114,10.00925,0.00000
140.00,10.00870,24.962739,-0.000170,25.032176,-2.5299,0.114,10.00870,0.00000
141.00,10.00944,24.962674,-0.000177,25.032120,-2.5291,0.114,10.00944,0.00000
142.00,10.00998,24.962761,-0.000176,25.032195,-2.5282,0.115,10.00998,0.00000
143.00,10.01078,24.962804,-0.000178,25.032253,-2.5274,0.115,10.01078,0.00000
144.00,10.01087,24.962870,-0.000179,25.032222,-2.5267,0.115,10.01087,0.00000
145.00,10.01092,24.962991,-0.000175,25.032174,-2.5259,0.115,10.01092,0.00000
146.00,10.01095,24.963013,-0.000167,25.032090,-2.5251,0.115,10.01095,0.00000
147.00,10.01063,24.963178,-0.000166,25.032142,-2.5244,0.115,10.01063,0.00000
148.00,10.00954,24.963281,-0.000165,25.032147,-2.5236,0.116,10.00954,0.00000
149.00,10.00941,24.963369,-0.000162,25.032230,-2.5228,0.116,10.00941,0.00000
150.00,10.00887,24.963272,-0.000163,25.032240,-2.5221,0.116,10.00887,0.00000
151.00,10.00913,24.963374,-0.000168,25.032382,-2.5213,0.116,10.00913,0.00000
152.00,10.00933,24.963463,-0.000168,25.032406,-2.5205,0.117,10.00933,0.00000
153.00,10.01059,24.963523,-0.000167,25.032385,-2.5198,0.117,10.01059,0.00000
154.00,10.01102,24.963590,-0.000166,25.032367,-2.5191,0.117,10.01102,0.00000
155.00,10.01189,24.963815,-0.000165,25.032406,-2.5183,0.117,10.01189,0.00000
156.00,10.01136,24.963974,-0.000162,25.032391,-2.5176,0.117,10.01136,0.00000
157.00,10.01080,24.963909,-0.000160,25.032296,-2.5168,0.117,10.01080,0.00000
158.00,10.01010,24.963910,-0.000164,25.032223,-2.5161,0.118,10.01010,0.00000
159.00,10.01020,24.963933,-0.000163,25.032184,-2.5153,0.118,10.01020,0.00000
160.00,10.01072,24.963962,-0.000164,25.032159,-2.5146,0.118,10.01072,0.00000
161.00,10.01072,24.963982,-0.000164,25.032118,-2.5139,0.118,10.01072,0.00000
162.00,10.01107,24.964048,-0.000167,25.032107,-2.5132,0.119,10.01107,0.00000
163.00,10.01127,24.964026,-0.000165,25.032094,-2.5125,0.119,10.01127,0.00000
164.00,10.01182,24.964108,-0.000167,25.032115,-2.5117,0.119,10.01182,0.00000
165.00,10.01076,24.964076,-0.000167,25.032045,-2.5110,0.119,10.01076,0.00000
166.00,10.01171,24.964147,-0.000168,25.032057,-2.5102,0.119,10.01171,0.00000
167.00,10.01227,24.964201,-0.000163,25.032099,-2.5095,0.120,10.01227,0.00000
168.00,10.01243,24.964288,-0.000160,25.032136,-2.5087,0.120,10.01243,0.00000
169.00,10.01217,24.964264,-0.000161,25.032113,-2.5080,0.120,10.01217,0.00000
170.00,10.01246,24.964383,-0.000160,25.032216,-2.5073,0.120,10.01246,0.00000
171.00,10.01297,24.964287,-0.000161,25.032186,-2.5066,0.120,10.01297,0.00000
172.00,10.01208,24.964228,-0.000165,25.032093,-2.5059,0.120,10.01208,0.00000
173.00,10.01093,24.964251,-0.000169,25.032011,-2.5052,0.121,10.01093,0.00000
174.00,10.01026,24.964358,-0.000170,25.032022,-2.5044,0.121,10.01026,0.00000
175.00,10.01062,24.964453,-0.000172,25.032040,-2.5037,0.121,10.01062,0.00000
176.00,10.01030,24.964506,-0.000173,25.031976,-2.5029,0.121,10.01030,0.00000
177.00,10.01133,24.964572,-0.000173,25.032002,-2.5022,0.122,10.01133,0.00000
178.00,10.01265,24.964748,-0.000172,25.032121,-2.5014,0.122,10.01265,0.00000
179.00,10.01317,24.964636,-0.000172,25.032053,-2.5006,0.122,10.01317,0.00000
180.00,10.01296,24.964579,-0.000171,25.032021,-2.4998,0.122,10.01296,0.00000
181.00,10.01234,24.964693,-0.000166,25.032080,-2.4990,0.122,10.01234,0.00000
182.00,10.01138,24.964852,-0.000163,25.032172,-2.4982,0.122,10.01138,0.00000
183.00,10.01052,24.964748,-0.000165,25.032080,-2.4974,0.122,10.01052,0.00000
184.00,10.01061,24.964783,-0.000166,25.032021,-2.4966,0.122,10.01061,0.00000
185.00,10.01097,24.964781,-0.000164,25.031990,-2.4958,0.122,10.01097,0.00000
186.00,10.01158,24.964790,-0.000170,25.032002,-2.4950,0.123,10.01158,0.00000
187.00,10.01148,24.964716,-0.000174,25.031917,-2.4942,0.123,10.01148,0.00000
188.00,10.01214,24.964873,-0.000170,25.032000,-2.4933,0.124,10.01214,0.00000
189.00,10.01241,24.965009,-0.000166,25.032092,-2.4925,0.124,10.01241,0.00000
190.00,10.01247,24.965174,-0.000167,25.032078,-2.4916,0.124,10.01247,0.00000
191.00,10.01247,24.965253,-0.000165,25.032089,-2.4908,0.124,10.01247,0.00000
192.00,10.01402,24.965283,-0.000167,25.032050,-2.4899,0.124,10.01402,0.00000
193.00,10.01425,24.965263,-0.000170,25.031994,-2.4891,0.125,10.01425,0.00000
194.00,10.01399,24.965350,-0.000172,25.032024,-2.4882,0.125,10.01399,0.00000
195.00,10.01389,24.965325,-0.000176,25.031985,-2.4874,0.125,10.01389,0.00000
196.00,10.01408,24.965346,-0.000175,25.031920,-2.4866,0.126,10.01408,0.00000
197.00,10.01281,24.965587,-0.000170,25.032019,-2.4857,0.126,10.01281,0.00000
198.00,10.01252,24.965612,-0.000168,25.031996,-2.4849,0.126,10.01252,0.00000
199.00,10.01228,24.965670,-0.000169,25.031986,-2.4841,0.126,10.01228,0.00000
200.00,10.01223,24.965638,-0.000166,25.031928,-2.4832,0.126,10.01223,0.00000
201.00,10.01169,24.965740,-0.000167,25.031973,-2.4824,0.126,10.01169,0.00000
202.00,10.01252,24.965773,-0.000167,25.032043,-2.4816,0.126,10.01252,0.00000
203.00,10.01378,24.965965,-0.000168,25.032189,-2.4808,0.127,10.01378,0.00000
204.00,10.01450,24.966069,-0.000168,25.032227,-2.4800,0.127,10.01450,0.00000
205.00,10.01458,24.966273,-0.000167,25.032368,-2.4792,0.127,10.01458,0.00000
206.00,10.01430,24.966439,-0.000165,25.032496,-2.4784,0.127,10.01430,0.00000
207.00,10.01322,24.966433,-0.000164,25.032462,-2.4776,0.127,10.01322,0.00000
208.00,10.01298,24.966325,-0.000162,25.032366,-2.4768,0.127,10.01298,0.00000
209.00,10.01295,24.966289,-0.000163,25.032303,-2.4760,0.128,10.01295,0.00000
210.00,10.01294,24.966257,-0.000162,25.032226,-2.4753,0.128,10.01294,0.00000
@2,2.0000,4.0, 210.077000000001 
211.00,10.01371,24.966208,-0.000163,25.032133,-2.4745,0.128,10.01371,0.00000
212.00,10.00872,24.966284,-0.000167,25.032044,-2.4739,0.128,10.00872,0.00000
213.00,9.98519,24.966394,-0.000164,25.032025,-2.4731,0.129,9.98519,0.00000
214.00,9.94401,24.966386,-0.000164,25.031963,-2.4724,0.129,9.94401,0.00000
215.00,9.88337,24.966505,-0.000167,25.031982,-2.4716,0.129,9.88337,0.00000
216.00,9.80902,24.966582,-0.000164,25.032005,-2.4709,0.129,9.80902,0.00000
217.00,9.73721,24.966524,-0.000163,25.031992,-2.4701,0.129,9.73721,0.00000
218.00,9.68515,24.966658,-0.000167,25.032087,-2.4694,0.130,9.68515,0.00000
219.00,9.65802,24.966800,-0.000170,25.032116,-2.4686,0.130,9.65802,0.00000
220.00,9.66061,24.966685,-0.000170,25.031929,-2.4680,0.130,9.66061,0.00000
221.00,9.68691,24.966601,-0.000173,25.031811,-2.4673,0.131,9.68691,0.00000
222.00,9.72576,24.966761,-0.000172,25.031884,-2.4666,0.131,9.72576,0.00000
223.00,9.77049,24.966655,-0.000173,25.031739,-2.4659,0.131,9.77049,0.00000
224.00,9.81363,24.966691,-0.000170,25.031805,-2.4652,0.131,9.81363,0.00000
225.00,9.85030,24.966837,-0.000168,25.031957,-2.4645,0.131,9.85030,0.00000
226.00,9.87962,24.966993,-0.000167,25.032088,-2.4638,0.131,9.87962,0.00000
227.00,9.90329,24.966941,-0.000167,25.032080,-2.4631,0.131,9.90329,0.00000
228.00,9.92014,24.967008,-0.000167,25.032116,-2.4624,0.131,9.92014,0.00000
229.00,9.93298,24.966924,-0.000165,25.031973,-2.4617,0.131,9.93298,0.00000
230.00,9.94385,24.966983,-0.000168,25.031954,-2.4609,0.132,9.94385,0.00000
231.00,9.95375,24.967027,-0.000171,25.031902,-2.4602,0.132,9.95375,0.00000
232.00,9.96128,24.967077,-0.000175,25.031854,-2.4595,0.132,9.96128,0.00000
233.00,9.96810,24.967114,-0.000176,25.031815,-2.4588,0.133,9.96810,0.00000
234.00,9.97439,24.967291,-0.000177,25.031891,-2.4580,0.133,9.97439,0.00000
235.00,9.97944,24.967437,-0.000175,25.031934,-2.4573,0.133,9.97944,0.00000
236.00,9.98384,24.967503,-0.000176,25.031889,-2.4566,0.133,9.98384,0.00000
237.00,9.98761,24.967624,-0.000171,25.031904,-2.4559,0.134,9.98761,0.00000
238.00,9.99004,24.967701,-0.000171,25.031924,-2.4552,0.134,9.99004,0.00000
239.00,9.99192,24.967621,-0.000169,25.031850,-2.4545,0.134,9.99192,0.00000
240.00,9.99464,24.967546,-0.000170,25.031859,-2.4538,0.134,9.99464,0.00000
241.00,9.99666,24.967551,-0.000169,25.031911,-2.4531,0.134,9.99666,0.00000
242.00,9.99885,24.967596,-0.000170,25.031913,-2.4525,0.135,9.99885,0.00000
243.00,10.00170,24.967639,-0.000169,25.031876,-2.4518,0.135,10.00170,0.00000
244.00,10.00406,24.967839,-0.000172,25.031981,-2.4511,0.135,10.00406,0.00000
245.00,10.00525,24.967986,-0.000171,25.031997,-2.4504,0.135,10.00525,0.00000
246.00,10.00534,24.968076,-0.000168,25.031935,-2.4497,0.135,10.00534,0.00000
247.00,10.00572,24.968031,-0.000170,25.031908,-2.4490,0.135,10.00572,0.00000
248.00,10.00517,24.968155,-0.000172,25.032000,-2.4483,0.136,10.00517,0.00000
249.00,10.00557,24.968145,-0.000172,25.031990,-2.4477,0.136,10.00557,0.00000
250.00,10.00582,24.967993,-0.000175,25.031826,-2.4471,0.136,10.00582,0.00000
251.00,10.00688,24.968022,-0.000178,25.031850,-2.4464,0.136,10.00688,0.00000
252.00,10.00673,24.968227,-0.000172,25.031883,-2.4458,0.136,10.00673,0.00000
253.00,10.00799,24.968204,-0.000170,25.031813,-2.4451,0.136,10.00799,0.00000
254.00,10.00772,24.968226,-0.000168,25.031765,-2.4444,0.136,10.00772,0.00000
255.00,10.00824,24.968326,-0.000163,25.031869,-2.4437,0.136,10.00824,0.00000
256.00,10.00856,24.968296,-0.000160,25.031808,-2.4431,0.136,10.00856,0.00000
257.00,10.00983,24.968280,-0.000162,25.031842,-2.4424,0.137,10.00983,0.00000
258.00,10.00965,24.968283,-0.000163,25.031835,-2.4417,0.137,10.00965,0.00000
259.00,10.01065,24.968356,-0.000166,25.031887,-2.4410,0.137,10.01065,0.00000
260.00,10.01140,24.968430,-0.000169,25.031893,-2.4404,0.138,10.01140,0.00000
261.00,10.01213,24.968559,-0.000166,25.031960,-2.4397,0.138,10.01213,0.00000
262.00,10.01229,24.968583,-0.000166,25.031947,-2.4390,0.138,10.01229,0.00000
263.00,10.01274,24.968653,-0.000167,25.031969,-2.4383,0.138,10.01274,0.00000
264.00,10.01298,24.968626,-0.000168,25.031959,-2.4376,0.139,10.01298,0.00000
265.00,10.01189,24.968715,-0.000167,25.032029,-2.4369,0.139,10.01189,0.00000
266.00,10.01129,24.968639,-0.000173,25.032012,-2.4362,0.139,10.01129,0.00000
267.00,10.01087,24.968568,-0.000174,25.031967,-2.4355,0.139,10.01087,0.00000
268.00,10.01168,24.968634,-0.000171,25.032043,-2.4348,0.139,10.01168,0.00000
269.00,10.01231,24.968747,-0.000169,25.032088,-2.4341,0.139,10.01231,0.00000
270.00,10.01387,24.968744,-0.000167,25.032072,-2.4334,0.140,10.01387,0.00000
271.00,10.01450,24.968841,-0.000160,25.032075,-2.4327,0.140,10.01450,0.00000
272.00,10.01467,24.968917,-0.000161,25.032070,-2.4320,0.140,10.01467,0.00000
273.00,10.01333,24.969058,-0.000167,25.032146,-2.4312,0.140,10.01333,0.00000
274.00,10.01272,24.969141,-0.000168,25.032188,-2.4305,0.141,10.01272,0.00000
275.00,10.01245,24.969209,-0.000171,25.032142,-2.4299,0.141,10.01245,0.00000
276.00,10.01236,24.969247,-0.000176,25.032133,-2.4292,0.141,10.01236,0.00000
277.00,10.01348,24.969470,-0.000175,25.032283,-2.4286,0.141,10.01348,0.00000
278.00,10.01545,24.969453,-0.000167,25.032198,-2.4280,0.141,10.01545,0.00000
279.00,10.01585,24.969535,-0.000162,25.032221,-2.4274,0.141,10.01585,0.00000
280.00,10.01635,24.969580,-0.000160,25.032195,-2.4267,0.141,10.01635,0.00000
281.00,10.01647,24.969705,-0.000157,25.032277,-2.4261,0.142,10.01647,0.00000
282.00,10.01584,24.969760,-0.000156,25.032219,-2.4255,0.142,10.01584,0.00000
283.00,10.01496,24.969819,-0.000157,25.032210,-2.4248,0.142,10.01496,0.00000
284.00,10.01473,24.969827,-0.000158,25.032133,-2.4242,0.142,10.01473,0.00000
285.00,10.01438,24.970034,-0.000159,25.032285,-2.4235,0.142,10.01438,0.00000
286.00,10.01401,24.970117,-0.000162,25.032281,-2.4229,0.143,10.01401,0.00000
287.00,10.01369,24.970208,-0.000164,25.032364,-2.4223,0.143,10.01369,0.00000
288.00,10.01418,24.970263,-0.000170,25.032398,-2.4216,0.143,10.01418,0.00000
289.00,10.01529,24.970310,-0.000168,25.032376,-2.4210,0.143,10.01529,0.00000
290.00,10.01512,24.970289,-0.000169,25.032339,-2.4203,0.144,10.01512,0.00000
291.00,10.01637,24.970259,-0.000168,25.032270,-2.4197,0.144,10.01637,0.00000
292.00,10.01646,24.970186,-0.000167,25.032122,-2.4190,0.144,10.01646,0.00000
293.00,10.01624,24.970335,-0.000163,25.032193,-2.4183,0.144,10.01624,0.00000
294.00,10.01516,24.970417,-0.000164,25.032212,-2.4176,0.144,10.01516,0.00000
295.00,10.01494,24.970411,-0.000163,25.032134,-2.4169,0.144,10.01494,0.00000
296.00,10.01374,24.970450,-0.000164,25.032151,-2.4162,0.144,10.01374,0.00000
297.00,10.01425,24.970518,-0.000164,25.032188,-2.4155,0.144,10.01425,0.00000
298.00,10.01446,24.970575,-0.000166,25.032173,-2.4149,0.145,10.01446,0.00000
299.00,10.01479,24.970522,-0.000167,25.032087,-2.4143,0.145,10.01479,0.00000
300.00,10.01506,24.970499,-0.000165,25.032026,-2.4136,0.145,10.01506,0.00000
301.00,10.01534,24.970676,-0.000164,25.032093,-2.4130,0.145,10.01534,0.00000
302.00,10.01522,24.970559,-0.000162,25.031888,-2.4124,0.145,10.01522,0.00000
303.00,10.01472,24.970576,-0.000161,25.031828,-2.4117,0.145,10.01472,0.00000
304.00,10.01453,24.970690,-0.000158,25.031909,-2.4110,0.145,10.01453,0.00000
305.00,10.01465,24.970933,-0.000164,25.032048,-2.4104,0.146,10.01465,0.00000
306.00,10.01526,24.970857,-0.000164,25.031897,-2.4097,0.146,10.01526,0.00000
307.00,10.01523,24.971028,-0.000167,25.032042,-2.4090,0.146,10.01523,0.00000
308.00,10.01578,24.971000,-0.000171,25.032067,-2.4084,0.147,10.01578,0.00000
309.00,10.01574,24.971089,-0.000179,25.032077,-2.4077,0.147,10.01574,0.00000
310.00,10.01541,24.971177,-0.000178,25.032084,-2.4071,0.148,10.01541,0.00000
311.00,10.01535,24.971326,-0.000178,25.032213,-2.4065,0.148,10.01535,0.00000
312.00,10.01547,24.971416,-0.000175,25.032239,-2.4058,0.148,10.01547,0.00000
313.00,10.01569,24.971468,-0.000172,25.032176,-2.4051,0.148,10.01569,0.00000
314.00,10.01598,24.971508,-0.000169,25.032186,-2.4045,0.148,10.01598,0.00000
315.00,10.01671,24.971368,-0.000173,25.032062,-2.4038,0.148,10.01671,0.00000
316.00,10.01718,24.971424,-0.000173,25.032081,-2.4032,0.149,10.01718,0.00000
317.00,10.01795,24.971531,-0.000174,25.032184,-2.4025,0.149,10.01795,0.00000
318.00,10.01797,24.971494,-0.000174,25.032154,-2.4019,0.149,10.01797,0.00000
319.00,10.01851,24.971541,-0.000168,25.032154,-2.4012,0.149,10.01851,0.00000
320.00,10.01823,24.971662,-0.000163,25.032216,-2.4006,0.149,10.01823,0.00000
321.00,10.01759,24.971648,-0.000162,25.032198,-2.3999,0.149,10.01759,0.00000
322.00,10.01758,24.971632,-0.000160,25.032097,-2.3993,0.149,10.01758,0.00000
323.00,10.01769,24.971808,-0.000161,25.032186,-2.3986,0.149,10.01769,0.00000
324.00,10.01774,24.971820,-0.000163,25.032183,-2.3979,0.150,10.01774,0.00000
325.00,10.01730,24.971739,-0.000167,25.032089,-2.3973,0.150,10.01730,0.00000
326.00,10.01698,24.971741,-0.000174,25.032002,-2.3967,0.150,10.01698,0.00000
327.00,10.01619,24.971865,-0.000175,25.032036,-2.3960,0.151,10.01619,0.00000
328.00,10.01685,24.971871,-0.000175,25.031923,-2.3954,0.151,10.01685,0.00000
329.00,10.01693,24.971949,-0.000176,25.031841,-2.3948,0.151,10.01693,0.00000
330.00,10.01854,24.972134,-0.000173,25.031896,-2.3942,0.152,10.01854,0.00000
331.00,10.01909,24.972185,-0.000166,25.031892,-2.3936,0.152,10.01909,0.00000
332.00,10.01910,24.972078,-0.000168,25.031807,-2.3930,0.152,10.01910,0.00000
333.00,10.01797,24.972101,-0.000168,25.031861,-2.3924,0.152,10.01797,0.00000
334.00,10.01711,24.972173,-0.000166,25.031933,-2.3917,0.152,10.01711,0.00000
335.00,10.01557,24.972274,-0.000164,25.032065,-2.3911,0.152,10.01557,0.00000
336.00,10.01499,24.972442,-0.000162,25.032215,-2.3905,0.152,10.01499,0.00000
337.00,10.01520,24.972593,-0.000158,25.032243,-2.3899,0.152,10.01520,0.00000
338.00,10.01556,24.972598,-0.000158,25.032160,-2.3893,0.152,10.01556,0.00000
339.00,10.01563,24.972585,-0.000160,25.032079,-2.3888,0.153,10.01563,0.00000
340.00,10.01581,24.972623,-0.000160,25.031969,-2.3882,0.153,10.01581,0.00000
341.00,10.01630,24.972624,-0.000163,25.031889,-2.3876,0.153,10.01630,0.00000
342.00,10.01647,24.972651,-0.000162,25.031902,-2.3871,0.153,10.01647,0.00000
343.00,10.01725,24.972868,-0.000160,25.032117,-2.3865,0.153,10.01725,0.00000
344.00,10.01891,24.972877,-0.000160,25.032111,-2.3859,0.153,10.01891,0.00000
345.00,10.02018,24.972805,-0.000156,25.032059,-2.3853,0.153,10.02018,0.00000
346.00,10.01991,24.972888,-0.000156,25.032098,-2.3848,0.154,10.01991,0.00000
347.00,10.01951,24.972870,-0.000158,25.032059,-2.3842,0.154,10.01951,0.00000
348.00,10.01876,24.972807,-0.000158,25.031880,-2.3836,0.154,10.01876,0.00000
349.00,10.01743,24.972874,-0.000159,25.031918,-2.3831,0.154,10.01743,0.00000
350.00,10.01698,24.972933,-0.000163,25.031969,-2.3825,0.155,10.01698,0.00000
351.00,10.01676,24.972961,-0.000163,25.031979,-2.3820,0.155,10.01676,0.00000
352.00,10.01714,24.973031,-0.000163,25.032060,-2.3814,0.155,10.01714,0.00000
353.00,10.01664,24.973010,-0.000165,25.032113,-2.3808,0.155,10.01664,0.00000
354.00,10.01657,24.973111,-0.000161,25.032198,-2.3803,0.155,10.01657,0.00000
355.00,10.01618,24.973228,-0.000157,25.032238,-2.3797,0.155,10.01618,0.00000
356.00,10.01756,24.973345,-0.000156,25.032267,-2.3791,0.155,10.01756,0.00000
357.00,10.01875,24.973476,-0.000157,25.032273,-2.3786,0.156,10.01875,0.00000
358.00,10.01891,24.973534,-0.000156,25.032276,-2.3780,0.156,10.01891,0.00000
359.00,10.01987,24.973564,-0.000157,25.032270,-2.3774,0.156,10.01987,0.00000
360.00,10.02083,24.973618,-0.000160,25.032317,-2.3768,0.156,10.02083,0.00000
@3,2.0000,4.0, 360.092000000001 
361.00,10.02086,24.973636,-0.000159,25.032245,-2.3763,0.156,10.02086,0.00000
362.00,10.01988,24.973679,-0.000160,25.032223,-2.3758,0.156,10.01988,0.00000
363.00,10.00985,24.973827,-0.000159,25.032212,-2.3752,0.157,10.00985,0.00000
364.00,9.98049,24.973970,-0.000163,25.032188,-2.3747,0.157,9.98049,0.00000
365.00,9.93245,24.974061,-0.000167,25.032126,-2.3742,0.157,9.93245,0.00000
366.00,9.86612,24.974107,-0.000171,25.032192,-2.3737,0.158,9.86612,0.00000
367.00,9.79150,24.974175,-0.000169,25.032254,-2.3732,0.158,9.79150,0.00000
368.00,9.72630,24.974228,-0.000167,25.032335,-2.3727,0.158,9.72630,0.00000
369.00,9.68312,24.974268,-0.000161,25.032384,-2.3722,0.158,9.68312,0.00000
370.00,9.66674,24.974301,-0.000156,25.032422,-2.3718,0.158,9.66674,0.00000
371.00,9.67916,24.974239,-0.000155,25.032350,-2.3713,0.158,9.67916,0.00000
372.00,9.71043,24.974205,-0.000158,25.032229,-2.3708,0.159,9.71043,0.00000
373.00,9.75007,24.974274,-0.000159,25.032107,-2.3703,0.159,9.75007,0.00000
374.00,9.79254,24.974238,-0.000162,25.031943,-2.3698,0.159,9.79254,0.00000
375.00,9.83215,24.974370,-0.000160,25.031928,-2.3693,0.159,9.83215,0.00000
376.00,9.86480,24.974421,-0.000156,25.031805,-2.3688,0.159,9.86480,0.00000
377.00,9.89119,24.974504,-0.000154,25.031798,-2.3683,0.159,9.89119,0.00000
378.00,9.91191,24.974537,-0.000158,25.031761,-2.3679,0.160,9.91191,0.00000
379.00,9.92796,24.974621,-0.000162,25.031872,-2.3674,0.160,9.92796,0.00000
380.00,9.94069,24.974564,-0.000167,25.031857,-2.3669,0.160,9.94069,0.00000
381.00,9.95120,24.974644,-0.000170,25.031953,-2.3663,0.160,9.95120,0.00000
382.00,9.95897,24.974680,-0.000170,25.032002,-2.3658,0.161,9.95897,0.00000
383.00,9.96584,24.974693,-0.000165,25.032042,-2.3653,0.161,9.96584,0.00000
384.00,9.97250,24.974755,-0.000161,25.031940,-2.3648,0.161,9.97250,0.00000
385.00,9.97868,24.974808,-0.000157,25.031938,-2.3643,0.161,9.97868,0.00000
386.00,9.98404,24.974873,-0.000156,25.031942,-2.3638,0.161,9.98404,0.00000
387.00,9.98823,24.974881,-0.000160,25.031849,-2.3633,0.161,9.98823,0.00000
388.00,9.99235,24.974940,-0.000162,25.031906,-2.3628,0.161,9.99235,0.00000
389.00,9.99552,24.974928,-0.000163,25.032008,-2.3623,0.161,9.99552,0.00000
390.00,9.99734,24.974881,-0.000165,25.031907,-2.3618,0.162,9.99734,0.00000
391.00,9.99905,24.974941,-0.000167,25.031892,-2.3613,0.162,9.99905,0.00000
392.00,10.00108,24.975090,-0.000166,25.032057,-2.3608,0.162,10.00108,0.00000
393.00,10.00306,24.975220,-0.000165,25.032029,-2.3604,0.163,10.00306,0.00000
394.00,10.00444,24.975333,-0.000163,25.032023,-2.3599,0.163,10.00444,0.00000
395.00,10.00616,24.975417,-0.000164,25.032102,-2.3594,0.163,10.00616,0.00000
396.00,10.00789,24.975512,-0.000160,25.032212,-2.3589,0.163,10.00789,0.00000
397.00,10.00971,24.975542,-0.000160,25.032169,-2.3584,0.163,10.00971,0.00000
398.00,10.01018,24.975479,-0.000160,25.032137,-2.3579,0.163,10.01018,0.00000
399.00,10.01072,24.975565,-0.000158,25.032183,-2.3574,0.163,10.01072,0.00000
400.00,10.01117,24.975759,-0.000156,25.032297,-2.3569,0.164,10.01117,0.00000
401.00,10.01061,24.975788,-0.000157,25.032226,-2.3564,0.164,10.01061,0.00000
402.00,10.01040,24.975772,-0.000154,25.032163,-2.3560,0.164,10.01040,0.00000
403.00,10.01087,24.975870,-0.000157,25.032211,-2.3556,0.164,10.01087,0.00000
404.00,10.01118,24.975825,-0.000160,25.032143,-2.3551,0.164,10.01118,0.00000
405.00,10.01120,24.975693,-0.000161,25.031973,-2.3547,0.164,10.01120,0.00000
406.00,10.01253,24.975698,-0.000161,25.031920,-2.3542,0.165,10.01253,0.00000
407.00,10.01264,24.975815,-0.000162,25.031950,-2.3538,0.165,10.01264,0.00000
408.00,10.01251,24.975845,-0.000160,25.031928,-2.3533,0.165,10.01251,0.00000
409.00,10.01314,24.975844,-0.000158,25.031856,-2.3529,0.165,10.01314,0.00000
410.00,10.01336,24.975935,-0.000158,25.031872,-2.3525,0.165,10.01336,0.00000
411.00,10.01315,24.976039,-0.000161,25.031931,-2.3521,0.166,10.01315,0.00000
412.00,10.01311,24.976090,-0.000160,25.031967,-2.3517,0.166,10.01311,0.00000
413.00,10.01380,24.976149,-0.000159,25.031946,-2.3512,0.166,10.01380,0.00000
414.00,10.01393,24.976305,-0.000160,25.032020,-2.3508,0.166,10.01393,0.00000
415.00,10.01389,24.976437,-0.000158,25.032103,-2.3503,0.166,10.01389,0.00000
416.00,10.01356,24.976492,-0.000155,25.032095,-2.3499,0.166,10.01356,0.00000
417.00,10.01442,24.976474,-0.000157,25.032009,-2.3495,0.167,10.01442,0.00000
418.00,10.01505,24.976541,-0.000156,25.032050,-2.3490,0.167,10.01505,0.00000
419.00,10.01608,24.976582,-0.000157,25.032113,-2.3486,0.167,10.01608,0.00000
420.00,10.01690,24.976478,-0.000159,25.032040,-2.3482,0.167,10.01690,0.00000
421.00,10.01814,24.976401,-0.000159,25.031987,-2.3478,0.167,10.01814,0.00000
422.00,10.01795,24.976432,-0.000159,25.032025,-2.3474,0.168,10.01795,0.00000
423.00,10.01673,24.976411,-0.000159,25.031988,-2.3469,0.168,10.01673,0.00000
424.00,10.01575,24.976458,-0.000155,25.031959,-2.3466,0.168,10.01575,0.00000
425.00,10.01537,24.976604,-0.000154,25.031989,-2.3461,0.168,10.01537,0.00000
426.00,10.01479,24.976766,-0.000154,25.032099,-2.3457,0.168,10.01479,0.00000
427.00,10.01504,24.976848,-0.000153,25.032112,-2.3453,0.168,10.01504,0.00000
428.00,10.01577,24.976928,-0.000152,25.032149,-2.3450,0.169,10.01577,0.00000
429.00,10.01585,24.976941,-0.000156,25.032137,-2.3446,0.169,10.01585,0.00000
430.00,10.01649,24.977124,-0.000152,25.032235,-2.3442,0.169,10.01649,0.00000
431.00,10.01650,24.977064,-0.000153,25.032130,-2.3439,0.169,10.01650,0.00000
432.00,10.01659,24.977073,-0.000151,25.032117,-2.3435,0.169,10.01659,0.00000
433.00,10.01733,24.977156,-0.000151,25.032115,-2.3432,0.169,10.01733,0.00000
434.00,10.01752,24.977304,-0.000144,25.032141,-2.3428,0.169,10.01752,0.00000
435.00,10.01706,24.977302,-0.000150,25.032041,-2.3424,0.169,10.01706,0.00000
436.00,10.01757,24.977423,-0.000155,25.032034,-2.3421,0.170,10.01757,0.00000
437.00,10.01790,24.977587,-0.000158,25.032095,-2.3417,0.170,10.01790,0.00000
438.00,10.01759,24.977617,-0.000161,25.032074,-2.3414,0.170,10.01759,0.00000
439.00,10.01903,24.977709,-0.000167,25.032148,-2.3410,0.170,10.01903,0.00000
440.00,10.01932,24.977646,-0.000168,25.032125,-2.3407,0.171,10.01932,0.00000
441.00,10.01909,24.977593,-0.000166,25.032093,-2.3404,0.171,10.01909,0.00000
442.00,10.01833,24.977653,-0.000164,25.032052,-2.3400,0.171,10.01833,0.00000
443.00,10.01869,24.977669,-0.000163,25.032003,-2.3397,0.171,10.01869,0.00000
444.00,10.01792,24.977635,-0.000164,25.031885,-2.3393,0.171,10.01792,0.00000
445.00,10.01839,24.977642,-0.000163,25.031832,-2.3390,0.171,10.01839,0.00000
446.00,10.01949,24.977807,-0.000162,25.031901,-2.3386,0.171,10.01949,0.00000
447.00,10.01990,24.977767,-0.000165,25.031849,-2.3382,0.172,10.01990,0.00000
448.00,10.01996,24.977832,-0.000168,25.031913,-2.3379,0.172,10.01996,0.00000
449.00,10.01995,24.977831,-0.000169,25.031978,-2.3375,0.172,10.01995,0.00000
450.00,10.02009,24.977901,-0.000171,25.032078,-2.3371,0.173,10.02009,0.00000
451.00,10.01973,24.977847,-0.000170,25.032051,-2.3368,0.173,10.01973,0.00000
452.00,10.02059,24.977861,-0.000170,25.032026,-2.3365,0.173,10.02059,0.00000
453.00,10.02019,24.977894,-0.000165,25.032091,-2.3361,0.173,10.02019,0.00000
454.00,10.02014,24.977868,-0.000162,25.031969,-2.3358,0.173,10.02014,0.00000
455.00,10.02022,24.977893,-0.000158,25.031890,-2.3354,0.173,10.02022,0.00000
456.00,10.01993,24.977980,-0.000158,25.031888,-2.3350,0.173,10.01993,0.00000
457.00,10.01932,24.978127,-0.000154,25.031987,-2.3346,0.173,10.01932,0.00000
458.00,10.01971,24.978182,-0.000155,25.031899,-2.3343,0.173,10.01971,0.00000
459.00,10.01987,24.978185,-0.000159,25.031863,-2.3339,0.174,10.01987,0.00000
460.00,10.01990,24.978234,-0.000163,25.031927,-2.3335,0.174,10.01990,0.00000
461.00,10.01981,24.978299,-0.000164,25.031951,-2.3332,0.174,10.01981,0.00000
462.00,10.02049,24.978333,-0.000170,25.031939,-2.3328,0.175,10.02049,0.00000
463.00,10.02116,24.978387,-0.000172,25.031939,-2.3324,0.175,10.02116,0.00000
464.00,10.02167,24.978551,-0.000169,25.031952,-2.3320,0.175,10.02167,0.00000
465.00,10.02131,24.978660,-0.000167,25.031898,-2.3317,0.175,10.02131,0.00000
466.00,10.02156,24.978646,-0.000162,25.031841,-2.3313,0.175,10.02156,0.00000
467.00,10.02063,24.978730,-0.000154,25.031875,-2.3309,0.175,10.02063,0.00000
468.00,10.01858,24.978744,-0.000149,25.031846,-2.3305,0.175,10.01858,0.00000
469.00,10.01765,24.978788,-0.000149,25.031873,-2.3301,0.175,10.01765,0.00000
470.00,10.01763,24.978876,-0.000150,25.031945,-2.3297,0.175,10.01763,0.00000
471.00,10.01790,24.978996,-0.000150,25.032000,-2.3293,0.176,10.01790,0.00000
472.00,10.01784,24.978981,-0.000154,25.031942,-2.3289,0.176,10.01784,0.00000
473.00,10.01891,24.979032,-0.000156,25.031975,-2.3285,0.176,10.01891,0.00000
474.00,10.01898,24.979023,-0.000151,25.031960,-2.3281,0.176,10.01898,0.00000
475.00,10.01871,24.979021,-0.000151,25.031872,-2.3277,0.176,10.01871,0.00000
476.00,10.01833,24.979013,-0.000152,25.031771,-2.3273,0.176,10.01833,0.00000
477.00,10.01879,24.979016,-0.000154,25.031701,-2.3269,0.176,10.01879,0.00000
478.00,10.01891,24.979101,-0.000160,25.031681,-2.3265,0.177,10.01891,0.00000
479.00,10.01905,24.979329,-0.000167,25.031787,-2.3261,0.177,10.01905,0.00000
480.00,10.01962,24.979277,-0.000166,25.031701,-2.3257,0.178,10.01962,0.00000
481.00,10.02010,24.979413,-0.000166,25.031784,-2.3253,0.178,10.02010,0.00000
482.00,10.02018,24.979604,-0.000160,25.031980,-2.3249,0.178,10.02018,0.00000
483.00,10.02106,24.979612,-0.000156,25.031987,-2.3245,0.178,10.02106,0.00000
484.00,10.02155,24.979490,-0.000154,25.031884,-2.3241,0.178,10.02155,0.00000
485.00,10.02143,24.979637,-0.000154,25.031977,-2.3237,0.178,10.02143,0.00000
486.00,10.02078,24.979657,-0.000155,25.032016,-2.3234,0.178,10.02078,0.00000
487.00,10.02085,24.979621,-0.000158,25.031958,-2.3230,0.179,10.02085,0.00000
488.00,10.02031,24.979736,-0.000158,25.032028,-2.3226,0.179,10.02031,0.00000
489.00,10.02004,24.979829,-0.000159,25.032073,-2.3223,0.179,10.02004,0.00000
490.00,10.01997,24.979756,-0.000162,25.032067,-2.3219,0.179,10.01997,0.00000
491.00,10.01980,24.979835,-0.000163,25.032113,-2.3215,0.180,10.01980,0.00000
492.00,10.01995,24.979836,-0.000159,25.032013,-2.3211,0.180,10.01995,0.00000
493.00,10.02023,24.979813,-0.000157,25.031929,-2.3208,0.180,10.02023,0.00000
494.00,10.02054,24.979849,-0.000154,25.031924,-2.3204,0.180,10.02054,0.00000
495.00,10.02053,24.979959,-0.000150,25.031894,-2.3201,0.180,10.02053,0.00000
496.00,10.02087,24.979914,-0.000149,25.031750,-2.3197,0.180,10.02087,0.00000
497.00,10.02121,24.979970,-0.000153,25.031743,-2.3193,0.180,10.02121,0.00000
498.00,10.02171,24.980090,-0.000151,25.031829,-2.3190,0.180,10.02171,0.00000
499.00,10.02128,24.980271,-0.000148,25.031929,-2.3186,0.180,10.02128,0.00000
500.00,10.02119,24.980455,-0.000149,25.032082,-2.3182,0.181,10.02119,0.00000
501.00,10.02101,24.980577,-0.000148,25.032163,-2.3179,0.181,10.02101,0.00000
502.00,10.02026,24.980612,-0.000147,25.032171,-2.3176,0.181,10.02026,0.00000
503.00,10.01933,24.980750,-0.000150,25.032254,-2.3172,0.181,10.01933,0.00000
504.00,10.01945,24.980663,-0.000151,25.032195,-2.3169,0.181,10.01945,0.00000
505.00,10.01995,24.980678,-0.000155,25.032183,-2.3166,0.181,10.01995,0.00000
506.00,10.01995,24.980732,-0.000159,25.032223,-2.3162,0.182,10.01995,0.00000
507.00,10.02041,24.980826,-0.000160,25.032300,-2.3158,0.182,10.02041,0.00000
508.00,10.02094,24.980747,-0.000159,25.032217,-2.3155,0.182,10.02094,0.00000
509.00,10.02119,24.980863,-0.000159,25.032264,-2.3152,0.182,10.02119,0.00000
510.00,10.02157,24.980912,-0.000152,25.032271,-2.3149,0.182,10.02157,0.00000
@4,2.0000,4.0, 510.07 
511.00,10.02172,24.980919,-0.000150,25.032196,-2.3146,0.182,10.02172,0.00000
512.00,10.01876,24.980925,-0.000146,25.032141,-2.3143,0.182,10.01876,0.00000
513.00,10.00215,24.980857,-0.000149,25.032012,-2.3140,0.182,10.00215,0.00000
514.00,9.96824,24.980947,-0.000152,25.032074,-2.3136,0.183,9.96824,0.00000
515.00,9.91655,24.980956,-0.000155,25.032059,-2.3133,0.183,9.91655,0.00000
516.00,9.84986,24.981037,-0.000156,25.032120,-2.3130,0.183,9.84986,0.00000
517.00,9.78109,24.981028,-0.000162,25.032095,-2.3127,0.184,9.78109,0.00000
518.00,9.72646,24.981184,-0.000161,25.032176,-2.3123,0.184,9.72646,0.00000
519.00,9.69538,24.981060,-0.000160,25.031962,-2.3120,0.184,9.69538,0.00000
520.00,9.69063,24.981161,-0.000157,25.031994,-2.3117,0.184,9.69063,0.00000
521.00,9.71065,24.981143,-0.000153,25.031945,-2.3114,0.184,9.71065,0.00000
522.00,9.74383,24.981286,-0.000150,25.031974,-2.3111,0.184,9.74383,0.00000
523.00,9.78332,24.981389,-0.000152,25.031998,-2.3108,0.184,9.78332,0.00000
524.00,9.82139,24.981499,-0.000153,25.032085,-2.3105,0.185,9.82139,0.00000
525.00,9.85502,24.981454,-0.000157,25.031990,-2.3101,0.185,9.85502,0.00000
526.00,9.88255,24.981549,-0.000161,25.032045,-2.3098,0.185,9.88255,0.00000
527.00,9.90530,24.981508,-0.000161,25.032027,-2.3094,0.185,9.90530,0.00000
528.00,9.92214,24.981494,-0.000162,25.031982,-2.3091,0.186,9.92214,0.00000
529.00,9.93597,24.981612,-0.000161,25.032037,-2.3088,0.186,9.93597,0.00000
530.00,9.94725,24.981777,-0.000163,25.032087,-2.3084,0.186,9.94725,0.00000
531.00,9.95770,24.981916,-0.000163,25.032087,-2.3081,0.187,9.95770,0.00000
532.00,9.96476,24.982053,-0.000164,25.032077,-2.3078,0.187,9.96476,0.00000
533.00,9.97148,24.982153,-0.000163,25.032137,-2.3074,0.187,9.97148,0.00000
534.00,9.97743,24.982118,-0.000166,25.032025,-2.3071,0.187,9.97743,0.00000
535.00,9.98225,24.982173,-0.000163,25.032062,-2.3068,0.188,9.98225,0.00000
536.00,9.98593,24.982183,-0.000162,25.032091,-2.3064,0.188,9.98593,0.00000
537.00,9.99016,24.982241,-0.000160,25.032136,-2.3061,0.188,9.99016,0.00000
538.00,9.99422,24.982248,-0.000154,25.032126,-2.3057,0.188,9.99422,0.00000
539.00,9.99717,24.982443,-0.000151,25.032273,-2.3054,0.188,9.99717,0.00000
540.00,10.00027,24.982517,-0.000149,25.032310,-2.3050,0.188,10.00027,0.00000
541.00,10.00227,24.982687,-0.000148,25.032406,-2.3047,0.188,10.00227,0.00000
542.00,10.00376,24.982656,-0.000150,25.032332,-2.3044,0.188,10.00376,0.00000
543.00,10.00490,24.982773,-0.000151,25.032385,-2.3041,0.188,10.00490,0.00000
544.00,10.00639,24.982834,-0.000151,25.032388,-2.3038,0.188,10.00639,0.00000
545.00,10.00689,24.982723,-0.000156,25.032273,-2.3035,0.189,10.00689,0.00000
546.00,10.00804,24.982590,-0.000156,25.032163,-2.3032,0.189,10.00804,0.00000
547.00,10.00887,24.982784,-0.000158,25.032343,-2.3029,0.189,10.00887,0.00000
548.00,10.00962,24.982847,-0.000161,25.032387,-2.3026,0.189,10.00962,0.00000
549.00,10.00965,24.982698,-0.000163,25.032278,-2.3023,0.189,10.00965,0.00000
550.00,10.01030,24.982678,-0.000165,25.032245,-2.3020,0.190,10.01030,0.00000
551.00,10.01102,24.982623,-0.000164,25.032201,-2.3016,0.190,10.01102,0.00000
552.00,10.01186,24.982595,-0.000157,25.032165,-2.3013,0.190,10.01186,0.00000
553.00,10.01274,24.982625,-0.000154,25.032167,-2.3010,0.190,10.01274,0.00000
554.00,10.01351,24.982820,-0.000154,25.032299,-2.3006,0.190,10.01351,0.00000
555.00,10.01416,24.982971,-0.000150,25.032310,-2.3003,0.190,10.01416,0.00000
556.00,10.01416,24.983153,-0.000147,25.032349,-2.3000,0.190,10.01416,0.00000
557.00,10.01345,24.983155,-0.000151,25.032234,-2.2997,0.190,10.01345,0.00000
558.00,10.01367,24.983175,-0.000151,25.032148,-2.2994,0.190,10.01367,0.00000
559.00,10.01361,24.983168,-0.000153,25.032043,-2.2991,0.190,10.01361,0.00000
560.00,10.01304,24.983231,-0.000156,25.032055,-2.2988,0.190,10.01304,0.00000
561.00,10.01306,24.983213,-0.000163,25.031970,-2.2984,0.191,10.01306,0.00000
562.00,10.01439,24.983367,-0.000163,25.032090,-2.2981,0.191,10.01439,0.00000
563.00,10.01419,24.983477,-0.000166,25.032149,-2.2977,0.191,10.01419,0.00000
564.00,10.01491,24.983544,-0.000163,25.032216,-2.2974,0.192,10.01491,0.00000
565.00,10.01574,24.983538,-0.000161,25.032223,-2.2970,0.192,10.01574,0.00000
566.00,10.01598,24.983730,-0.000157,25.032333,-2.2966,0.192,10.01598,0.00000
567.00,10.01585,24.983616,-0.000158,25.032220,-2.2963,0.192,10.01585,0.00000
568.00,10.01613,24.983598,-0.000157,25.032130,-2.2960,0.192,10.01613,0.00000
569.00,10.01617,24.983610,-0.000158,25.032100,-2.2957,0.192,10.01617,0.00000
570.00,10.01685,24.983733,-0.000159,25.032182,-2.2954,0.193,10.01685,0.00000
571.00,10.01707,24.983733,-0.000160,25.032196,-2.2950,0.193,10.01707,0.00000
572.00,10.01718,24.983841,-0.000155,25.032244,-2.2947,0.193,10.01718,0.00000
573.00,10.01744,24.983904,-0.000154,25.032317,-2.2944,0.193,10.01744,0.00000
574.00,10.01747,24.983946,-0.000154,25.032345,-2.2941,0.193,10.01747,0.00000
575.00,10.01679,24.983967,-0.000154,25.032376,-2.2939,0.193,10.01679,0.00000
576.00,10.01715,24.983950,-0.000153,25.032331,-2.2936,0.193,10.01715,0.00000
577.00,10.01678,24.984083,-0.000156,25.032432,-2.2933,0.193,10.01678,0.00000
578.00,10.01704,24.984036,-0.000157,25.032349,-2.2931,0.193,10.01704,0.00000
579.00,10.01771,24.984098,-0.000155,25.032335,-2.2928,0.194,10.01771,0.00000
580.00,10.01773,24.984039,-0.000152,25.032187,-2.2926,0.194,10.01773,0.00000
581.00,10.01855,24.984136,-0.000152,25.032244,-2.2923,0.194,10.01855,0.00000
582.00,10.01921,24.983993,-0.000152,25.032106,-2.2920,0.194,10.01921,0.00000
583.00,10.01946,24.984058,-0.000152,25.032197,-2.2918,0.194,10.01946,0.00000
584.00,10.01952,24.984017,-0.000152,25.032154,-2.2915,0.194,10.01952,0.00000
585.00,10.02043,24.984086,-0.000155,25.032230,-2.2912,0.195,10.02043,0.00000
586.00,10.01947,24.984085,-0.000157,25.032195,-2.2909,0.195,10.01947,0.00000
587.00,10.01997,24.984308,-0.000156,25.032276,-2.2906,0.195,10.01997,0.00000
588.00,10.01925,24.984566,-0.000155,25.032327,-2.2904,0.195,10.01925,0.00000
589.00,10.01959,24.984775,-0.000159,25.032408,-2.2901,0.196,10.01959,0.00000
590.00,10.01989,24.984902,-0.000160,25.032366,-2.2898,0.196,10.01989,0.00000
591.00,10.01958,24.984964,-0.000158,25.032320,-2.2896,0.196,10.01958,0.00000
592.00,10.01846,24.984937,-0.000156,25.032276,-2.2893,0.196,10.01846,0.00000
593.00,10.01894,24.984906,-0.000157,25.032291,-2.2891,0.197,10.01894,0.00000
594.00,10.01831,24.984905,-0.000155,25.032290,-2.2888,0.197,10.01831,0.00000
595.00,10.01686,24.984975,-0.000154,25.032371,-2.2885,0.197,10.01686,0.00000
596.00,10.01665,24.985014,-0.000153,25.032416,-2.2883,0.197,10.01665,0.00000
597.00,10.01671,24.985094,-0.000154,25.032478,-2.2880,0.197,10.01671,0.00000
598.00,10.01580,24.985064,-0.000155,25.032476,-2.2878,0.197,10.01580,0.00000
599.00,10.01571,24.985176,-0.000153,25.032521,-2.2875,0.197,10.01571,0.00000
600.00,10.01681,24.985238,-0.000153,25.032491,-2.2873,0.197,10.01681,0.00000
601.00,10.01785,24.985363,-0.000155,25.032472,-2.2870,0.197,10.01785,0.00000
602.00,10.01880,24.985352,-0.000154,25.032386,-2.2867,0.198,10.01880,0.00000
603.00,10.01950,24.985366,-0.000158,25.032260,-2.2865,0.198,10.01950,0.00000
604.00,10.01970,24.985363,-0.000159,25.032203,-2.2863,0.198,10.01970,0.00000
605.00,10.01901,24.985440,-0.000159,25.032238,-2.2861,0.198,10.01901,0.00000
606.00,10.01789,24.985563,-0.000161,25.032343,-2.2858,0.199,10.01789,0.00000
607.00,10.01742,24.985784,-0.000166,25.032447,-2.2856,0.199,10.01742,0.00000
608.00,10.01753,24.985863,-0.000163,25.032421,-2.2854,0.199,10.01753,0.00000
609.00,10.01799,24.985918,-0.000160,25.032420,-2.2852,0.199,10.01799,0.00000
610.00,10.01866,24.985839,-0.000158,25.032348,-2.2850,0.199,10.01866,0.00000
611.00,10.01985,24.985765,-0.000152,25.032326,-2.2848,0.199,10.01985,0.00000
612.00,10.01935,24.985709,-0.000150,25.032313,-2.2845,0.199,10.01935,0.00000
613.00,10.01983,24.985725,-0.000147,25.032381,-2.2843,0.199,10.01983,0.00000
614.00,10.01889,24.985692,-0.000149,25.032275,-2.2841,0.199,10.01889,0.00000
615.00,10.01824,24.985875,-0.000150,25.032369,-2.2839,0.199,10.01824,0.00000
616.00,10.01774,24.985864,-0.000152,25.032297,-2.2837,0.200,10.01774,0.00000
617.00,10.01868,24.985932,-0.000150,25.032321,-2.2834,0.200,10.01868,0.00000
618.00,10.01780,24.985932,-0.000151,25.032288,-2.2832,0.200,10.01780,0.00000
619.00,10.01835,24.985977,-0.000151,25.032359,-2.2830,0.200,10.01835,0.00000
620.00,10.01863,24.985956,-0.000155,25.032376,-2.2828,0.200,10.01863,0.00000
621.00,10.01841,24.986065,-0.000159,25.032444,-2.2826,0.201,10.01841,0.00000
622.00,10.01799,24.986112,-0.000162,25.032397,-2.2824,0.201,10.01799,0.00000
623.00,10.01925,24.986311,-0.000165,25.032492,-2.2821,0.201,10.01925,0.00000
624.00,10.02021,24.986427,-0.000165,25.032538,-2.2819,0.202,10.02021,0.00000
625.00,10.02088,24.986554,-0.000162,25.032579,-2.2817,0.202,10.02088,0.00000
626.00,10.02128,24.986616,-0.000158,25.032578,-2.2815,0.202,10.02128,0.00000
627.00,10.02173,24.986652,-0.000153,25.032602,-2.2813,0.202,10.02173,0.00000
628.00,10.02109,24.986559,-0.000151,25.032453,-2.2811,0.202,10.02109,0.00000
629.00,10.02060,24.986631,-0.000151,25.032429,-2.2809,0.202,10.02060,0.00000
630.00,10.02088,24.986638,-0.000151,25.032346,-2.2807,0.202,10.02088,0.00000
631.00,10.02077,24.986743,-0.000151,25.032373,-2.2805,0.203,10.02077,0.00000
632.00,10.01981,24.986794,-0.000154,25.032387,-2.2803,0.203,10.01981,0.00000
633.00,10.02026,24.987003,-0.000154,25.032504,-2.2800,0.203,10.02026,0.00000
634.00,10.02050,24.987026,-0.000158,25.032506,-2.2798,0.203,10.02050,0.00000
635.00,10.01975,24.987004,-0.000158,25.032472,-2.2796,0.203,10.01975,0.00000
636.00,10.01955,24.987074,-0.000158,25.032447,-2.2794,0.203,10.01955,0.00000
637.00,10.01997,24.987064,-0.000159,25.032376,-2.2792,0.204,10.01997,0.00000
638.00,10.01948,24.987065,-0.000162,25.032385,-2.2790,0.204,10.01948,0.00000
639.00,10.01930,24.987092,-0.000155,25.032352,-2.2788,0.204,10.01930,0.00000
640.00,10.01954,24.987130,-0.000155,25.032308,-2.2786,0.204,10.01954,0.00000
641.00,10.02004,24.987154,-0.000158,25.032329,-2.2784,0.204,10.02004,0.00000
642.00,10.02035,24.987258,-0.000156,25.032374,-2.2781,0.204,10.02035,0.00000
643.00,10.02017,24.987211,-0.000153,25.032289,-2.2779,0.205,10.02017,0.00000
644.00,10.01948,24.987291,-0.000155,25.032358,-2.2776,0.205,10.01948,0.00000
645.00,10.01968,24.987313,-0.000154,25.032352,-2.2774,0.205,10.01968,0.00000
646.00,10.01997,24.987341,-0.000149,25.032318,-2.2772,0.205,10.01997,0.00000
647.00,10.01985,24.987343,-0.000149,25.032290,-2.2769,0.205,10.01985,0.00000
648.00,10.01967,24.987414,-0.000149,25.032323,-2.2767,0.205,10.01967,0.00000
649.00,10.01953,24.987522,-0.000149,25.032391,-2.2765,0.205,10.01953,0.00000
650.00,10.01968,24.987732,-0.000148,25.032490,-2.2763,0.206,10.01968,0.00000
651.00,10.01985,24.987832,-0.000149,25.032525,-2.2761,0.206,10.01985,0.00000
652.00,10.02010,24.987943,-0.000148,25.032491,-2.2759,0.206,10.02010,0.00000
653.00,10.02063,24.988012,-0.000148,25.032435,-2.2757,0.206,10.02063,0.00000
654.00,10.02105,24.987965,-0.000145,25.032305,-2.2755,0.206,10.02105,0.00000
655.00,10.02045,24.987827,-0.000148,25.032190,-2.2753,0.206,10.02045,0.00000
656.00,10.02002,24.987732,-0.000149,25.032076,-2.2751,0.207,10.02002,0.00000
657.00,10.02029,24.987831,-0.000148,25.032200,-2.2749,0.207,10.02029,0.00000
658.00,10.01919,24.987863,-0.000148,25.032262,-2.2746,0.207,10.01919,0.00000
659.00,10.01935,24.987941,-0.000153,25.032353,-2.2744,0.207,10.01935,0.00000
660.00,10.01910,24.988099,-0.000147,25.032437,-2.2742,0.207,10.01910,0.00000
@5,2.0000,4.0, 660.191999999999 
661.00,10.01888,24.988178,-0.000145,25.032415,-2.2740,0.207,10.01888,0.00000
662.00,10.01717,24.988130,-0.000145,25.032283,-2.2738,0.207,10.01717,0.00000
663.00,10.00598,24.988245,-0.000143,25.032247,-2.2736,0.207,10.00598,0.00000
664.00,9.97800,24.988264,-0.000139,25.032088,-2.2734,0.207,9.97800,0.00000
665.00,9.93403,24.988332,-0.000148,25.032080,-2.2732,0.208,9.93403,0.00000
666.00,9.87348,24.988444,-0.000150,25.032159,-2.2730,0.208,9.87348,0.00000
667.00,9.80781,24.988469,-0.000156,25.032207,-2.2728,0.208,9.80781,0.00000
668.00,9.75237,24.988489,-0.000157,25.032237,-2.2726,0.208,9.75237,0.00000
669.00,9.71697,24.988511,-0.000155,25.032324,-2.2724,0.209,9.71697,0.00000
670.00,9.70507,24.988590,-0.000150,25.032411,-2.2721,0.209,9.70507,0.00000
671.00,9.71869,24.988488,-0.000150,25.032319,-2.2719,0.209,9.71869,0.00000
672.00,9.74621,24.988509,-0.000151,25.032244,-2.2717,0.209,9.74621,0.00000
673.00,9.78181,24.988490,-0.000153,25.032149,-2.2714,0.209,9.78181,0.00000
674.00,9.81889,24.988623,-0.000153,25.032146,-2.2711,0.209,9.81889,0.00000
675.00,9.85352,24.988651,-0.000154,25.032067,-2.2709,0.209,9.85352,0.00000
676.00,9.88164,24.988828,-0.000152,25.032134,-2.2706,0.209,9.88164,0.00000
677.00,9.90519,24.988910,-0.000146,25.032126,-2.2704,0.209,9.90519,0.00000
678.00,9.92330,24.989008,-0.000146,25.032203,-2.2701,0.210,9.92330,0.00000
679.00,9.93670,24.988981,-0.000147,25.032151,-2.2699,0.210,9.93670,0.00000
680.00,9.94696,24.988989,-0.000148,25.032106,-2.2696,0.210,9.94696,0.00000
681.00,9.95643,24.988911,-0.000151,25.031971,-2.2694,0.210,9.95643,0.00000
682.00,9.96507,24.989050,-0.000149,25.032072,-2.2691,0.210,9.96507,0.00000
683.00,9.97155,24.989065,-0.000149,25.032003,-2.2689,0.210,9.97155,0.00000
684.00,9.97749,24.989094,-0.000147,25.032005,-2.2686,0.211,9.97749,0.00000
685.00,9.98266,24.989173,-0.000147,25.032087,-2.2684,0.211,9.98266,0.00000
686.00,9.98656,24.989305,-0.000144,25.032212,-2.2681,0.211,9.98656,0.00000
687.00,9.98913,24.989300,-0.000144,25.032156,-2.2679,0.211,9.98913,0.00000
688.00,9.99184,24.989344,-0.000146,25.032094,-2.2677,0.211,9.99184,0.00000
689.00,9.99471,24.989463,-0.000150,25.032069,-2.2675,0.211,9.99471,0.00000
690.00,9.99676,24.989606,-0.000149,25.032014,-2.2672,0.212,9.99676,0.00000
691.00,9.99884,24.989750,-0.000144,25.031981,-2.2670,0.211,9.99884,0.00000
692.00,10.00030,24.989801,-0.000145,25.031959,-2.2668,0.212,10.00030,0.00000
693.00,10.00268,24.989858,-0.000142,25.032060,-2.2666,0.212,10.00268,0.00000
694.00,10.00439,24.989910,-0.000141,25.032111,-2.2664,0.212,10.00439,0.00000
695.00,10.00635,24.989732,-0.000141,25.032000,-2.2662,0.212,10.00635,0.00000
696.00,10.00803,24.989731,-0.000144,25.032010,-2.2660,0.212,10.00803,0.00000
697.00,10.00864,24.989808,-0.000144,25.032077,-2.2659,0.212,10.00864,0.00000
698.00,10.00883,24.989917,-0.000143,25.032175,-2.2657,0.212,10.00883,0.00000
699.00,10.00933,24.989935,-0.000145,25.032208,-2.2655,0.212,10.00933,0.00000
700.00,10.01046,24.989934,-0.000145,25.032191,-2.2653,0.213,10.01046,0.00000
701.00,10.01099,24.989987,-0.000147,25.032154,-2.2651,0.213,10.01099,0.00000
702.00,10.01215,24.990017,-0.000151,25.032104,-2.2650,0.213,10.01215,0.00000
703.00,10.01298,24.990059,-0.000152,25.032049,-2.2648,0.213,10.01298,0.00000
704.00,10.01314,24.990037,-0.000151,25.031936,-2.2647,0.214,10.01314,0.00000
705.00,10.01270,24.990251,-0.000156,25.032054,-2.2645,0.214,10.01270,0.00000
706.00,10.01243,24.990224,-0.000162,25.032047,-2.2643,0.214,10.01243,0.00000
707.00,10.01288,24.990173,-0.000164,25.031937,-2.2642,0.214,10.01288,0.00000
708.00,10.01352,24.990240,-0.000164,25.031878,-2.2640,0.214,10.01352,0.00000
709.00,10.01412,24.990407,-0.000167,25.031859,-2.2638,0.215,10.01412,0.00000
710.00,10.01425,24.990554,-0.000162,25.031896,-2.2636,0.215,10.01425,0.00000
711.00,10.01499,24.990630,-0.000159,25.031917,-2.2634,0.215,10.01499,0.00000
712.00,10.01453,24.990880,-0.000157,25.032085,-2.2632,0.215,10.01453,0.00000
713.00,10.01349,24.990867,-0.000159,25.032062,-2.2630,0.215,10.01349,0.00000
714.00,10.01348,24.990915,-0.000158,25.032165,-2.2628,0.215,10.01348,0.00000
715.00,10.01341,24.990894,-0.000158,25.032133,-2.2626,0.215,10.01341,0.00000
716.00,10.01307,24.990891,-0.000158,25.032128,-2.2624,0.215,10.01307,0.00000
717.00,10.01291,24.990738,-0.000159,25.032071,-2.2622,0.215,10.01291,0.00000
718.00,10.01412,24.990839,-0.000157,25.032222,-2.2620,0.216,10.01412,0.00000
719.00,10.01424,24.990817,-0.000154,25.032200,-2.2618,0.216,10.01424,0.00000
720.00,10.01480,24.990734,-0.000156,25.032145,-2.2616,0.216,10.01480,0.00000
721.00,10.01543,24.990759,-0.000155,25.032111,-2.2615,0.216,10.01543,0.00000
722.00,10.01650,24.990971,-0.000153,25.032169,-2.2613,0.216,10.01650,0.00000
723.00,10.01655,24.990989,-0.000154,25.032049,-2.2611,0.217,10.01655,0.00000
724.00,10.01757,24.991087,-0.000155,25.032127,-2.2609,0.217,10.01757,0.00000
725.00,10.01743,24.991353,-0.000153,25.032239,-2.2606,0.217,10.01743,0.00000
726.00,10.01678,24.991355,-0.000154,25.032210,-2.2604,0.217,10.01678,0.00000
727.00,10.01576,24.991280,-0.000157,25.032133,-2.2602,0.218,10.01576,0.00000
728.00,10.01474,24.991374,-0.000154,25.032204,-2.2600,0.218,10.01474,0.00000
729.00,10.01350,24.991371,-0.000154,25.032103,-2.2598,0.218,10.01350,0.00000
730.00,10.01317,24.991363,-0.000155,25.032062,-2.2596,0.218,10.01317,0.00000
731.00,10.01392,24.991614,-0.000153,25.032241,-2.2593,0.218,10.01392,0.00000
732.00,10.01497,24.991748,-0.000149,25.032307,-2.2591,0.218,10.01497,0.00000
733.00,10.01597,24.991720,-0.000150,25.032258,-2.2589,0.218,10.01597,0.00000
734.00,10.01650,24.991840,-0.000152,25.032375,-2.2587,0.218,10.01650,0.00000
735.00,10.01737,24.991821,-0.000150,25.032324,-2.2585,0.218,10.01737,0.00000
736.00,10.01724,24.991820,-0.000152,25.032280,-2.2583,0.218,10.01724,0.00000
737.00,10.01590,24.991771,-0.000151,25.032220,-2.2581,0.219,10.01590,0.00000
738.00,10.01524,24.991709,-0.000150,25.032133,-2.2579,0.219,10.01524,0.00000
739.00,10.01544,24.991753,-0.000150,25.032081,-2.2577,0.219,10.01544,0.00000
740.00,10.01516,24.991808,-0.000151,25.032115,-2.2575,0.219,10.01516,0.00000
741.00,10.01560,24.991796,-0.000150,25.032038,-2.2573,0.219,10.01560,0.00000
742.00,10.01682,24.991978,-0.000153,25.032138,-2.2571,0.219,10.01682,0.00000
743.00,10.01673,24.992229,-0.000152,25.032258,-2.2568,0.219,10.01673,0.00000
744.00,10.01616,24.992183,-0.000153,25.032175,-2.2566,0.219,10.01616,0.00000
745.00,10.01604,24.992225,-0.000156,25.032181,-2.2564,0.220,10.01604,0.00000
746.00,10.01568,24.992234,-0.000158,25.032169,-2.2562,0.220,10.01568,0.00000
747.00,10.01569,24.992251,-0.000161,25.032135,-2.2561,0.220,10.01569,0.00000
748.00,10.01640,24.992159,-0.000163,25.032110,-2.2559,0.221,10.01640,0.00000
749.00,10.01723,24.992163,-0.000161,25.032133,-2.2557,0.221,10.01723,0.00000
750.00,10.01797,24.992232,-0.000158,25.032178,-2.2556,0.221,10.01797,0.00000
751.00,10.01810,24.992266,-0.000161,25.032140,-2.2554,0.221,10.01810,0.00000
752.00,10.01810,24.992278,-0.000159,25.032134,-2.2552,0.221,10.01810,0.00000
753.00,10.01816,24.992436,-0.000158,25.032197,-2.2550,0.221,10.01816,0.00000
754.00,10.01776,24.992673,-0.000157,25.032335,-2.2548,0.221,10.01776,0.00000
755.00,10.01662,24.992743,-0.000161,25.032309,-2.2546,0.222,10.01662,0.00000
756.00,10.01654,24.992754,-0.000155,25.032320,-2.2544,0.222,10.01654,0.00000
757.00,10.01706,24.992809,-0.000154,25.032316,-2.2542,0.222,10.01706,0.00000
758.00,10.01649,24.992798,-0.000157,25.032248,-2.2541,0.222,10.01649,0.00000
759.00,10.01630,24.992801,-0.000160,25.032253,-2.2539,0.222,10.01630,0.00000
760.00,10.01744,24.992886,-0.000158,25.032328,-2.2537,0.222,10.01744,0.00000
761.00,10.01743,24.993085,-0.000159,25.032445,-2.2535,0.223,10.01743,0.00000
762.00,10.01636,24.993119,-0.000157,25.032452,-2.2533,0.223,10.01636,0.00000
763.00,10.01679,24.993146,-0.000154,25.032443,-2.2531,0.223,10.01679,0.00000
764.00,10.01806,24.993245,-0.000155,25.032408,-2.2529,0.223,10.01806,0.00000
765.00,10.01865,24.993222,-0.000154,25.032298,-2.2528,0.223,10.01865,0.00000
766.00,10.01842,24.993231,-0.000155,25.032212,-2.2526,0.223,10.01842,0.00000
767.00,10.01921,24.993324,-0.000161,25.032258,-2.2524,0.224,10.01921,0.00000
768.00,10.01884,24.993457,-0.000160,25.032298,-2.2522,0.224,10.01884,0.00000
769.00,10.01839,24.993349,-0.000156,25.032226,-2.2520,0.224,10.01839,0.00000
770.00,10.01755,24.993367,-0.000155,25.032275,-2.2518,0.224,10.01755,0.00000
771.00,10.01786,24.993354,-0.000153,25.032305,-2.2515,0.224,10.01786,0.00000
772.00,10.01684,24.993284,-0.000151,25.032256,-2.2514,0.224,10.01684,0.00000
773.00,10.01693,24.993268,-0.000150,25.032276,-2.2512,0.224,10.01693,0.00000
774.00,10.01590,24.993429,-0.000153,25.032347,-2.2510,0.224,10.01590,0.00000
775.00,10.01547,24.993535,-0.000155,25.032338,-2.2508,0.224,10.01547,0.00000
776.00,10.01609,24.993615,-0.000154,25.032394,-2.2506,0.224,10.01609,0.00000
777.00,10.01791,24.993681,-0.000150,25.032330,-2.2504,0.224,10.01791,0.00000
778.00,10.01858,24.993821,-0.000148,25.032389,-2.2502,0.224,10.01858,0.00000
779.00,10.01844,24.993761,-0.000146,25.032252,-2.2501,0.224,10.01844,0.00000
780.00,10.01780,24.993762,-0.000146,25.032243,-2.2499,0.225,10.01780,0.00000
781.00,10.01763,24.993854,-0.000148,25.032244,-2.2497,0.225,10.01763,0.00000
782.00,10.01668,24.993973,-0.000151,25.032397,-2.2495,0.225,10.01668,0.00000
783.00,10.01700,24.993869,-0.000155,25.032295,-2.2493,0.226,10.01700,0.00000
784.00,10.01790,24.993894,-0.000157,25.032375,-2.2492,0.226,10.01790,0.00000
785.00,10.01932,24.993958,-0.000159,25.032427,-2.2490,0.226,10.01932,0.00000
786.00,10.01921,24.993962,-0.000158,25.032384,-2.2489,0.227,10.01921,0.00000
787.00,10.01989,24.994077,-0.000156,25.032388,-2.2487,0.227,10.01989,0.00000
788.00,10.01937,24.994144,-0.000156,25.032338,-2.2485,0.227,10.01937,0.00000
789.00,10.01911,24.994185,-0.000154,25.032241,-2.2484,0.227,10.01911,0.00000
790.00,10.01920,24.994204,-0.000151,25.032178,-2.2482,0.227,10.01920,0.00000
791.00,10.01961,24.994233,-0.000152,25.032217,-2.2480,0.227,10.01961,0.00000
792.00,10.02014,24.994174,-0.000153,25.032070,-2.2479,0.227,10.02014,0.00000
793.00,10.02040,24.994301,-0.000153,25.032175,-2.2477,0.228,10.02040,0.00000
794.00,10.02002,24.994506,-0.000152,25.032306,-2.2476,0.228,10.02002,0.00000
795.00,10.01859,24.994648,-0.000152,25.032368,-2.2474,0.228,10.01859,0.00000
796.00,10.01740,24.994736,-0.000150,25.032380,-2.2473,0.228,10.01740,0.00000
797.00,10.01605,24.994726,-0.000147,25.032346,-2.2471,0.228,10.01605,0.00000
798.00,10.01640,24.994723,-0.000146,25.032267,-2.2470,0.228,10.01640,0.00000
799.00,10.01780,24.994694,-0.000143,25.032256,-2.2469,0.228,10.01780,0.00000
800.00,10.01889,24.994814,-0.000142,25.032305,-2.2467,0.228,10.01889,0.00000
801.00,10.01901,24.994843,-0.000144,25.032252,-2.2466,0.228,10.01901,0.00000
802.00,10.01888,24.994930,-0.000145,25.032290,-2.2464,0.228,10.01888,0.00000
803.00,10.01936,24.995066,-0.000146,25.032344,-2.2462,0.228,10.01936,0.00000
804.00,10.01756,24.995090,-0.000147,25.032259,-2.2461,0.229,10.01756,0.00000
805.00,10.01714,24.994950,-0.000148,25.032109,-2.2459,0.229,10.01714,0.00000
806.00,10.01744,24.995128,-0.000149,25.032182,-2.2458,0.229,10.01744,0.00000
807.00,10.01843,24.995148,-0.000146,25.032145,-2.2456,0.229,10.01843,0.00000
808.00,10.01738,24.995204,-0.000146,25.032178,-2.2455,0.229,10.01738,0.00000
809.00,10.01830,24.995220,-0.000146,25.032218,-2.2453,0.229,10.01830,0.00000
810.00,10.01825,24.995327,-0.000146,25.032286,-2.2451,0.230,10.01825,0.00000
@6,2.0000,4.0, 810.042000000001 
811.00,10.01846,24.995361,-0.000143,25.032311,-2.2450,0.230,10.01846,0.00000
812.00,10.01771,24.995537,-0.000146,25.032399,-2.2448,0.230,10.01771,0.00000
813.00,10.00837,24.995582,-0.000147,25.032321,-2.2446,0.230,10.00837,0.00000
814.00,9.98378,24.995696,-0.000148,25.032292,-2.2444,0.230,9.98378,0.00000
815.00,9.94443,24.995743,-0.000150,25.032292,-2.2443,0.230,9.94443,0.00000
816.00,9.88977,24.995639,-0.000153,25.032159,-2.2441,0.231,9.88977,0.00000
817.00,9.82863,24.995668,-0.000153,25.032110,-2.2440,0.231,9.82863,0.00000
818.00,9.77563,24.995745,-0.000152,25.032088,-2.2439,0.231,9.77563,0.00000
819.00,9.74120,24.995845,-0.000153,25.032115,-2.2437,0.231,9.74120,0.00000
820.00,9.72934,24.995973,-0.000154,25.032090,-2.2435,0.232,9.72934,0.00000
821.00,9.73875,24.996110,-0.000151,25.032107,-2.2433,0.232,9.73875,0.00000
822.00,9.76236,24.996288,-0.000152,25.032245,-2.2431,0.232,9.76236,0.00000
823.00,9.79368,24.996290,-0.000150,25.032287,-2.2430,0.232,9.79368,0.00000
824.00,9.82747,24.996300,-0.000146,25.032251,-2.2428,0.232,9.82747,0.00000
825.00,9.85686,24.996233,-0.000145,25.032179,-2.2426,0.232,9.85686,0.00000
826.00,9.88417,24.996111,-0.000150,25.032057,-2.2424,0.232,9.88417,0.00000
827.00,9.90549,24.996002,-0.000148,25.031944,-2.2422,0.232,9.90549,0.00000
828.00,9.92229,24.996010,-0.000150,25.031890,-2.2420,0.233,9.92229,0.00000
829.00,9.93550,24.996036,-0.000156,25.031958,-2.2418,0.233,9.93550,0.00000
830.00,9.94717,24.996069,-0.000157,25.032024,-2.2417,0.233,9.94717,0.00000
831.00,9.95505,24.996282,-0.000152,25.032206,-2.2415,0.233,9.95505,0.00000
832.00,9.96296,24.996306,-0.000153,25.032213,-2.2413,0.233,9.96296,0.00000
833.00,9.96979,24.996339,-0.000153,25.032261,-2.2411,0.233,9.96979,0.00000
834.00,9.97495,24.996338,-0.000148,25.032197,-2.2410,0.233,9.97495,0.00000
835.00,9.97967,24.996400,-0.000147,25.032131,-2.2408,0.234,9.97967,0.00000
836.00,9.98432,24.996491,-0.000145,25.032119,-2.2406,0.234,9.98432,0.00000
837.00,9.98824,24.996647,-0.000144,25.032147,-2.2404,0.234,9.98824,0.00000
838.00,9.99120,24.996704,-0.000142,25.032152,-2.2401,0.234,9.99120,0.00000
839.00,9.99358,24.996812,-0.000142,25.032150,-2.2399,0.234,9.99358,0.00000
840.00,9.99557,24.996851,-0.000141,25.032154,-2.2397,0.234,9.99557,0.00000
841.00,9.99740,24.996785,-0.000140,25.032061,-2.2395,0.234,9.99740,0.00000
842.00,9.99916,24.996693,-0.000143,25.031986,-2.2394,0.234,9.99916,0.00000
843.00,10.00116,24.996715,-0.000145,25.031946,-2.2392,0.234,10.00116,0.00000
844.00,10.00367,24.996686,-0.000148,25.031953,-2.2389,0.234,10.00367,0.00000
845.00,10.00491,24.996843,-0.000147,25.032050,-2.2387,0.234,10.00491,0.00000
846.00,10.00640,24.996979,-0.000154,25.032092,-2.2385,0.235,10.00640,0.00000
847.00,10.00709,24.997031,-0.000155,25.032070,-2.2383,0.235,10.00709,0.00000
848.00,10.00679,24.997128,-0.000156,25.032090,-2.2381,0.236,10.00679,0.00000
849.00,10.00650,24.997286,-0.000154,25.032115,-2.2380,0.236,10.00650,0.00000
850.00,10.00703,24.997305,-0.000151,25.032070,-2.2378,0.236,10.00703,0.00000
851.00,10.00692,24.997378,-0.000146,25.032133,-2.2376,0.236,10.00692,0.00000
852.00,10.00755,24.997530,-0.000142,25.032284,-2.2375,0.236,10.00755,0.00000
853.00,10.00925,24.997635,-0.000139,25.032371,-2.2372,0.236,10.00925,0.00000
854.00,10.00944,24.997519,-0.000140,25.032316,-2.2371,0.236,10.00944,0.00000
855.00,10.00915,24.997467,-0.000145,25.032292,-2.2369,0.236,10.00915,0.00000
856.00,10.00985,24.997511,-0.000144,25.032370,-2.2367,0.236,10.00985,0.00000
857.00,10.00968,24.997401,-0.000146,25.032242,-2.2366,0.237,10.00968,0.00000
858.00,10.00968,24.997423,-0.000149,25.032256,-2.2364,0.237,10.00968,0.00000
859.00,10.01118,24.997523,-0.000148,25.032317,-2.2363,0.237,10.01118,0.00000
860.00,10.01218,24.997599,-0.000147,25.032321,-2.2361,0.237,10.01218,0.00000
861.00,10.01252,24.997590,-0.000147,25.032208,-2.2360,0.237,10.01252,0.00000
862.00,10.01330,24.997697,-0.000147,25.032150,-2.2358,0.238,10.01330,0.00000
863.00,10.01271,24.997753,-0.000145,25.032126,-2.2356,0.238,10.01271,0.00000
864.00,10.01163,24.997831,-0.000147,25.032097,-2.2354,0.238,10.01163,0.00000
865.00,10.01165,24.997910,-0.000148,25.032095,-2.2353,0.238,10.01165,0.00000
866.00,10.01137,24.997917,-0.000147,25.032076,-2.2351,0.238,10.01137,0.00000
867.00,10.01196,24.998123,-0.000146,25.032267,-2.2349,0.238,10.01196,0.00000
868.00,10.01295,24.998095,-0.000145,25.032214,-2.2348,0.238,10.01295,0.00000
869.00,10.01313,24.998069,-0.000147,25.032222,-2.2346,0.238,10.01313,0.00000
870.00,10.01395,24.998090,-0.000145,25.032271,-2.2344,0.239,10.01395,0.00000
871.00,10.01380,24.998067,-0.000147,25.032221,-2.2342,0.239,10.01380,0.00000
872.00,10.01303,24.997938,-0.000149,25.032104,-2.2340,0.239,10.01303,0.00000
873.00,10.01317,24.998072,-0.000151,25.032155,-2.2338,0.239,10.01317,0.00000
874.00,10.01425,24.998151,-0.000148,25.032096,-2.2336,0.239,10.01425,0.00000
875.00,10.01318,24.998293,-0.000148,25.032138,-2.2334,0.239,10.01318,0.00000
876.00,10.01347,24.998467,-0.000150,25.032258,-2.2331,0.240,10.01347,0.00000
877.00,10.01364,24.998628,-0.000149,25.032347,-2.2329,0.240,10.01364,0.00000
878.00,10.01264,24.998649,-0.000149,25.032309,-2.2327,0.240,10.01264,0.00000
879.00,10.01218,24.998796,-0.000147,25.032373,-2.2326,0.240,10.01218,0.00000
880.00,10.01287,24.998806,-0.000143,25.032360,-2.2324,0.240,10.01287,0.00000
881.00,10.01344,24.998827,-0.000140,25.032360,-2.2322,0.240,10.01344,0.00000
882.00,10.01327,24.998852,-0.000139,25.032340,-2.2320,0.240,10.01327,0.00000
883.00,10.01416,24.998924,-0.000138,25.032373,-2.2318,0.240,10.01416,0.00000
884.00,10.01471,24.998857,-0.000142,25.032334,-2.2315,0.240,10.01471,0.00000
885.00,10.01489,24.998937,-0.000145,25.032331,-2.2313,0.240,10.01489,0.00000
886.00,10.01487,24.999005,-0.000148,25.032270,-2.2311,0.240,10.01487,0.00000
887.00,10.01543,24.999016,-0.000148,25.032212,-2.2309,0.241,10.01543,0.00000
888.00,10.01545,24.999033,-0.000146,25.032207,-2.2306,0.241,10.01545,0.00000
889.00,10.01558,24.999214,-0.000142,25.032279,-2.2304,0.241,10.01558,0.00000
890.00,10.01576,24.999098,-0.000144,25.032118,-2.2303,0.241,10.01576,0.00000
891.00,10.01548,24.999136,-0.000143,25.032149,-2.2300,0.241,10.01548,0.00000
892.00,10.01481,24.999141,-0.000145,25.032190,-2.2298,0.241,10.01481,0.00000
893.00,10.01427,24.999216,-0.000147,25.032277,-2.2296,0.242,10.01427,0.00000
894.00,10.01424,24.999236,-0.000151,25.032285,-2.2294,0.242,10.01424,0.00000
895.00,10.01500,24.999294,-0.000152,25.032363,-2.2292,0.242,10.01500,0.00000
896.00,10.01521,24.999279,-0.000151,25.032340,-2.2290,0.242,10.01521,0.00000
897.00,10.01602,24.999350,-0.000151,25.032346,-2.2288,0.242,10.01602,0.00000
898.00,10.01723,24.999311,-0.000153,25.032207,-2.2286,0.242,10.01723,0.00000
899.00,10.01738,24.999333,-0.000152,25.032217,-2.2284,0.242,10.01738,0.00000
900.00,10.01619,24.999328,-0.000151,25.032191,-2.2282,0.242,10.01619,0.00000
901.00,10.01617,24.999379,-0.000153,25.032250,-2.2280,0.243,10.01617,0.00000
902.00,10.01633,24.999432,-0.000154,25.032251,-2.2278,0.243,10.01633,0.00000
903.00,10.01523,24.999510,-0.000151,25.032339,-2.2276,0.243,10.01523,0.00000
904.00,10.01542,24.999545,-0.000155,25.032325,-2.2275,0.243,10.01542,0.00000
905.00,10.01589,24.999681,-0.000155,25.032362,-2.2272,0.244,10.01589,0.00000
906.00,10.01595,24.999761,-0.000157,25.032310,-2.2270,0.244,10.01595,0.00000
907.00,10.01526,24.999883,-0.000159,25.032355,-2.2268,0.244,10.01526,0.00000
908.00,10.01603,24.999924,-0.000161,25.032303,-2.2266,0.244,10.01603,0.00000
909.00,10.01523,24.999932,-0.000160,25.032267,-2.2264,0.244,10.01523,0.00000
910.00,10.01525,24.999949,-0.000160,25.032253,-2.2262,0.244,10.01525,0.00000
911.00,10.01506,25.000012,-0.000153,25.032317,-2.2260,0.244,10.01506,0.00000
912.00,10.01578,25.000001,-0.000148,25.032293,-2.2258,0.244,10.01578,0.00000
913.00,10.01571,24.999977,-0.000145,25.032299,-2.2256,0.244,10.01571,0.00000
914.00,10.01612,25.000079,-0.000144,25.032404,-2.2254,0.245,10.01612,0.00000
915.00,10.01599,25.000241,-0.000143,25.032525,-2.2252,0.245,10.01599,0.00000
916.00,10.01545,25.000332,-0.000146,25.032499,-2.2250,0.245,10.01545,0.00000
917.00,10.01473,25.000380,-0.000150,25.032436,-2.2249,0.245,10.01473,0.00000
918.00,10.01414,25.000446,-0.000155,25.032419,-2.2247,0.245,10.01414,0.00000
919.00,10.01407,25.000444,-0.000153,25.032359,-2.2245,0.245,10.01407,0.00000
920.00,10.01452,25.000447,-0.000152,25.032316,-2.2243,0.245,10.01452,0.00000
921.00,10.01527,25.000500,-0.000152,25.032351,-2.2241,0.246,10.01527,0.00000
922.00,10.01624,25.000589,-0.000148,25.032441,-2.2239,0.246,10.01624,0.00000
923.00,10.01717,25.000688,-0.000142,25.032470,-2.2236,0.246,10.01717,0.00000
924.00,10.01674,25.000809,-0.000143,25.032464,-2.2234,0.246,10.01674,0.00000
925.00,10.01593,25.000937,-0.000148,25.032536,-2.2233,0.246,10.01593,0.00000
926.00,10.01582,25.000973,-0.000153,25.032502,-2.2231,0.246,10.01582,0.00000
927.00,10.01435,25.000982,-0.000159,25.032436,-2.2230,0.247,10.01435,0.00000
928.00,10.01376,25.000995,-0.000162,25.032413,-2.2228,0.247,10.01376,0.00000
929.00,10.01475,25.001007,-0.000160,25.032421,-2.2226,0.247,10.01475,0.00000
930.00,10.01554,25.000920,-0.000158,25.032323,-2.2224,0.247,10.01554,0.00000
931.00,10.01582,25.000942,-0.000157,25.032348,-2.2222,0.247,10.01582,0.00000
932.00,10.01724,25.000801,-0.000156,25.032234,-2.2221,0.247,10.01724,0.00000
933.00,10.01772,25.000737,-0.000156,25.032131,-2.2219,0.248,10.01772,0.00000
934.00,10.01771,25.000764,-0.000160,25.032156,-2.2217,0.248,10.01771,0.00000
935.00,10.01797,25.000819,-0.000159,25.032152,-2.2216,0.248,10.01797,0.00000
936.00,10.01795,25.000861,-0.000155,25.032150,-2.2214,0.248,10.01795,0.00000
937.00,10.01733,25.001062,-0.000154,25.032243,-2.2212,0.248,10.01733,0.00000
938.00,10.01648,25.001229,-0.000153,25.032307,-2.2210,0.248,10.01648,0.00000
939.00,10.01536,25.001426,-0.000152,25.032353,-2.2207,0.248,10.01536,0.00000
940.00,10.01433,25.001522,-0.000150,25.032364,-2.2205,0.248,10.01433,0.00000
941.00,10.01428,25.001497,-0.000153,25.032263,-2.2203,0.248,10.01428,0.00000
942.00,10.01448,25.001601,-0.000153,25.032310,-2.2201,0.249,10.01448,0.00000
943.00,10.01515,25.001522,-0.000155,25.032183,-2.2199,0.249,10.01515,0.00000
944.00,10.01603,25.001393,-0.000150,25.032022,-2.2197,0.249,10.01603,0.00000
945.00,10.01658,25.001419,-0.000152,25.031986,-2.2195,0.249,10.01658,0.00000
946.00,10.01659,25.001460,-0.000152,25.032014,-2.2193,0.249,10.01659,0.00000
947.00,10.01646,25.001366,-0.000155,25.031924,-2.2191,0.249,10.01646,0.00000
948.00,10.01667,25.001573,-0.000155,25.032106,-2.2189,0.249,10.01667,0.00000
949.00,10.01714,25.001654,-0.000159,25.032165,-2.2187,0.250,10.01714,0.00000
950.00,10.01749,25.001765,-0.000160,25.032288,-2.2185,0.250,10.01749,0.00000
951.00,10.01829,25.001821,-0.000161,25.032296,-2.2182,0.250,10.01829,0.00000
952.00,10.01843,25.002001,-0.000161,25.032438,-2.2180,0.250,10.01843,0.00000
953.00,10.01751,25.002113,-0.000161,25.032499,-2.2178,0.250,10.01751,0.00000
954.00,10.01594,25.002115,-0.000162,25.032482,-2.2175,0.250,10.01594,0.00000
955.00,10.01536,25.002098,-0.000161,25.032368,-2.2174,0.251,10.01536,0.00000
956.00,10.01484,25.002310,-0.000161,25.032472,-2.2171,0.251,10.01484,0.00000
957.00,10.01461,25.002232,-0.000161,25.032308,-2.2169,0.251,10.01461,0.00000
958.00,10.01603,25.002130,-0.000159,25.032090,-2.2167,0.251,10.01603,0.00000
959.00,10.01601,25.002212,-0.000158,25.032082,-2.2165,0.251,10.01601,0.00000
960.00,10.01617,25.002200,-0.000159,25.032023,-2.2162,0.252,10.01617,0.00000
@7,2.0000,4.0, 960.040000000001 
961.00,10.01690,25.002166,-0.000157,25.031984,-2.2160,0.252,10.01690,0.00000
962.00,10.01716,25.002278,-0.000155,25.032034,-2.2158,0.252,10.01716,0.00000
963.00,10.00704,25.002372,-0.000156,25.032133,-2.2155,0.252,10.00704,0.00000
964.00,9.98512,25.002454,-0.000155,25.032201,-2.2153,0.252,9.98512,0.00000
965.00,9.94780,25.002661,-0.000153,25.032250,-2.2150,0.252,9.94780,0.00000
966.00,9.89628,25.002712,-0.000153,25.032210,-2.2148,0.252,9.89628,0.00000
967.00,9.83993,25.002819,-0.000151,25.032278,-2.2145,0.252,9.83993,0.00000
968.00,9.79155,25.002889,-0.000153,25.032292,-2.2143,0.252,9.79155,0.00000
969.00,9.76019,25.002976,-0.000153,25.032219,-2.2140,0.252,9.76019,0.00000
970.00,9.74919,25.002896,-0.000156,25.032164,-2.2138,0.253,9.74919,0.00000
971.00,9.75917,25.002998,-0.000162,25.032189,-2.2135,0.253,9.75917,0.00000
972.00,9.78233,25.003018,-0.000168,25.032156,-2.2132,0.253,9.78233,0.00000
973.00,9.81113,25.003034,-0.000170,25.032081,-2.2130,0.254,9.81113,0.00000
974.00,9.84162,25.003126,-0.000171,25.032179,-2.2127,0.254,9.84162,0.00000
975.00,9.87021,25.003122,-0.000168,25.032156,-2.2124,0.254,9.87021,0.00000
976.00,9.89387,25.003096,-0.000164,25.032012,-2.2122,0.254,9.89387,0.00000
977.00,9.91205,25.003204,-0.000162,25.032021,-2.2119,0.254,9.91205,0.00000
978.00,9.92788,25.003376,-0.000158,25.032155,-2.2117,0.254,9.92788,0.00000
979.00,9.93915,25.003259,-0.000159,25.032051,-2.2114,0.255,9.93915,0.00000
980.00,9.94825,25.003396,-0.000157,25.032082,-2.2112,0.255,9.94825,0.00000
981.00,9.95592,25.003495,-0.000153,25.032194,-2.2109,0.255,9.95592,0.00000
982.00,9.96315,25.003412,-0.000152,25.032076,-2.2107,0.255,9.96315,0.00000
983.00,9.96853,25.003359,-0.000153,25.031975,-2.2105,0.255,9.96853,0.00000
984.00,9.97399,25.003565,-0.000151,25.032046,-2.2102,0.255,9.97399,0.00000
985.00,9.97865,25.003666,-0.000153,25.032138,-2.2099,0.255,9.97865,0.00000
986.00,9.98324,25.003654,-0.000156,25.032120,-2.2097,0.256,9.98324,0.00000
987.00,9.98595,25.003788,-0.000156,25.032240,-2.2094,0.256,9.98595,0.00000
988.00,9.98928,25.003911,-0.000156,25.032325,-2.2092,0.256,9.98928,0.00000
989.00,9.99287,25.003908,-0.000158,25.032354,-2.2089,0.256,9.99287,0.00000
990.00,9.99557,25.003964,-0.000153,25.032340,-2.2087,0.256,9.99557,0.00000
991.00,9.99671,25.004032,-0.000150,25.032325,-2.2085,0.256,9.99671,0.00000
992.00,9.99907,25.004070,-0.000148,25.032287,-2.2082,0.256,9.99907,0.00000
993.00,10.00028,25.004138,-0.000145,25.032312,-2.2080,0.256,10.00028,0.00000
994.00,10.00015,25.004149,-0.000143,25.032231,-2.2077,0.256,10.00015,0.00000
995.00,10.00087,25.004174,-0.000146,25.032273,-2.2075,0.256,10.00087,0.00000
996.00,10.00196,25.004256,-0.000146,25.032340,-2.2073,0.256,10.00196,0.00000
997.00,10.00318,25.004438,-0.000146,25.032491,-2.2070,0.257,10.00318,0.00000
998.00,10.00458,25.004368,-0.000147,25.032456,-2.2068,0.257,10.00458,0.00000
999.00,10.00617,25.004426,-0.000148,25.032537,-2.2065,0.257,10.00617,0.00000
1000.00,10.00667,25.004370,-0.000150,25.032443,-2.2063,0.257,10.00667,0.00000
1001.00,10.00717,25.004351,-0.000148,25.032351,-2.2061,0.257,10.00717,0.00000
1002.00,10.00754,25.004229,-0.000147,25.032219,-2.2059,0.257,10.00754,0.00000
1003.00,10.00844,25.004272,-0.000146,25.032190,-2.2056,0.257,10.00844,0.00000
1004.00,10.00855,25.004335,-0.000149,25.032244,-2.2054,0.257,10.00855,0.00000
1005.00,10.00914,25.004347,-0.000152,25.032240,-2.2051,0.258,10.00914,0.00000
1006.00,10.00922,25.004391,-0.000156,25.032256,-2.2049,0.258,10.00922,0.00000
1007.00,10.00846,25.004457,-0.000161,25.032255,-2.2046,0.258,10.00846,0.00000
1008.00,10.00728,25.004587,-0.000165,25.032340,-2.2044,0.259,10.00728,0.00000
1009.00,10.00711,25.004631,-0.000162,25.032260,-2.2041,0.259,10.00711,0.00000
1010.00,10.00762,25.004782,-0.000159,25.032312,-2.2039,0.259,10.00762,0.00000
1011.00,10.00882,25.004960,-0.000159,25.032472,-2.2036,0.259,10.00882,0.00000
1012.00,10.00927,25.004985,-0.000158,25.032498,-2.2034,0.259,10.00927,0.00000
1013.00,10.00950,25.005021,-0.000157,25.032551,-2.2031,0.259,10.00950,0.00000
1014.00,10.01062,25.005017,-0.000157,25.032584,-2.2029,0.260,10.01062,0.00000
1015.00,10.01078,25.005050,-0.000156,25.032623,-2.2026,0.260,10.01078,0.00000
1016.00,10.01071,25.004900,-0.000158,25.032458,-2.2024,0.260,10.01071,0.00000
1017.00,10.01159,25.004935,-0.000156,25.032444,-2.2021,0.260,10.01159,0.00000
1018.00,10.01299,25.004999,-0.000155,25.032444,-2.2019,0.260,10.01299,0.00000
1019.00,10.01274,25.004993,-0.000157,25.032335,-2.2017,0.260,10.01274,0.00000
1020.00,10.01306,25.004907,-0.000156,25.032226,-2.2014,0.260,10.01306,0.00000
1021.00,10.01294,25.005025,-0.000156,25.032313,-2.2012,0.261,10.01294,0.00000
1022.00,10.01288,25.005092,-0.000157,25.032353,-2.2009,0.261,10.01288,0.00000
1023.00,10.01300,25.005079,-0.000154,25.032336,-2.2007,0.261,10.01300,0.00000
1024.00,10.01326,25.005218,-0.000154,25.032526,-2.2004,0.261,10.01326,0.00000
1025.00,10.01332,25.005346,-0.000152,25.032595,-2.2001,0.261,10.01332,0.00000
1026.00,10.01452,25.005378,-0.000150,25.032612,-2.1998,0.261,10.01452,0.00000
1027.00,10.01463,25.005369,-0.000152,25.032584,-2.1996,0.262,10.01463,0.00000
1028.00,10.01469,25.005470,-0.000154,25.032582,-2.1993,0.262,10.01469,0.00000
1029.00,10.01454,25.005464,-0.000151,25.032519,-2.1991,0.262,10.01454,0.00000
1030.00,10.01355,25.005623,-0.000149,25.032656,-2.1988,0.262,10.01355,0.00000
1031.00,10.01198,25.005623,-0.000147,25.032628,-2.1986,0.262,10.01198,0.00000
1032.00,10.01142,25.005670,-0.000143,25.032597,-2.1983,0.262,10.01142,0.00000
1033.00,10.01062,25.005686,-0.000140,25.032515,-2.1981,0.262,10.01062,0.00000
1034.00,10.01013,25.005716,-0.000140,25.032470,-2.1979,0.262,10.01013,0.00000
1035.00,10.01161,25.005697,-0.000143,25.032346,-2.1976,0.262,10.01161,0.00000
1036.00,10.01203,25.005847,-0.000141,25.032420,-2.1974,0.262,10.01203,0.00000
1037.00,10.01254,25.005876,-0.000144,25.032451,-2.1972,0.262,10.01254,0.00000
1038.00,10.01318,25.005818,-0.000147,25.032457,-2.1969,0.263,10.01318,0.00000
1039.00,10.01380,25.005900,-0.000146,25.032496,-2.1967,0.263,10.01380,0.00000
1040.00,10.01256,25.005909,-0.000144,25.032493,-2.1964,0.263,10.01256,0.00000
1041.00,10.01250,25.005822,-0.000145,25.032422,-2.1962,0.263,10.01250,0.00000
1042.00,10.01259,25.005930,-0.000145,25.032453,-2.1960,0.263,10.01259,0.00000
1043.00,10.01279,25.005990,-0.000143,25.032434,-2.1958,0.263,10.01279,0.00000
1044.00,10.01265,25.006076,-0.000143,25.032461,-2.1955,0.264,10.01265,0.00000
1045.00,10.01268,25.006121,-0.000146,25.032457,-2.1953,0.264,10.01268,0.00000
1046.00,10.01344,25.006321,-0.000148,25.032489,-2.1950,0.264,10.01344,0.00000
1047.00,10.01435,25.006290,-0.000146,25.032444,-2.1948,0.264,10.01435,0.00000
1048.00,10.01468,25.006451,-0.000141,25.032590,-2.1946,0.264,10.01468,0.00000
1049.00,10.01496,25.006438,-0.000143,25.032476,-2.1943,0.264,10.01496,0.00000
1050.00,10.01519,25.006606,-0.000142,25.032483,-2.1941,0.264,10.01519,0.00000
1051.00,10.01507,25.006658,-0.000140,25.032478,-2.1938,0.265,10.01507,0.00000
1052.00,10.01382,25.006680,-0.000146,25.032446,-2.1936,0.265,10.01382,0.00000
1053.00,10.01330,25.006592,-0.000151,25.032308,-2.1934,0.265,10.01330,0.00000
1054.00,10.01338,25.006680,-0.000146,25.032399,-2.1931,0.265,10.01338,0.00000
1055.00,10.01413,25.006659,-0.000146,25.032435,-2.1929,0.265,10.01413,0.00000
1056.00,10.01444,25.006621,-0.000145,25.032425,-2.1926,0.265,10.01444,0.00000
1057.00,10.01494,25.006794,-0.000141,25.032511,-2.1923,0.265,10.01494,0.00000
1058.00,10.01496,25.006832,-0.000139,25.032458,-2.1921,0.265,10.01496,0.00000
1059.00,10.01467,25.006883,-0.000140,25.032462,-2.1918,0.266,10.01467,0.00000
1060.00,10.01527,25.006878,-0.000139,25.032424,-2.1915,0.266,10.01527,0.00000
1061.00,10.01551,25.006922,-0.000141,25.032405,-2.1913,0.266,10.01551,0.00000
1062.00,10.01533,25.006899,-0.000143,25.032369,-2.1910,0.266,10.01533,0.00000
1063.00,10.01491,25.007040,-0.000142,25.032420,-2.1907,0.266,10.01491,0.00000
1064.00,10.01527,25.007036,-0.000140,25.032362,-2.1905,0.266,10.01527,0.00000
1065.00,10.01438,25.007151,-0.000143,25.032402,-2.1902,0.266,10.01438,0.00000
1066.00,10.01268,25.007273,-0.000141,25.032442,-2.1899,0.266,10.01268,0.00000
1067.00,10.01299,25.007316,-0.000141,25.032395,-2.1896,0.266,10.01299,0.00000
1068.00,10.01356,25.007419,-0.000143,25.032503,-2.1894,0.267,10.01356,0.00000
1069.00,10.01344,25.007506,-0.000146,25.032518,-2.1891,0.267,10.01344,0.00000
1070.00,10.01385,25.007500,-0.000148,25.032523,-2.1888,0.267,10.01385,0.00000
1071.00,10.01521,25.007506,-0.000150,25.032500,-2.1885,0.267,10.01521,0.00000
1072.00,10.01469,25.007592,-0.000145,25.032564,-2.1882,0.267,10.01469,0.00000
1073.00,10.01495,25.007642,-0.000148,25.032483,-2.1879,0.268,10.01495,0.00000
1074.00,10.01594,25.007667,-0.000150,25.032482,-2.1876,0.268,10.01594,0.00000
1075.00,10.01632,25.007802,-0.000147,25.032511,-2.1873,0.268,10.01632,0.00000
1076.00,10.01709,25.007837,-0.000146,25.032476,-2.1870,0.268,10.01709,0.00000
1077.00,10.01816,25.007927,-0.000149,25.032447,-2.1867,0.268,10.01816,0.00000
1078.00,10.01817,25.007889,-0.000152,25.032400,-2.1865,0.268,10.01817,0.00000
1079.00,10.01761,25.007946,-0.000151,25.032370,-2.1862,0.269,10.01761,0.00000
1080.00,10.01656,25.007925,-0.000155,25.032254,-2.1859,0.269,10.01656,0.00000
1081.00,10.01481,25.008128,-0.000152,25.032357,-2.1856,0.269,10.01481,0.00000
1082.00,10.01384,25.008237,-0.000151,25.032367,-2.1853,0.269,10.01384,0.00000
1083.00,10.01352,25.008345,-0.000148,25.032398,-2.1850,0.269,10.01352,0.00000
1084.00,10.01380,25.008455,-0.000150,25.032445,-2.1847,0.269,10.01380,0.00000
1085.00,10.01432,25.008588,-0.000147,25.032567,-2.1844,0.269,10.01432,0.00000
1086.00,10.01618,25.008543,-0.000147,25.032524,-2.1842,0.269,10.01618,0.00000
1087.00,10.01710,25.008586,-0.000148,25.032595,-2.1839,0.270,10.01710,0.00000
1088.00,10.01768,25.008657,-0.000145,25.032639,-2.1836,0.270,10.01768,0.00000
1089.00,10.01786,25.008603,-0.000143,25.032590,-2.1834,0.270,10.01786,0.00000
1090.00,10.01788,25.008652,-0.000145,25.032594,-2.1832,0.270,10.01788,0.00000
1091.00,10.01700,25.008781,-0.000145,25.032674,-2.1829,0.270,10.01700,0.00000
1092.00,10.01586,25.008796,-0.000145,25.032625,-2.1827,0.270,10.01586,0.00000
1093.00,10.01478,25.008784,-0.000150,25.032574,-2.1824,0.270,10.01478,0.00000
1094.00,10.01424,25.008916,-0.000149,25.032648,-2.1822,0.270,10.01424,0.00000
1095.00,10.01382,25.008878,-0.000150,25.032601,-2.1819,0.271,10.01382,0.00000
1096.00,10.01408,25.008822,-0.000154,25.032533,-2.1816,0.271,10.01408,0.00000
1097.00,10.01538,25.008872,-0.000156,25.032535,-2.1814,0.271,10.01538,0.00000
1098.00,10.01727,25.009028,-0.000154,25.032657,-2.1811,0.271,10.01727,0.00000
1099.00,10.01788,25.009050,-0.000155,25.032672,-2.1808,0.272,10.01788,0.00000
1100.00,10.01818,25.009000,-0.000155,25.032535,-2.1806,0.272,10.01818,0.00000
1101.00,10.01735,25.009030,-0.000154,25.032526,-2.1803,0.272,10.01735,0.00000
1102.00,10.01686,25.008924,-0.000151,25.032420,-2.1801,0.272,10.01686,0.00000
1103.00,10.01618,25.008843,-0.000152,25.032350,-2.1798,0.272,10.01618,0.00000
1104.00,10.01509,25.008948,-0.000152,25.032359,-2.1796,0.272,10.01509,0.00000
1105.00,10.01444,25.009104,-0.000153,25.032512,-2.1793,0.273,10.01444,0.00000
1106.00,10.01520,25.009270,-0.000152,25.032622,-2.1791,0.273,10.01520,0.00000
1107.00,10.01529,25.009470,-0.000152,25.032765,-2.1788,0.273,10.01529,0.00000
1108.00,10.01575,25.009558,-0.000150,25.032736,-2.1785,0.273,10.01575,0.00000
1109.00,10.01724,25.009608,-0.000146,25.032731,-2.1783,0.273,10.01724,0.00000
1110.00,10.01801,25.009731,-0.000142,25.032752,-2.1780,0.273,10.01801,0.00000
1111.00,10.01796,25.009597,-0.000143,25.032615,-2.1778,0.273,10.01796,0.00000
@8,2.0000,4.0, 1110.21 
1112.00,10.01706,25.009548,-0.000143,25.032579,-2.1775,0.273,10.01706,0.00000
1113.00,10.01133,25.009566,-0.000145,25.032605,-2.1772,0.273,10.01133,0.00000
1114.00,9.99340,25.009577,-0.000149,25.032645,-2.1769,0.274,9.99340,0.00000
1115.00,9.96412,25.009554,-0.000149,25.032631,-2.1767,0.274,9.96412,0.00000
1116.00,9.92186,25.009612,-0.000145,25.032641,-2.1764,0.274,9.92186,0.00000
1117.00,9.87324,25.009672,-0.000148,25.032660,-2.1761,0.274,9.87324,0.00000
1118.00,9.82711,25.009682,-0.000148,25.032679,-2.1759,0.274,9.82711,0.00000
1119.00,9.79439,25.009753,-0.000149,25.032674,-2.1756,0.275,9.79439,0.00000
1120.00,9.77875,25.009880,-0.000152,25.032631,-2.1754,0.275,9.77875,0.00000
1121.00,9.78169,25.010010,-0.000156,25.032598,-2.1751,0.275,9.78169,0.00000
1122.00,9.79834,25.010215,-0.000151,25.032578,-2.1748,0.275,9.79834,0.00000
1123.00,9.82242,25.010371,-0.000151,25.032570,-2.1745,0.275,9.82242,0.00000
1124.00,9.84932,25.010394,-0.000145,25.032508,-2.1742,0.275,9.84932,0.00000
1125.00,9.87441,25.010309,-0.000143,25.032506,-2.1738,0.275,9.87441,0.00000
1126.00,9.89652,25.010401,-0.000143,25.032628,-2.1735,0.275,9.89652,0.00000
1127.00,9.91449,25.010300,-0.000147,25.032605,-2.1731,0.276,9.91449,0.00000
1128.00,9.92797,25.010304,-0.000145,25.032626,-2.1729,0.276,9.92797,0.00000
1129.00,9.93867,25.010419,-0.000148,25.032686,-2.1725,0.276,9.93867,0.00000
1130.00,9.94807,25.010464,-0.000150,25.032658,-2.1723,0.276,9.94807,0.00000
1131.00,9.95547,25.010338,-0.000147,25.032487,-2.1720,0.276,9.95547,0.00000
1132.00,9.96200,25.010406,-0.000144,25.032500,-2.1717,0.276,9.96200,0.00000
1133.00,9.96762,25.010392,-0.000145,25.032384,-2.1715,0.276,9.96762,0.00000
1134.00,9.97261,25.010341,-0.000147,25.032247,-2.1712,0.276,9.97261,0.00000
1135.00,9.97747,25.010413,-0.000147,25.032198,-2.1709,0.277,9.97747,0.00000
1136.00,9.98222,25.010560,-0.000149,25.032202,-2.1707,0.277,9.98222,0.00000
1137.00,9.98547,25.010568,-0.000151,25.032128,-2.1704,0.277,9.98547,0.00000
1138.00,9.98938,25.010634,-0.000152,25.032132,-2.1701,0.277,9.98938,0.00000
1139.00,9.99295,25.010689,-0.000151,25.032150,-2.1699,0.278,9.99295,0.00000
1140.00,9.99532,25.010864,-0.000152,25.032264,-2.1696,0.278,9.99532,0.00000
1141.00,9.99650,25.010918,-0.000153,25.032289,-2.1693,0.278,9.99650,0.00000
1142.00,9.99763,25.010980,-0.000154,25.032256,-2.1690,0.278,9.99763,0.00000
1143.00,9.99886,25.011080,-0.000150,25.032304,-2.1688,0.278,9.99886,0.00000
1144.00,10.00026,25.011147,-0.000150,25.032363,-2.1685,0.278,10.00026,0.00000
1145.00,10.00043,25.011061,-0.000147,25.032300,-2.1683,0.278,10.00043,0.00000
1146.00,10.00225,25.011155,-0.000143,25.032338,-2.1680,0.278,10.00225,0.00000
1147.00,10.00496,25.011333,-0.000141,25.032429,-2.1677,0.278,10.00496,0.00000
1148.00,10.00532,25.011336,-0.000140,25.032305,-2.1675,0.278,10.00532,0.00000
1149.00,10.00467,25.011365,-0.000138,25.032237,-2.1672,0.279,10.00467,0.00000
1150.00,10.00567,25.011486,-0.000137,25.032249,-2.1670,0.279,10.00567,0.00000
1151.00,10.00568,25.011465,-0.000138,25.032203,-2.1667,0.279,10.00568,0.00000
1152.00,10.00528,25.011410,-0.000137,25.032289,-2.1665,0.279,10.00528,0.00000
1153.00,10.00670,25.011425,-0.000139,25.032381,-2.1662,0.279,10.00670,0.00000
1154.00,10.00821,25.011443,-0.000138,25.032383,-2.1660,0.279,10.00821,0.00000
1155.00,10.00871,25.011392,-0.000139,25.032308,-2.1658,0.279,10.00871,0.00000
1156.00,10.00861,25.011495,-0.000138,25.032384,-2.1655,0.279,10.00861,0.00000
1157.00,10.00903,25.011495,-0.000138,25.032202,-2.1652,0.279,10.00903,0.00000
1158.00,10.00882,25.011640,-0.000140,25.032249,-2.1650,0.279,10.00882,0.00000
1159.00,10.00880,25.011737,-0.000141,25.032225,-2.1647,0.279,10.00880,0.00000
1160.00,10.00878,25.011875,-0.000141,25.032289,-2.1644,0.280,10.00878,0.00000
1161.00,10.00957,25.011918,-0.000141,25.032245,-2.1641,0.280,10.00957,0.00000
1162.00,10.00917,25.012065,-0.000143,25.032365,-2.1639,0.280,10.00917,0.00000
1163.00,10.00903,25.012081,-0.000145,25.032312,-2.1636,0.280,10.00903,0.00000
1164.00,10.00934,25.012131,-0.000146,25.032344,-2.1633,0.280,10.00934,0.00000
1165.00,10.00970,25.012221,-0.000147,25.032401,-2.1631,0.280,10.00970,0.00000
1166.00,10.01023,25.012241,-0.000150,25.032399,-2.1628,0.281,10.01023,0.00000
1167.00,10.01056,25.012193,-0.000150,25.032306,-2.1626,0.281,10.01056,0.00000
1168.00,10.01169,25.012173,-0.000148,25.032257,-2.1624,0.281,10.01169,0.00000
1169.00,10.01199,25.012298,-0.000149,25.032337,-2.1621,0.281,10.01199,0.00000
1170.00,10.01279,25.012263,-0.000150,25.032341,-2.1619,0.281,10.01279,0.00000
1171.00,10.01333,25.012344,-0.000146,25.032435,-2.1616,0.281,10.01333,0.00000
1172.00,10.01414,25.012510,-0.000146,25.032587,-2.1614,0.281,10.01414,0.00000
1173.00,10.01335,25.012743,-0.000143,25.032795,-2.1611,0.282,10.01335,0.00000
1174.00,10.01247,25.012623,-0.000144,25.032677,-2.1608,0.282,10.01247,0.00000
1175.00,10.01206,25.012675,-0.000144,25.032564,-2.1606,0.282,10.01206,0.00000
1176.00,10.01189,25.012679,-0.000148,25.032474,-2.1604,0.282,10.01189,0.00000
1177.00,10.01221,25.012627,-0.000150,25.032431,-2.1602,0.282,10.01221,0.00000
1178.00,10.01235,25.012597,-0.000149,25.032354,-2.1599,0.282,10.01235,0.00000
1179.00,10.01381,25.012818,-0.000146,25.032467,-2.1596,0.282,10.01381,0.00000
1180.00,10.01387,25.012836,-0.000149,25.032498,-2.1593,0.283,10.01387,0.00000
1181.00,10.01394,25.012911,-0.000150,25.032540,-2.1591,0.283,10.01394,0.00000
1182.00,10.01449,25.013028,-0.000149,25.032520,-2.1588,0.283,10.01449,0.00000
1183.00,10.01464,25.013080,-0.000153,25.032483,-2.1586,0.283,10.01464,0.00000
1184.00,10.01443,25.013070,-0.000154,25.032406,-2.1583,0.284,10.01443,0.00000
1185.00,10.01466,25.013246,-0.000153,25.032501,-2.1581,0.284,10.01466,0.00000
1186.00,10.01416,25.013320,-0.000148,25.032454,-2.1578,0.284,10.01416,0.00000
1187.00,10.01372,25.013308,-0.000150,25.032413,-2.1576,0.284,10.01372,0.00000
1188.00,10.01423,25.013276,-0.000151,25.032324,-2.1574,0.284,10.01423,0.00000
1189.00,10.01413,25.013332,-0.000151,25.032372,-2.1571,0.284,10.01413,0.00000
1190.00,10.01390,25.013328,-0.000152,25.032294,-2.1569,0.284,10.01390,0.00000
1191.00,10.01397,25.013446,-0.000154,25.032389,-2.1567,0.285,10.01397,0.00000
1192.00,10.01380,25.013598,-0.000153,25.032448,-2.1564,0.285,10.01380,0.00000
1193.00,10.01334,25.013746,-0.000149,25.032547,-2.1562,0.285,10.01334,0.00000
1194.00,10.01337,25.013751,-0.000152,25.032499,-2.1560,0.285,10.01337,0.00000
1195.00,10.01397,25.013749,-0.000151,25.032493,-2.1558,0.285,10.01397,0.00000
1196.00,10.01446,25.013710,-0.000149,25.032350,-2.1556,0.285,10.01446,0.00000
1197.00,10.01439,25.013767,-0.000148,25.032363,-2.1554,0.285,10.01439,0.00000
1198.00,10.01481,25.013735,-0.000148,25.032336,-2.1552,0.285,10.01481,0.00000
1199.00,10.01534,25.013796,-0.000143,25.032343,-2.1550,0.285,10.01534,0.00000
1200.00,10.01573,25.013952,-0.000142,25.032427,-2.1547,0.286,10.01573,0.00000
1201.00,10.01516,25.013960,-0.000144,25.032477,-2.1545,0.286,10.01516,0.00000
1202.00,10.01469,25.013939,-0.000147,25.032405,-2.1543,0.286,10.01469,0.00000
1203.00,10.01463,25.014007,-0.000148,25.032360,-2.1541,0.286,10.01463,0.00000
1204.00,10.01395,25.014008,-0.000151,25.032308,-2.1540,0.287,10.01395,0.00000
1205.00,10.01458,25.013967,-0.000149,25.032205,-2.1538,0.287,10.01458,0.00000
1206.00,10.01485,25.014073,-0.000151,25.032192,-2.1536,0.287,10.01485,0.00000
1207.00,10.01554,25.014199,-0.000149,25.032227,-2.1533,0.287,10.01554,0.00000
1208.00,10.01536,25.014386,-0.000150,25.032312,-2.1531,0.287,10.01536,0.00000
1209.00,10.01568,25.014587,-0.000151,25.032505,-2.1529,0.287,10.01568,0.00000
1210.00,10.01372,25.014619,-0.000157,25.032482,-2.1527,0.287,10.01372,0.00000
1211.00,10.01363,25.014540,-0.000153,25.032401,-2.1525,0.287,10.01363,0.00000
1212.00,10.01331,25.014455,-0.000152,25.032341,-2.1522,0.287,10.01331,0.00000
1213.00,10.01224,25.014417,-0.000148,25.032360,-2.1520,0.287,10.01224,0.00000
1214.00,10.01256,25.014313,-0.000147,25.032217,-2.1518,0.288,10.01256,0.00000
1215.00,10.01365,25.014428,-0.000144,25.032278,-2.1515,0.288,10.01365,0.00000
1216.00,10.01471,25.014513,-0.000143,25.032327,-2.1513,0.288,10.01471,0.00000
1217.00,10.01496,25.014701,-0.000142,25.032427,-2.1510,0.288,10.01496,0.00000
1218.00,10.01585,25.014754,-0.000145,25.032381,-2.1508,0.288,10.01585,0.00000
1219.00,10.01501,25.014901,-0.000148,25.032439,-2.1506,0.288,10.01501,0.00000
1220.00,10.01495,25.014826,-0.000147,25.032397,-2.1504,0.288,10.01495,0.00000
1221.00,10.01521,25.014942,-0.000150,25.032414,-2.1502,0.288,10.01521,0.00000
1222.00,10.01558,25.014986,-0.000153,25.032432,-2.1499,0.288,10.01558,0.00000
1223.00,10.01663,25.014991,-0.000155,25.032429,-2.1497,0.289,10.01663,0.00000
1224.00,10.01696,25.014994,-0.000155,25.032358,-2.1495,0.289,10.01696,0.00000
1225.00,10.01736,25.015104,-0.000157,25.032391,-2.1493,0.289,10.01736,0.00000
1226.00,10.01746,25.015168,-0.000157,25.032479,-2.1491,0.289,10.01746,0.00000
1227.00,10.01715,25.015095,-0.000158,25.032361,-2.1490,0.290,10.01715,0.00000
1228.00,10.01601,25.015124,-0.000157,25.032355,-2.1488,0.290,10.01601,0.00000
1229.00,10.01619,25.015112,-0.000156,25.032383,-2.1486,0.290,10.01619,0.00000
1230.00,10.01596,25.015140,-0.000156,25.032317,-2.1484,0.290,10.01596,0.00000
1231.00,10.01503,25.015213,-0.000154,25.032295,-2.1483,0.290,10.01503,0.00000
1232.00,10.01576,25.015309,-0.000152,25.032368,-2.1481,0.290,10.01576,0.00000
1233.00,10.01710,25.015432,-0.000156,25.032395,-2.1479,0.290,10.01710,0.00000
1234.00,10.01726,25.015469,-0.000156,25.032365,-2.1477,0.291,10.01726,0.00000
1235.00,10.01687,25.015532,-0.000152,25.032408,-2.1475,0.291,10.01687,0.00000
1236.00,10.01601,25.015577,-0.000150,25.032411,-2.1473,0.291,10.01601,0.00000
1237.00,10.01551,25.015585,-0.000149,25.032326,-2.1472,0.291,10.01551,0.00000
1238.00,10.01464,25.015589,-0.000146,25.032245,-2.1471,0.291,10.01464,0.00000
1239.00,10.01436,25.015646,-0.000147,25.032196,-2.1469,0.291,10.01436,0.00000
1240.00,10.01438,25.015782,-0.000152,25.032267,-2.1468,0.291,10.01438,0.00000
1241.00,10.01608,25.015832,-0.000154,25.032209,-2.1466,0.292,10.01608,0.00000
1242.00,10.01534,25.015842,-0.000157,25.032149,-2.1464,0.292,10.01534,0.00000
1243.00,10.01574,25.015808,-0.000159,25.032176,-2.1463,0.292,10.01574,0.00000
1244.00,10.01604,25.015808,-0.000156,25.032195,-2.1461,0.292,10.01604,0.00000
1245.00,10.01694,25.015732,-0.000153,25.032091,-2.1459,0.292,10.01694,0.00000
1246.00,10.01642,25.015610,-0.000156,25.032024,-2.1458,0.292,10.01642,0.00000
1247.00,10.01735,25.015630,-0.000155,25.032019,-2.1455,0.293,10.01735,0.00000
1248.00,10.01734,25.015737,-0.000153,25.032026,-2.1453,0.293,10.01734,0.00000
1249.00,10.01684,25.015858,-0.000155,25.032069,-2.1451,0.293,10.01684,0.00000
1250.00,10.01564,25.016092,-0.000157,25.032282,-2.1449,0.293,10.01564,0.00000
1251.00,10.01555,25.016288,-0.000151,25.032431,-2.1447,0.293,10.01555,0.00000
1252.00,10.01487,25.016354,-0.000152,25.032449,-2.1445,0.293,10.01487,0.00000
1253.00,10.01497,25.016316,-0.000151,25.032400,-2.1443,0.293,10.01497,0.00000
1254.00,10.01585,25.016283,-0.000149,25.032309,-2.1441,0.293,10.01585,0.00000
1255.00,10.01703,25.016216,-0.000148,25.032192,-2.1439,0.293,10.01703,0.00000
1256.00,10.01626,25.016173,-0.000151,25.032059,-2.1437,0.294,10.01626,0.00000
1257.00,10.01601,25.016241,-0.000149,25.032075,-2.1436,0.294,10.01601,0.00000
1258.00,10.01501,25.016258,-0.000150,25.031985,-2.1434,0.294,10.01501,0.00000
1259.00,10.01491,25.016325,-0.000151,25.032018,-2.1432,0.294,10.01491,0.00000
1260.00,10.01460,25.016397,-0.000152,25.032041,-2.1430,0.294,10.01460,0.00000
1261.00,10.01558,25.016494,-0.000153,25.032096,-2.1428,0.294,10.01558,0.00000
@9,2.0000,4.0, 1260.387 
1262.00,10.01587,25.016660,-0.000153,25.032225,-2.1426,0.295,10.01587,0.00000
1263.00,10.01496,25.016867,-0.000151,25.032417,-2.1424,0.295,10.01496,0.00000
1264.00,10.00306,25.017002,-0.000153,25.032419,-2.1422,0.295,10.00306,0.00000
1265.00,9.97976,25.017030,-0.000154,25.032391,-2.1421,0.295,9.97976,0.00000
1266.00,9.94351,25.016982,-0.000155,25.032321,-2.1419,0.295,9.94351,0.00000
1267.00,9.90001,25.016941,-0.000157,25.032268,-2.1418,0.296,9.90001,0.00000
1268.00,9.85507,25.016972,-0.000160,25.032215,-2.1416,0.296,9.85507,0.00000
1269.00,9.82031,25.017001,-0.000155,25.032275,-2.1414,0.296,9.82031,0.00000
1270.00,9.80100,25.017098,-0.000151,25.032320,-2.1412,0.296,9.80100,0.00000
1271.00,9.80020,25.017289,-0.000151,25.032397,-2.1411,0.296,9.80020,0.00000
1272.00,9.81269,25.017434,-0.000155,25.032478,-2.1409,0.296,9.81269,0.00000
1273.00,9.83299,25.017472,-0.000154,25.032524,-2.1408,0.296,9.83299,0.00000
1274.00,9.85778,25.017528,-0.000159,25.032535,-2.1407,0.296,9.85778,0.00000
1275.00,9.88202,25.017437,-0.000160,25.032393,-2.1406,0.297,9.88202,0.00000
1276.00,9.90329,25.017346,-0.000157,25.032344,-2.1405,0.297,9.90329,0.00000
1277.00,9.92109,25.017277,-0.000152,25.032256,-2.1403,0.297,9.92109,0.00000
1278.00,9.93510,25.017303,-0.000152,25.032262,-2.1402,0.297,9.93510,0.00000
1279.00,9.94658,25.017313,-0.000152,25.032233,-2.1401,0.297,9.94658,0.00000
1280.00,9.95522,25.017429,-0.000157,25.032314,-2.1399,0.297,9.95522,0.00000
1281.00,9.96210,25.017535,-0.000159,25.032374,-2.1398,0.297,9.96210,0.00000
1282.00,9.96880,25.017564,-0.000159,25.032322,-2.1397,0.297,9.96880,0.00000
1283.00,9.97374,25.017583,-0.000157,25.032242,-2.1396,0.297,9.97374,0.00000
1284.00,9.97780,25.017599,-0.000157,25.032183,-2.1396,0.298,9.97780,0.00000
1285.00,9.98183,25.017586,-0.000154,25.032149,-2.1395,0.298,9.98183,0.00000
1286.00,9.98601,25.017641,-0.000154,25.032148,-2.1394,0.298,9.98601,0.00000
1287.00,9.98861,25.017681,-0.000150,25.032174,-2.1393,0.298,9.98861,0.00000
1288.00,9.99198,25.017812,-0.000151,25.032239,-2.1392,0.298,9.99198,0.00000
1289.00,9.99450,25.017922,-0.000151,25.032310,-2.1391,0.298,9.99450,0.00000
1290.00,9.99699,25.017952,-0.000151,25.032308,-2.1389,0.298,9.99699,0.00000
1291.00,9.99839,25.017955,-0.000147,25.032278,-2.1388,0.298,9.99839,0.00000
1292.00,9.99985,25.017991,-0.000149,25.032269,-2.1388,0.298,9.99985,0.00000
1293.00,10.00139,25.017962,-0.000148,25.032244,-2.1387,0.299,10.00139,0.00000
1294.00,10.00334,25.018003,-0.000146,25.032271,-2.1386,0.299,10.00334,0.00000
1295.00,10.00366,25.018151,-0.000144,25.032307,-2.1385,0.299,10.00366,0.00000
1296.00,10.00516,25.018214,-0.000147,25.032311,-2.1384,0.299,10.00516,0.00000
1297.00,10.00607,25.018309,-0.000149,25.032354,-2.1383,0.299,10.00607,0.00000
1298.00,10.00622,25.018346,-0.000149,25.032341,-2.1382,0.299,10.00622,0.00000
1299.00,10.00657,25.018452,-0.000151,25.032365,-2.1381,0.299,10.00657,0.00000
1300.00,10.00826,25.018559,-0.000154,25.032396,-2.1380,0.300,10.00826,0.00000
1301.00,10.00895,25.018751,-0.000155,25.032510,-2.1378,0.300,10.00895,0.00000
1302.00,10.00881,25.018824,-0.000156,25.032572,-2.1377,0.300,10.00881,0.00000
1303.00,10.00891,25.018859,-0.000155,25.032585,-2.1376,0.300,10.00891,0.00000
1304.00,10.00825,25.018817,-0.000151,25.032516,-2.1375,0.300,10.00825,0.00000
1305.00,10.00749,25.018739,-0.000145,25.032460,-2.1374,0.300,10.00749,0.00000
1306.00,10.00666,25.018671,-0.000142,25.032382,-2.1372,0.300,10.00666,0.00000
1307.00,10.00703,25.018713,-0.000144,25.032353,-2.1371,0.300,10.00703,0.00000
1308.00,10.00713,25.018835,-0.000145,25.032386,-2.1370,0.301,10.00713,0.00000
1309.00,10.00786,25.018894,-0.000150,25.032394,-2.1369,0.301,10.00786,0.00000
1310.00,10.00778,25.018964,-0.000153,25.032401,-2.1367,0.301,10.00778,0.00000
1311.00,10.00788,25.018968,-0.000154,25.032356,-2.1366,0.301,10.00788,0.00000
1312.00,10.00820,25.018987,-0.000151,25.032339,-2.1365,0.301,10.00820,0.00000
1313.00,10.01004,25.018926,-0.000152,25.032292,-2.1364,0.302,10.01004,0.00000
1314.00,10.01060,25.018876,-0.000150,25.032288,-2.1364,0.302,10.01060,0.00000
1315.00,10.01241,25.018878,-0.000147,25.032294,-2.1363,0.302,10.01241,0.00000
1316.00,10.01305,25.018909,-0.000146,25.032283,-2.1362,0.302,10.01305,0.00000
1317.00,10.01394,25.018896,-0.000143,25.032300,-2.1361,0.302,10.01394,0.00000
1318.00,10.01351,25.018926,-0.000140,25.032299,-2.1360,0.302,10.01351,0.00000
1319.00,10.01380,25.019108,-0.000143,25.032354,-2.1359,0.302,10.01380,0.00000
1320.00,10.01330,25.019228,-0.000145,25.032392,-2.1359,0.302,10.01330,0.00000
1321.00,10.01314,25.019270,-0.000147,25.032436,-2.1358,0.302,10.01314,0.00000
1322.00,10.01294,25.019432,-0.000152,25.032448,-2.1357,0.303,10.01294,0.00000
1323.00,10.01328,25.019502,-0.000155,25.032446,-2.1356,0.303,10.01328,0.00000
1324.00,10.01421,25.019486,-0.000154,25.032409,-2.1355,0.303,10.01421,0.00000
1325.00,10.01398,25.019445,-0.000154,25.032356,-2.1354,0.303,10.01398,0.00000
1326.00,10.01434,25.019500,-0.000154,25.032373,-2.1353,0.303,10.01434,0.00000
1327.00,10.01413,25.019504,-0.000155,25.032339,-2.1352,0.304,10.01413,0.00000
1328.00,10.01351,25.019602,-0.000157,25.032415,-2.1352,0.304,10.01351,0.00000
1329.00,10.01297,25.019659,-0.000155,25.032449,-2.1351,0.304,10.01297,0.00000
1330.00,10.01336,25.019759,-0.000155,25.032521,-2.1350,0.304,10.01336,0.00000
1331.00,10.01369,25.019783,-0.000158,25.032464,-2.1350,0.304,10.01369,0.00000
1332.00,10.01415,25.019898,-0.000154,25.032558,-2.1349,0.305,10.01415,0.00000
1333.00,10.01478,25.020044,-0.000151,25.032582,-2.1348,0.305,10.01478,0.00000
1334.00,10.01383,25.020148,-0.000147,25.032619,-2.1347,0.305,10.01383,0.00000
1335.00,10.01375,25.020209,-0.000146,25.032598,-2.1347,0.305,10.01375,0.00000
1336.00,10.01371,25.020355,-0.000146,25.032646,-2.1346,0.305,10.01371,0.00000
1337.00,10.01353,25.020408,-0.000145,25.032600,-2.1345,0.305,10.01353,0.00000
1338.00,10.01315,25.020394,-0.000144,25.032547,-2.1345,0.305,10.01315,0.00000
1339.00,10.01446,25.020348,-0.000148,25.032456,-2.1344,0.305,10.01446,0.00000
1340.00,10.01418,25.020427,-0.000148,25.032458,-2.1344,0.306,10.01418,0.00000
1341.00,10.01369,25.020534,-0.000146,25.032549,-2.1343,0.306,10.01369,0.00000
1342.00,10.01372,25.020451,-0.000149,25.032461,-2.1342,0.306,10.01372,0.00000
1343.00,10.01398,25.020605,-0.000148,25.032546,-2.1342,0.306,10.01398,0.00000
1344.00,10.01321,25.020786,-0.000148,25.032625,-2.1342,0.306,10.01321,0.00000
1345.00,10.01345,25.020808,-0.000147,25.032646,-2.1341,0.306,10.01345,0.00000
1346.00,10.01377,25.020720,-0.000149,25.032499,-2.1341,0.306,10.01377,0.00000
1347.00,10.01438,25.020848,-0.000145,25.032554,-2.1341,0.306,10.01438,0.00000
1348.00,10.01421,25.020731,-0.000148,25.032442,-2.1341,0.306,10.01421,0.00000
1349.00,10.01412,25.020732,-0.000150,25.032448,-2.1340,0.307,10.01412,0.00000
1350.00,10.01469,25.020761,-0.000151,25.032425,-2.1340,0.307,10.01469,0.00000
1351.00,10.01444,25.020886,-0.000146,25.032480,-2.1340,0.307,10.01444,0.00000
1352.00,10.01359,25.020916,-0.000151,25.032473,-2.1339,0.307,10.01359,0.00000
1353.00,10.01330,25.020941,-0.000152,25.032490,-2.1339,0.307,10.01330,0.00000
1354.00,10.01372,25.020933,-0.000153,25.032473,-2.1339,0.307,10.01372,0.00000
1355.00,10.01423,25.020939,-0.000152,25.032457,-2.1338,0.307,10.01423,0.00000
1356.00,10.01526,25.020984,-0.000153,25.032469,-2.1338,0.308,10.01526,0.00000
1357.00,10.01587,25.021066,-0.000149,25.032468,-2.1337,0.308,10.01587,0.00000
1358.00,10.01684,25.021310,-0.000143,25.032530,-2.1336,0.308,10.01684,0.00000
1359.00,10.01696,25.021411,-0.000139,25.032449,-2.1335,0.308,10.01696,0.00000
1360.00,10.01562,25.021503,-0.000140,25.032400,-2.1335,0.308,10.01562,0.00000
1361.00,10.01489,25.021694,-0.000140,25.032500,-2.1334,0.308,10.01489,0.00000
1362.00,10.01390,25.021675,-0.000142,25.032450,-2.1333,0.308,10.01390,0.00000
1363.00,10.01315,25.021617,-0.000147,25.032417,-2.1332,0.308,10.01315,0.00000
1364.00,10.01310,25.021692,-0.000149,25.032489,-2.1332,0.309,10.01310,0.00000
1365.00,10.01352,25.021751,-0.000151,25.032592,-2.1331,0.309,10.01352,0.00000
1366.00,10.01431,25.021628,-0.000153,25.032484,-2.1330,0.309,10.01431,0.00000
1367.00,10.01600,25.021753,-0.000152,25.032576,-2.1329,0.309,10.01600,0.00000
1368.00,10.01663,25.021786,-0.000148,25.032540,-2.1329,0.309,10.01663,0.00000
1369.00,10.01560,25.021780,-0.000148,25.032528,-2.1328,0.309,10.01560,0.00000
1370.00,10.01525,25.021861,-0.000146,25.032490,-2.1327,0.309,10.01525,0.00000
1371.00,10.01543,25.021976,-0.000147,25.032496,-2.1327,0.309,10.01543,0.00000
1372.00,10.01393,25.022090,-0.000148,25.032528,-2.1326,0.310,10.01393,0.00000
1373.00,10.01250,25.022081,-0.000150,25.032519,-2.1325,0.310,10.01250,0.00000
1374.00,10.01262,25.022162,-0.000147,25.032547,-2.1325,0.310,10.01262,0.00000
1375.00,10.01286,25.022209,-0.000143,25.032571,-2.1324,0.310,10.01286,0.00000
1376.00,10.01261,25.022169,-0.000139,25.032525,-2.1323,0.310,10.01261,0.00000
1377.00,10.01365,25.022219,-0.000141,25.032553,-2.1322,0.310,10.01365,0.00000
1378.00,10.01511,25.022174,-0.000141,25.032481,-2.1322,0.310,10.01511,0.00000
1379.00,10.01580,25.022200,-0.000144,25.032476,-2.1321,0.310,10.01580,0.00000
1380.00,10.01608,25.022139,-0.000145,25.032340,-2.1320,0.311,10.01608,0.00000
1381.00,10.01540,25.022273,-0.000145,25.032380,-2.1320,0.311,10.01540,0.00000
1382.00,10.01544,25.022283,-0.000142,25.032340,-2.1319,0.311,10.01544,0.00000
1383.00,10.01519,25.022532,-0.000144,25.032471,-2.1318,0.311,10.01519,0.00000
1384.00,10.01542,25.022605,-0.000142,25.032418,-2.1317,0.311,10.01542,0.00000
1385.00,10.01499,25.022743,-0.000146,25.032506,-2.1317,0.311,10.01499,0.00000
1386.00,10.01617,25.022703,-0.000147,25.032436,-2.1316,0.311,10.01617,0.00000
1387.00,10.01667,25.022547,-0.000146,25.032258,-2.1315,0.311,10.01667,0.00000
1388.00,10.01679,25.022505,-0.000145,25.032204,-2.1315,0.312,10.01679,0.00000
1389.00,10.01719,25.022418,-0.000143,25.032233,-2.1314,0.312,10.01719,0.00000
1390.00,10.01785,25.022382,-0.000142,25.032255,-2.1313,0.312,10.01785,0.00000
1391.00,10.01610,25.022473,-0.000143,25.032371,-2.1312,0.312,10.01610,0.00000
1392.00,10.01587,25.022637,-0.000143,25.032455,-2.1311,0.312,10.01587,0.00000
1393.00,10.01611,25.022611,-0.000142,25.032392,-2.1311,0.312,10.01611,0.00000
1394.00,10.01682,25.022828,-0.000141,25.032422,-2.1310,0.312,10.01682,0.00000
1395.00,10.01619,25.023018,-0.000142,25.032511,-2.1310,0.313,10.01619,0.00000
1396.00,10.01748,25.023110,-0.000141,25.032519,-2.1309,0.313,10.01748,0.00000
1397.00,10.01681,25.023192,-0.000136,25.032592,-2.1308,0.312,10.01681,0.00000
1398.00,10.01636,25.023318,-0.000138,25.032656,-2.1307,0.313,10.01636,0.00000
1399.00,10.01509,25.023339,-0.000141,25.032656,-2.1306,0.313,10.01509,0.00000
1400.00,10.01507,25.023310,-0.000140,25.032530,-2.1305,0.313,10.01507,0.00000
1401.00,10.01413,25.023256,-0.000140,25.032359,-2.1305,0.313,10.01413,0.00000
1402.00,10.01431,25.023253,-0.000144,25.032247,-2.1304,0.313,10.01431,0.00000
1403.00,10.01450,25.023348,-0.000142,25.032278,-2.1304,0.313,10.01450,0.00000
1404.00,10.01409,25.023346,-0.000141,25.032205,-2.1304,0.313,10.01409,0.00000
1405.00,10.01449,25.023447,-0.000143,25.032232,-2.1303,0.314,10.01449,0.00000
1406.00,10.01497,25.023684,-0.000145,25.032416,-2.1303,0.314,10.01497,0.00000
1407.00,10.01526,25.023781,-0.000148,25.032487,-2.1302,0.314,10.01526,0.00000
1408.00,10.01555,25.023808,-0.000153,25.032460,-2.1302,0.315,10.01555,0.00000
1409.00,10.01620,25.023952,-0.000153,25.032512,-2.1301,0.315,10.01620,0.00000
1410.00,10.01660,25.023987,-0.000150,25.032526,-2.1301,0.315,10.01660,0.00000
1411.00,10.01628,25.023954,-0.000147,25.032445,-2.1300,0.315,10.01628,0.00000
@10,2.0000,4.0, 1410.101 
1412.00,10.01556,25.024077,-0.000146,25.032477,-2.1300,0.315,10.01556,0.00000
1413.00,10.01217,25.024140,-0.000142,25.032433,-2.1299,0.315,10.01217,0.00000
1414.00,9.99934,25.024168,-0.000140,25.032463,-2.1298,0.315,9.99934,0.00000
1415.00,9.97575,25.024197,-0.000146,25.032493,-2.1298,0.315,9.97575,0.00000
1416.00,9.94268,25.024177,-0.000150,25.032487,-2.1297,0.316,9.94268,0.00000
1417.00,9.90320,25.024226,-0.000149,25.032540,-2.1297,0.316,9.90320,0.00000
1418.00,9.86470,25.024281,-0.000150,25.032646,-2.1296,0.316,9.86470,0.00000
1419.00,9.83647,25.024324,-0.000152,25.032676,-2.1296,0.317,9.83647,0.00000
1420.00,9.82200,25.024334,-0.000150,25.032635,-2.1295,0.317,9.82200,0.00000
1421.00,9.82322,25.024398,-0.000147,25.032640,-2.1295,0.317,9.82322,0.00000
1422.00,9.83615,25.024385,-0.000142,25.032574,-2.1294,0.317,9.83615,0.00000
1423.00,9.85567,25.024363,-0.000143,25.032494,-2.1294,0.317,9.85567,0.00000
1424.00,9.87800,25.024411,-0.000144,25.032442,-2.1293,0.317,9.87800,0.00000
1425.00,9.90045,25.024431,-0.000143,25.032365,-2.1293,0.317,9.90045,0.00000
1426.00,9.91911,25.024405,-0.000142,25.032313,-2.1292,0.317,9.91911,0.00000
1427.00,9.93370,25.024427,-0.000146,25.032311,-2.1292,0.317,9.93370,0.00000
1428.00,9.94477,25.024551,-0.000141,25.032395,-2.1292,0.317,9.94477,0.00000
1429.00,9.95319,25.024504,-0.000138,25.032367,-2.1291,0.317,9.95319,0.00000
1430.00,9.96000,25.024613,-0.000139,25.032510,-2.1291,0.317,9.96000,0.00000
1431.00,9.96597,25.024731,-0.000141,25.032573,-2.1290,0.318,9.96597,0.00000
1432.00,9.97136,25.024749,-0.000140,25.032526,-2.1290,0.318,9.97136,0.00000
1433.00,9.97593,25.024726,-0.000146,25.032484,-2.1290,0.318,9.97593,0.00000
1434.00,9.97993,25.024763,-0.000146,25.032420,-2.1290,0.318,9.97993,0.00000
1435.00,9.98295,25.024706,-0.000147,25.032242,-2.1290,0.318,9.98295,0.00000
1436.00,9.98589,25.024750,-0.000144,25.032223,-2.1289,0.318,9.98589,0.00000
1437.00,9.98799,25.024815,-0.000145,25.032248,-2.1289,0.318,9.98799,0.00000
1438.00,9.99057,25.024886,-0.000145,25.032176,-2.1289,0.318,9.99057,0.00000
1439.00,9.99378,25.024989,-0.000146,25.032251,-2.1289,0.319,9.99378,0.00000
1440.00,9.99650,25.025089,-0.000144,25.032352,-2.1288,0.319,9.99650,0.00000
1441.00,9.99852,25.025011,-0.000147,25.032288,-2.1288,0.319,9.99852,0.00000
1442.00,10.00014,25.024966,-0.000146,25.032205,-2.1288,0.319,10.00014,0.00000
1443.00,10.00105,25.025037,-0.000144,25.032286,-2.1288,0.319,10.00105,0.00000
1444.00,10.00217,25.025003,-0.000144,25.032243,-2.1288,0.319,10.00217,0.00000
1445.00,10.00280,25.025016,-0.000146,25.032216,-2.1288,0.320,10.00280,0.00000
1446.00,10.00352,25.025164,-0.000147,25.032354,-2.1288,0.320,10.00352,0.00000
1447.00,10.00455,25.025330,-0.000147,25.032518,-2.1287,0.320,10.00455,0.00000
1448.00,10.00487,25.025279,-0.000149,25.032474,-2.1287,0.320,10.00487,0.00000
1449.00,10.00384,25.025321,-0.000146,25.032487,-2.1287,0.320,10.00384,0.00000
1450.00,10.00406,25.025423,-0.000146,25.032528,-2.1287,0.320,10.00406,0.00000
1451.00,10.00483,25.025478,-0.000145,25.032504,-2.1287,0.320,10.00483,0.00000
1452.00,10.00527,25.025443,-0.000145,25.032423,-2.1286,0.320,10.00527,0.00000
1453.00,10.00633,25.025606,-0.000147,25.032544,-2.1286,0.321,10.00633,0.00000
1454.00,10.00766,25.025780,-0.000152,25.032602,-2.1285,0.321,10.00766,0.00000
1455.00,10.00744,25.025853,-0.000152,25.032630,-2.1285,0.321,10.00744,0.00000
1456.00,10.00747,25.025808,-0.000152,25.032536,-2.1285,0.321,10.00747,0.00000
1457.00,10.00824,25.025870,-0.000153,25.032569,-2.1284,0.321,10.00824,0.00000
1458.00,10.00838,25.025805,-0.000150,25.032447,-2.1284,0.321,10.00838,0.00000
1459.00,10.00879,25.025799,-0.000147,25.032476,-2.1283,0.321,10.00879,0.00000
1460.00,10.00932,25.025707,-0.000145,25.032400,-2.1283,0.321,10.00932,0.00000
1461.00,10.00866,25.025692,-0.000147,25.032386,-2.1282,0.322,10.00866,0.00000
1462.00,10.00777,25.025733,-0.000145,25.032375,-2.1281,0.322,10.00777,0.00000
1463.00,10.00780,25.025921,-0.000144,25.032532,-2.1281,0.322,10.00780,0.00000
1464.00,10.00836,25.026009,-0.000144,25.032518,-2.1280,0.322,10.00836,0.00000
1465.00,10.00855,25.026196,-0.000144,25.032618,-2.1279,0.322,10.00855,0.00000
1466.00,10.00907,25.026416,-0.000142,25.032707,-2.1279,0.322,10.00907,0.00000
1467.00,10.01008,25.026562,-0.000142,25.032721,-2.1279,0.322,10.01008,0.00000
1468.00,10.00989,25.026461,-0.000143,25.032599,-2.1279,0.323,10.00989,0.00000
1469.00,10.00934,25.026436,-0.000140,25.032547,-2.1279,0.323,10.00934,0.00000
1470.00,10.01051,25.026397,-0.000138,25.032468,-2.1278,0.323,10.01051,0.00000
1471.00,10.01182,25.026360,-0.000139,25.032483,-2.1278,0.323,10.01182,0.00000
1472.00,10.01205,25.026312,-0.000142,25.032443,-2.1278,0.323,10.01205,0.00000
1473.00,10.01290,25.026361,-0.000142,25.032399,-2.1278,0.323,10.01290,0.00000
1474.00,10.01384,25.026488,-0.000147,25.032455,-2.1277,0.324,10.01384,0.00000
1475.00,10.01374,25.026562,-0.000151,25.032431,-2.1277,0.324,10.01374,0.00000
1476.00,10.01242,25.026718,-0.000148,25.032430,-2.1276,0.324,10.01242,0.00000
1477.00,10.01213,25.026750,-0.000144,25.032447,-2.1276,0.324,10.01213,0.00000
1478.00,10.01247,25.026868,-0.000144,25.032530,-2.1276,0.324,10.01247,0.00000
1479.00,10.01165,25.026968,-0.000141,25.032609,-2.1275,0.324,10.01165,0.00000
1480.00,10.01107,25.027085,-0.000137,25.032693,-2.1275,0.324,10.01107,0.00000
1481.00,10.01150,25.027075,-0.000137,25.032598,-2.1275,0.324,10.01150,0.00000
1482.00,10.01163,25.027152,-0.000138,25.032558,-2.1274,0.324,10.01163,0.00000
1483.00,10.01156,25.027219,-0.000138,25.032501,-2.1274,0.324,10.01156,0.00000
1484.00,10.01108,25.027139,-0.000139,25.032329,-2.1275,0.325,10.01108,0.00000
1485.00,10.01155,25.027115,-0.000141,25.032303,-2.1275,0.325,10.01155,0.00000
1486.00,10.01151,25.027027,-0.000144,25.032297,-2.1275,0.325,10.01151,0.00000
1487.00,10.01219,25.027074,-0.000144,25.032382,-2.1274,0.325,10.01219,0.00000
1488.00,10.01226,25.027054,-0.000144,25.032356,-2.1274,0.325,10.01226,0.00000
1489.00,10.01320,25.027058,-0.000139,25.032343,-2.1274,0.325,10.01320,0.00000
1490.00,10.01286,25.027041,-0.000138,25.032235,-2.1274,0.325,10.01286,0.00000
1491.00,10.01249,25.027231,-0.000135,25.032301,-2.1274,0.325,10.01249,0.00000
1492.00,10.01108,25.027250,-0.000137,25.032137,-2.1274,0.326,10.01108,0.00000
1493.00,10.01042,25.027267,-0.000137,25.032092,-2.1274,0.326,10.01042,0.00000
1494.00,10.01027,25.027379,-0.000141,25.032126,-2.1274,0.326,10.01027,0.00000
1495.00,10.00989,25.027514,-0.000142,25.032225,-2.1273,0.326,10.00989,0.00000
1496.00,10.01020,25.027633,-0.000140,25.032265,-2.1273,0.326,10.01020,0.00000
1497.00,10.01100,25.027677,-0.000137,25.032346,-2.1273,0.326,10.01100,0.00000
1498.00,10.01192,25.027733,-0.000134,25.032363,-2.1272,0.326,10.01192,0.00000
1499.00,10.01269,25.027710,-0.000133,25.032331,-2.1272,0.326,10.01269,0.00000
1500.00,10.01327,25.027718,-0.000137,25.032339,-2.1272,0.326,10.01327,0.00000
1501.00,10.01356,25.027667,-0.000144,25.032313,-2.1271,0.327,10.01356,0.00000
1502.00,10.01417,25.027635,-0.000148,25.032300,-2.1271,0.327,10.01417,0.00000
1503.00,10.01351,25.027551,-0.000153,25.032235,-2.1271,0.328,10.01351,0.00000
1504.00,10.01253,25.027541,-0.000153,25.032237,-2.1271,0.328,10.01253,0.00000
1505.00,10.01237,25.027496,-0.000149,25.032122,-2.1271,0.328,10.01237,0.00000
1506.00,10.01259,25.027538,-0.000148,25.032106,-2.1271,0.328,10.01259,0.00000
1507.00,10.01177,25.027715,-0.000150,25.032130,-2.1271,0.328,10.01177,0.00000
1508.00,10.01165,25.027937,-0.000149,25.032244,-2.1271,0.328,10.01165,0.00000
1509.00,10.01235,25.028037,-0.000151,25.032342,-2.1271,0.329,10.01235,0.00000
1510.00,10.01267,25.028158,-0.000149,25.032418,-2.1270,0.329,10.01267,0.00000
1511.00,10.01213,25.028217,-0.000146,25.032424,-2.1270,0.329,10.01213,0.00000
1512.00,10.01236,25.028285,-0.000141,25.032482,-2.1270,0.328,10.01236,0.00000
1513.00,10.01246,25.028292,-0.000141,25.032504,-2.1269,0.328,10.01246,0.00000
1514.00,10.01217,25.028331,-0.000137,25.032530,-2.1269,0.328,10.01217,0.00000
1515.00,10.01135,25.028326,-0.000140,25.032542,-2.1269,0.328,10.01135,0.00000
1516.00,10.01137,25.028365,-0.000140,25.032608,-2.1269,0.329,10.01137,0.00000
1517.00,10.01088,25.028246,-0.000141,25.032527,-2.1268,0.329,10.01088,0.00000
1518.00,10.01148,25.028211,-0.000141,25.032440,-2.1269,0.329,10.01148,0.00000
1519.00,10.01209,25.028333,-0.000144,25.032392,-2.1268,0.329,10.01209,0.00000
1520.00,10.01355,25.028428,-0.000143,25.032370,-2.1269,0.330,10.01355,0.00000
1521.00,10.01369,25.028396,-0.000142,25.032222,-2.1269,0.330,10.01369,0.00000
1522.00,10.01397,25.028443,-0.000140,25.032172,-2.1268,0.330,10.01397,0.00000
1523.00,10.01307,25.028580,-0.000137,25.032237,-2.1268,0.330,10.01307,0.00000
1524.00,10.01177,25.028777,-0.000132,25.032313,-2.1267,0.330,10.01177,0.00000
1525.00,10.01080,25.028775,-0.000132,25.032264,-2.1267,0.330,10.01080,0.00000
1526.00,10.01145,25.028927,-0.000129,25.032357,-2.1266,0.330,10.01145,0.00000
1527.00,10.01161,25.029022,-0.000127,25.032413,-2.1266,0.330,10.01161,0.00000
1528.00,10.01218,25.029109,-0.000126,25.032457,-2.1265,0.330,10.01218,0.00000
1529.00,10.01389,25.028949,-0.000130,25.032343,-2.1265,0.330,10.01389,0.00000
1530.00,10.01426,25.029091,-0.000130,25.032451,-2.1264,0.330,10.01426,0.00000
1531.00,10.01398,25.029123,-0.000131,25.032477,-2.1264,0.330,10.01398,0.00000
1532.00,10.01364,25.029252,-0.000133,25.032499,-2.1263,0.330,10.01364,0.00000
1533.00,10.01352,25.029312,-0.000138,25.032516,-2.1263,0.331,10.01352,0.00000
1534.00,10.01254,25.029410,-0.000138,25.032527,-2.1262,0.331,10.01254,0.00000
1535.00,10.01270,25.029438,-0.000136,25.032459,-2.1262,0.331,10.01270,0.00000
1536.00,10.01285,25.029470,-0.000140,25.032428,-2.1261,0.331,10.01285,0.00000
1537.00,10.01371,25.029474,-0.000142,25.032374,-2.1261,0.331,10.01371,0.00000
1538.00,10.01445,25.029393,-0.000141,25.032200,-2.1261,0.331,10.01445,0.00000
1539.00,10.01445,25.029280,-0.000145,25.032095,-2.1260,0.332,10.01445,0.00000
1540.00,10.01385,25.029291,-0.000147,25.032117,-2.1260,0.332,10.01385,0.00000
1541.00,10.01320,25.029278,-0.000147,25.032113,-2.1259,0.332,10.01320,0.00000
1542.00,10.01378,25.029313,-0.000142,25.032188,-2.1258,0.332,10.01378,0.00000
1543.00,10.01284,25.029343,-0.000142,25.032179,-2.1258,0.332,10.01284,0.00000
1544.00,10.01200,25.029511,-0.000140,25.032273,-2.1257,0.332,10.01200,0.00000
1545.00,10.01189,25.029606,-0.000138,25.032295,-2.1256,0.332,10.01189,0.00000
1546.00,10.01191,25.029721,-0.000137,25.032321,-2.1256,0.332,10.01191,0.00000
1547.00,10.01089,25.029775,-0.000140,25.032310,-2.1255,0.332,10.01089,0.00000
1548.00,10.01105,25.029842,-0.000141,25.032359,-2.1255,0.332,10.01105,0.00000
1549.00,10.01215,25.029883,-0.000139,25.032379,-2.1255,0.332,10.01215,0.00000
1550.00,10.01309,25.029900,-0.000143,25.032365,-2.1255,0.333,10.01309,0.00000
1551.00,10.01362,25.029917,-0.000143,25.032378,-2.1255,0.333,10.01362,0.00000
1552.00,10.01340,25.029935,-0.000144,25.032362,-2.1255,0.333,10.01340,0.00000
1553.00,10.01297,25.030128,-0.000140,25.032460,-2.1254,0.333,10.01297,0.00000
1554.00,10.01285,25.030185,-0.000140,25.032486,-2.1254,0.333,10.01285,0.00000
1555.00,10.01193,25.030280,-0.000143,25.032491,-2.1254,0.333,10.01193,0.00000
1556.00,10.01167,25.030313,-0.000145,25.032425,-2.1254,0.333,10.01167,0.00000
1557.00,10.01156,25.030357,-0.000146,25.032410,-2.1254,0.334,10.01156,0.00000
1558.00,10.01171,25.030238,-0.000151,25.032339,-2.1254,0.334,10.01171,0.00000
1559.00,10.01228,25.030299,-0.000150,25.032329,-2.1253,0.334,10.01228,0.00000
1560.00,10.01292,25.030216,-0.000150,25.032282,-2.1253,0.334,10.01292,0.00000
1561.00,10.01346,25.030250,-0.000150,25.032281,-2.1253,0.334,10.01346,0.00000
@11,2.0000,4.0, 1560.096 
1562.00,10.01437,25.030356,-0.000151,25.032319,-2.1253,0.335,10.01437,0.00000
1563.00,10.01291,25.030468,-0.000149,25.032390,-2.1252,0.335,10.01291,0.00000
1564.00,10.00138,25.030532,-0.000151,25.032381,-2.1252,0.335,10.00138,0.00000
1565.00,9.98222,25.030682,-0.000148,25.032460,-2.1252,0.335,9.98222,0.00000
1566.00,9.95383,25.030800,-0.000144,25.032539,-2.1252,0.335,9.95383,0.00000
1567.00,9.91763,25.030841,-0.000143,25.032519,-2.1252,0.335,9.91763,0.00000
1568.00,9.88179,25.030924,-0.000147,25.032505,-2.1252,0.336,9.88179,0.00000
1569.00,9.85509,25.030837,-0.000149,25.032459,-2.1252,0.336,9.85509,0.00000
1570.00,9.84054,25.030877,-0.000154,25.032403,-2.1252,0.336,9.84054,0.00000
1571.00,9.84010,25.030908,-0.000157,25.032323,-2.1252,0.336,9.84010,0.00000
1572.00,9.85133,25.030861,-0.000157,25.032251,-2.1252,0.337,9.85133,0.00000
1573.00,9.86955,25.030867,-0.000154,25.032187,-2.1252,0.337,9.86955,0.00000
1574.00,9.89087,25.031097,-0.000153,25.032243,-2.1252,0.337,9.89087,0.00000
1575.00,9.91043,25.031110,-0.000147,25.032255,-2.1252,0.337,9.91043,0.00000
1576.00,9.92688,25.031161,-0.000146,25.032331,-2.1252,0.337,9.92688,0.00000
1577.00,9.93999,25.031186,-0.000145,25.032352,-2.1252,0.337,9.93999,0.00000
1578.00,9.95007,25.031282,-0.000144,25.032421,-2.1252,0.337,9.95007,0.00000
1579.00,9.95765,25.031222,-0.000146,25.032367,-2.1252,0.337,9.95765,0.00000
1580.00,9.96374,25.031207,-0.000149,25.032312,-2.1252,0.337,9.96374,0.00000
1581.00,9.96970,25.031152,-0.000150,25.032188,-2.1252,0.338,9.96970,0.00000
1582.00,9.97509,25.031297,-0.000147,25.032267,-2.1251,0.338,9.97509,0.00000
1583.00,9.97873,25.031252,-0.000149,25.032162,-2.1251,0.338,9.97873,0.00000
1584.00,9.98229,25.031337,-0.000145,25.032162,-2.1251,0.338,9.98229,0.00000
1585.00,9.98494,25.031493,-0.000144,25.032237,-2.1250,0.338,9.98494,0.00000
1586.00,9.98681,25.031701,-0.000143,25.032375,-2.1249,0.338,9.98681,0.00000
1587.00,9.98902,25.031731,-0.000146,25.032372,-2.1249,0.338,9.98902,0.00000
1588.00,9.99172,25.031829,-0.000146,25.032464,-2.1249,0.338,9.99172,0.00000
1589.00,9.99386,25.031863,-0.000145,25.032518,-2.1248,0.339,9.99386,0.00000
1590.00,9.99600,25.031999,-0.000143,25.032641,-2.1248,0.339,9.99600,0.00000
1591.00,9.99761,25.031873,-0.000147,25.032528,-2.1248,0.339,9.99761,0.00000
1592.00,9.99876,25.031997,-0.000145,25.032558,-2.1248,0.339,9.99876,0.00000
1593.00,9.99973,25.032124,-0.000143,25.032582,-2.1248,0.339,9.99973,0.00000
1594.00,10.00069,25.032100,-0.000145,25.032468,-2.1248,0.339,10.00069,0.00000
1595.00,10.00200,25.031964,-0.000146,25.032289,-2.1247,0.339,10.00200,0.00000
1596.00,10.00235,25.032117,-0.000143,25.032379,-2.1247,0.339,10.00235,0.00000
1597.00,10.00276,25.032143,-0.000146,25.032403,-2.1247,0.339,10.00276,0.00000
1598.00,10.00358,25.032113,-0.000146,25.032380,-2.1246,0.340,10.00358,0.00000
1599.00,10.00318,25.032173,-0.000146,25.032485,-2.1246,0.340,10.00318,0.00000
1600.00,10.00353,25.032311,-0.000143,25.032596,-2.1246,0.340,10.00353,0.00000
1601.00,10.00319,25.032318,-0.000143,25.032544,-2.1246,0.340,10.00319,0.00000
1602.00,10.00295,25.032346,-0.000140,25.032518,-2.1246,0.340,10.00295,0.00000
1603.00,10.00220,25.032412,-0.000141,25.032617,-2.1246,0.340,10.00220,0.00000
1604.00,10.00257,25.032398,-0.000140,25.032566,-2.1246,0.340,10.00257,0.00000
1605.00,10.00241,25.032395,-0.000141,25.032512,-2.1246,0.340,10.00241,0.00000
1606.00,10.00420,25.032443,-0.000140,25.032577,-2.1246,0.341,10.00420,0.00000
1607.00,10.00535,25.032432,-0.000143,25.032576,-2.1246,0.341,10.00535,0.00000
1608.00,10.00636,25.032473,-0.000142,25.032553,-2.1245,0.341,10.00636,0.00000
1609.00,10.00712,25.032554,-0.000143,25.032604,-2.1245,0.341,10.00712,0.00000
1610.00,10.00773,25.032639,-0.000148,25.032648,-2.1245,0.341,10.00773,0.00000
1611.00,10.00739,25.032701,-0.000151,25.032604,-2.1244,0.342,10.00739,0.00000
1612.00,10.00641,25.032778,-0.000145,25.032544,-2.1244,0.342,10.00641,0.00000
1613.00,10.00584,25.032876,-0.000146,25.032531,-2.1243,0.342,10.00584,0.00000
1614.00,10.00612,25.033002,-0.000145,25.032557,-2.1243,0.342,10.00612,0.00000
1615.00,10.00618,25.032977,-0.000141,25.032542,-2.1243,0.342,10.00618,0.00000
1616.00,10.00672,25.032967,-0.000135,25.032603,-2.1242,0.342,10.00672,0.00000
1617.00,10.00794,25.033036,-0.000136,25.032669,-2.1242,0.342,10.00794,0.00000
1618.00,10.00911,25.033056,-0.000134,25.032686,-2.1242,0.342,10.00911,0.00000
1619.00,10.01001,25.033049,-0.000134,25.032661,-2.1242,0.342,10.01001,0.00000
1620.00,10.01016,25.033125,-0.000134,25.032626,-2.1242,0.342,10.01016,0.00000
1621.00,10.00943,25.033235,-0.000138,25.032652,-2.1242,0.342,10.00943,0.00000
1622.00,10.00954,25.033289,-0.000136,25.032717,-2.1241,0.342,10.00954,0.00000
1623.00,10.00939,25.033273,-0.000135,25.032698,-2.1241,0.342,10.00939,0.00000
1624.00,10.00936,25.033291,-0.000136,25.032649,-2.1241,0.342,10.00936,0.00000
1625.00,10.00980,25.033303,-0.000139,25.032689,-2.1240,0.343,10.00980,0.00000
1626.00,10.01032,25.033312,-0.000139,25.032600,-2.1240,0.343,10.01032,0.00000
1627.00,10.01097,25.033329,-0.000145,25.032519,-2.1240,0.343,10.01097,0.00000
1628.00,10.01101,25.033355,-0.000142,25.032442,-2.1240,0.343,10.01101,0.00000
1629.00,10.00937,25.033350,-0.000137,25.032386,-2.1240,0.343,10.00937,0.00000
1630.00,10.00803,25.033516,-0.000132,25.032448,-2.1240,0.343,10.00803,0.00000
1631.00,10.00787,25.033644,-0.000127,25.032565,-2.1240,0.343,10.00787,0.00000
1632.00,10.00722,25.033670,-0.000123,25.032579,-2.1240,0.343,10.00722,0.00000
1633.00,10.00716,25.033683,-0.000127,25.032673,-2.1240,0.343,10.00716,0.00000
1634.00,10.00850,25.033845,-0.000128,25.032818,-2.1240,0.343,10.00850,0.00000
1635.00,10.00932,25.033840,-0.000128,25.032751,-2.1241,0.344,10.00932,0.00000
1636.00,10.00997,25.033809,-0.000132,25.032662,-2.1241,0.344,10.00997,0.00000
1637.00,10.00935,25.033843,-0.000134,25.032608,-2.1241,0.344,10.00935,0.00000
1638.00,10.00934,25.033912,-0.000134,25.032516,-2.1241,0.344,10.00934,0.00000
1639.00,10.00881,25.034034,-0.000132,25.032541,-2.1241,0.344,10.00881,0.00000
1640.00,10.00900,25.034096,-0.000134,25.032553,-2.1242,0.344,10.00900,0.00000
1641.00,10.00903,25.034113,-0.000133,25.032516,-2.1242,0.344,10.00903,0.00000
1642.00,10.01007,25.034116,-0.000133,25.032453,-2.1242,0.344,10.01007,0.00000
1643.00,10.00995,25.034164,-0.000134,25.032457,-2.1242,0.344,10.00995,0.00000
1644.00,10.00999,25.034054,-0.000136,25.032320,-2.1243,0.345,10.00999,0.00000
1645.00,10.01000,25.034048,-0.000138,25.032298,-2.1243,0.345,10.01000,0.00000
1646.00,10.00950,25.034039,-0.000142,25.032248,-2.1243,0.345,10.00950,0.00000
1647.00,10.00956,25.034106,-0.000145,25.032311,-2.1243,0.345,10.00956,0.00000
1648.00,10.00951,25.034136,-0.000146,25.032279,-2.1244,0.345,10.00951,0.00000
1649.00,10.00959,25.034273,-0.000148,25.032347,-2.1244,0.346,10.00959,0.00000
1650.00,10.00965,25.034360,-0.000150,25.032365,-2.1244,0.346,10.00965,0.00000
1651.00,10.01058,25.034507,-0.000150,25.032406,-2.1245,0.346,10.01058,0.00000
1652.00,10.01080,25.034610,-0.000149,25.032418,-2.1245,0.346,10.01080,0.00000
1653.00,10.01127,25.034648,-0.000149,25.032385,-2.1245,0.346,10.01127,0.00000
1654.00,10.01102,25.034678,-0.000149,25.032416,-2.1245,0.347,10.01102,0.00000
1655.00,10.01097,25.034624,-0.000149,25.032354,-2.1246,0.347,10.01097,0.00000
1656.00,10.01040,25.034608,-0.000148,25.032343,-2.1246,0.347,10.01040,0.00000
1657.00,10.00935,25.034601,-0.000142,25.032322,-2.1246,0.347,10.00935,0.00000
1658.00,10.00994,25.034789,-0.000141,25.032436,-2.1246,0.347,10.00994,0.00000
1659.00,10.01038,25.034870,-0.000142,25.032394,-2.1246,0.347,10.01038,0.00000
1660.00,10.01080,25.034985,-0.000138,25.032423,-2.1246,0.347,10.01080,0.00000
1661.00,10.01083,25.035076,-0.000135,25.032502,-2.1246,0.347,10.01083,0.00000
1662.00,10.01157,25.035056,-0.000138,25.032481,-2.1246,0.347,10.01157,0.00000
1663.00,10.01041,25.034989,-0.000136,25.032408,-2.1246,0.348,10.01041,0.00000
1664.00,10.01091,25.035044,-0.000134,25.032478,-2.1246,0.348,10.01091,0.00000
1665.00,10.01025,25.035065,-0.000136,25.032506,-2.1246,0.348,10.01025,0.00000
1666.00,10.01038,25.035125,-0.000135,25.032512,-2.1247,0.348,10.01038,0.00000
1667.00,10.01072,25.035315,-0.000136,25.032587,-2.1247,0.348,10.01072,0.00000
1668.00,10.01112,25.035334,-0.000140,25.032590,-2.1247,0.348,10.01112,0.00000
1669.00,10.01011,25.035315,-0.000143,25.032544,-2.1248,0.348,10.01011,0.00000
1670.00,10.01035,25.035378,-0.000142,25.032560,-2.1248,0.348,10.01035,0.00000
1671.00,10.01009,25.035457,-0.000142,25.032591,-2.1248,0.348,10.01009,0.00000
1672.00,10.00943,25.035431,-0.000141,25.032577,-2.1249,0.349,10.00943,0.00000
1673.00,10.00943,25.035474,-0.000141,25.032579,-2.1249,0.349,10.00943,0.00000
1674.00,10.01052,25.035588,-0.000139,25.032600,-2.1249,0.349,10.01052,0.00000
1675.00,10.01039,25.035685,-0.000137,25.032601,-2.1249,0.349,10.01039,0.00000
1676.00,10.00968,25.035678,-0.000138,25.032460,-2.1250,0.349,10.00968,0.00000
1677.00,10.00945,25.035674,-0.000136,25.032411,-2.1250,0.349,10.00945,0.00000
1678.00,10.00902,25.035776,-0.000136,25.032471,-2.1250,0.349,10.00902,0.00000
1679.00,10.00877,25.035812,-0.000137,25.032516,-2.1250,0.349,10.00877,0.00000
1680.00,10.00837,25.035852,-0.000138,25.032515,-2.1250,0.349,10.00837,0.00000
1681.00,10.00930,25.035873,-0.000137,25.032573,-2.1250,0.350,10.00930,0.00000
1682.00,10.00975,25.035965,-0.000137,25.032591,-2.1251,0.349,10.00975,0.00000
1683.00,10.00988,25.035981,-0.000142,25.032519,-2.1251,0.350,10.00988,0.00000
1684.00,10.00911,25.036011,-0.000141,25.032492,-2.1251,0.350,10.00911,0.00000
1685.00,10.00948,25.036020,-0.000139,25.032441,-2.1252,0.350,10.00948,0.00000
1686.00,10.00966,25.036090,-0.000139,25.032434,-2.1252,0.350,10.00966,0.00000
1687.00,10.00991,25.036148,-0.000140,25.032423,-2.1253,0.350,10.00991,0.00000
1688.00,10.01012,25.036174,-0.000135,25.032432,-2.1253,0.350,10.01012,0.00000
1689.00,10.01086,25.036168,-0.000134,25.032374,-2.1254,0.350,10.01086,0.00000
1690.00,10.01094,25.036264,-0.000135,25.032449,-2.1254,0.350,10.01094,0.00000
1691.00,10.00987,25.036344,-0.000137,25.032528,-2.1254,0.351,10.00987,0.00000
1692.00,10.01025,25.036400,-0.000138,25.032560,-2.1254,0.351,10.01025,0.00000
1693.00,10.01024,25.036590,-0.000139,25.032686,-2.1254,0.351,10.01024,0.00000
1694.00,10.00947,25.036693,-0.000144,25.032718,-2.1254,0.351,10.00947,0.00000
1695.00,10.00942,25.036790,-0.000143,25.032809,-2.1254,0.351,10.00942,0.00000
1696.00,10.01048,25.036829,-0.000145,25.032770,-2.1255,0.352,10.01048,0.00000
1697.00,10.00975,25.036918,-0.000146,25.032764,-2.1255,0.352,10.00975,0.00000
1698.00,10.00974,25.036845,-0.000149,25.032640,-2.1255,0.352,10.00974,0.00000
1699.00,10.01104,25.036839,-0.000144,25.032597,-2.1255,0.352,10.01104,0.00000
1700.00,10.01157,25.036761,-0.000144,25.032486,-2.1255,0.352,10.01157,0.00000
1701.00,10.01145,25.036773,-0.000145,25.032463,-2.1255,0.352,10.01145,0.00000
1702.00,10.01070,25.036802,-0.000149,25.032468,-2.1255,0.353,10.01070,0.00000
1703.00,10.01029,25.036868,-0.000149,25.032485,-2.1255,0.353,10.01029,0.00000
1704.00,10.00979,25.036889,-0.000151,25.032521,-2.1256,0.353,10.00979,0.00000
1705.00,10.00946,25.037022,-0.000152,25.032535,-2.1256,0.353,10.00946,0.00000
1706.00,10.00987,25.037087,-0.000153,25.032554,-2.1256,0.353,10.00987,0.00000
1707.00,10.01058,25.037135,-0.000150,25.032573,-2.1256,0.353,10.01058,0.00000
1708.00,10.01101,25.037147,-0.000148,25.032613,-2.1256,0.354,10.01101,0.00000
1709.00,10.01030,25.037155,-0.000145,25.032580,-2.1256,0.354,10.01030,0.00000
1710.00,10.00959,25.037147,-0.000144,25.032530,-2.1256,0.354,10.00959,0.00000
1711.00,10.00850,25.037081,-0.000140,25.032417,-2.1256,0.354,10.00850,0.00000
@12,2.0000,4.0, 1710.045 
1712.00,10.00824,25.037117,-0.000141,25.032398,-2.1257,0.354,10.00824,0.00000
1713.00,10.00652,25.037134,-0.000143,25.032338,-2.1257,0.354,10.00652,0.00000
1714.00,9.99765,25.037228,-0.000146,25.032381,-2.1257,0.354,9.99765,0.00000
1715.00,9.98133,25.037271,-0.000146,25.032389,-2.1257,0.354,9.98133,0.00000
1716.00,9.95630,25.037387,-0.000145,25.032431,-2.1257,0.354,9.95630,0.00000
1717.00,9.92563,25.037459,-0.000141,25.032502,-2.1257,0.354,9.92563,0.00000
1718.00,9.89402,25.037557,-0.000137,25.032540,-2.1257,0.354,9.89402,0.00000
1719.00,9.87089,25.037680,-0.000134,25.032545,-2.1257,0.355,9.87089,0.00000
1720.00,9.85792,25.037663,-0.000134,25.032491,-2.1257,0.355,9.85792,0.00000
1721.00,9.85786,25.037675,-0.000138,25.032477,-2.1257,0.355,9.85786,0.00000
1722.00,9.86844,25.037658,-0.000137,25.032362,-2.1257,0.355,9.86844,0.00000
1723.00,9.88465,25.037722,-0.000133,25.032340,-2.1257,0.355,9.88465,0.00000
1724.00,9.90273,25.037790,-0.000134,25.032372,-2.1257,0.355,9.90273,0.00000
1725.00,9.92126,25.037903,-0.000129,25.032452,-2.1257,0.355,9.92126,0.00000
1726.00,9.93699,25.037988,-0.000125,25.032558,-2.1257,0.355,9.93699,0.00000
1727.00,9.94848,25.038063,-0.000124,25.032688,-2.1257,0.355,9.94848,0.00000
1728.00,9.95753,25.038061,-0.000126,25.032715,-2.1257,0.355,9.95753,0.00000
1729.00,9.96428,25.037978,-0.000128,25.032617,-2.1257,0.355,9.96428,0.00000
1730.00,9.96871,25.037907,-0.000135,25.032501,-2.1257,0.355,9.96871,0.00000
1731.00,9.97208,25.037923,-0.000140,25.032449,-2.1257,0.355,9.97208,0.00000
1732.00,9.97590,25.037930,-0.000146,25.032318,-2.1257,0.356,9.97590,0.00000
1733.00,9.97933,25.037942,-0.000152,25.032273,-2.1256,0.356,9.97933,0.00000
1734.00,9.98162,25.037994,-0.000151,25.032257,-2.1256,0.356,9.98162,0.00000
1735.00,9.98436,25.038177,-0.000148,25.032335,-2.1256,0.357,9.98436,0.00000
1736.00,9.98672,25.038215,-0.000145,25.032232,-2.1256,0.357,9.98672,0.00000
1737.00,9.98899,25.038306,-0.000142,25.032266,-2.1257,0.357,9.98899,0.00000
1738.00,9.99090,25.038465,-0.000139,25.032330,-2.1257,0.357,9.99090,0.00000
1739.00,9.99350,25.038554,-0.000141,25.032328,-2.1257,0.357,9.99350,0.00000
1740.00,9.99516,25.038526,-0.000142,25.032342,-2.1257,0.357,9.99516,0.00000
1741.00,9.99739,25.038556,-0.000143,25.032406,-2.1257,0.357,9.99739,0.00000
1742.00,9.99939,25.038686,-0.000144,25.032493,-2.1257,0.357,9.99939,0.00000
1743.00,10.00023,25.038685,-0.000146,25.032425,-2.1257,0.358,10.00023,0.00000
1744.00,10.00045,25.038746,-0.000142,25.032467,-2.1256,0.358,10.00045,0.00000
1745.00,10.00140,25.038838,-0.000141,25.032456,-2.1256,0.358,10.00140,0.00000
1746.00,10.00127,25.038989,-0.000141,25.032468,-2.1257,0.358,10.00127,0.00000
1747.00,10.00074,25.039081,-0.000140,25.032436,-2.1257,0.358,10.00074,0.00000
1748.00,10.00180,25.039124,-0.000143,25.032441,-2.1257,0.358,10.00180,0.00000
1749.00,10.00321,25.039226,-0.000147,25.032469,-2.1257,0.358,10.00321,0.00000
1750.00,10.00369,25.039292,-0.000148,25.032465,-2.1257,0.359,10.00369,0.00000
1751.00,10.00406,25.039387,-0.000145,25.032562,-2.1257,0.359,10.00406,0.00000
1752.00,10.00388,25.039299,-0.000147,25.032508,-2.1257,0.359,10.00388,0.00000
1753.00,10.00331,25.039409,-0.000142,25.032580,-2.1257,0.359,10.00331,0.00000
1754.00,10.00346,25.039423,-0.000139,25.032609,-2.1257,0.359,10.00346,0.00000
1755.00,10.00325,25.039374,-0.000140,25.032554,-2.1256,0.359,10.00325,0.00000
1756.00,10.00396,25.039351,-0.000140,25.032509,-2.1256,0.359,10.00396,0.00000
1757.00,10.00389,25.039362,-0.000139,25.032480,-2.1256,0.359,10.00389,0.00000
1758.00,10.00433,25.039367,-0.000142,25.032441,-2.1256,0.359,10.00433,0.00000
1759.00,10.00398,25.039335,-0.000145,25.032362,-2.1256,0.360,10.00398,0.00000
1760.00,10.00463,25.039413,-0.000141,25.032423,-2.1256,0.360,10.00463,0.00000
1761.00,10.00455,25.039410,-0.000139,25.032334,-2.1256,0.360,10.00455,0.00000
1762.00,10.00501,25.039510,-0.000141,25.032361,-2.1256,0.360,10.00501,0.00000
1763.00,10.00521,25.039555,-0.000140,25.032372,-2.1255,0.360,10.00521,0.00000
1764.00,10.00496,25.039573,-0.000138,25.032302,-2.1255,0.360,10.00496,0.00000
1765.00,10.00413,25.039725,-0.000141,25.032343,-2.1254,0.360,10.00413,0.00000
1766.00,10.00325,25.039788,-0.000145,25.032344,-2.1254,0.361,10.00325,0.00000
1767.00,10.00370,25.039813,-0.000142,25.032376,-2.1253,0.361,10.00370,0.00000
1768.00,10.00392,25.039835,-0.000142,25.032403,-2.1252,0.361,10.00392,0.00000
1769.00,10.00381,25.039957,-0.000140,25.032523,-2.1252,0.361,10.00381,0.00000
1770.00,10.00325,25.040002,-0.000139,25.032509,-2.1252,0.361,10.00325,0.00000
1771.00,10.00420,25.040109,-0.000138,25.032561,-2.1251,0.361,10.00420,0.00000
1772.00,10.00512,25.040127,-0.000137,25.032495,-2.1251,0.361,10.00512,0.00000
1773.00,10.00495,25.040216,-0.000139,25.032443,-2.1250,0.361,10.00495,0.00000
1774.00,10.00568,25.040190,-0.000143,25.032357,-2.1250,0.362,10.00568,0.00000
1775.00,10.00666,25.040149,-0.000145,25.032287,-2.1249,0.362,10.00666,0.00000
1776.00,10.00663,25.040235,-0.000149,25.032353,-2.1249,0.362,10.00663,0.00000
1777.00,10.00616,25.040359,-0.000147,25.032454,-2.1248,0.362,10.00616,0.00000
1778.00,10.00648,25.040390,-0.000142,25.032462,-2.1248,0.362,10.00648,0.00000
1779.00,10.00674,25.040451,-0.000136,25.032534,-2.1248,0.362,10.00674,0.00000
1780.00,10.00743,25.040497,-0.000133,25.032585,-2.1247,0.362,10.00743,0.00000
1781.00,10.00712,25.040375,-0.000134,25.032492,-2.1246,0.362,10.00712,0.00000
1782.00,10.00658,25.040243,-0.000137,25.032347,-2.1246,0.362,10.00658,0.00000
1783.00,10.00652,25.040267,-0.000137,25.032351,-2.1245,0.362,10.00652,0.00000
1784.00,10.00643,25.040362,-0.000138,25.032350,-2.1245,0.362,10.00643,0.00000
1785.00,10.00560,25.040512,-0.000141,25.032338,-2.1244,0.363,10.00560,0.00000
1786.00,10.00563,25.040620,-0.000136,25.032337,-2.1244,0.363,10.00563,0.00000
1787.00,10.00550,25.040786,-0.000136,25.032418,-2.1243,0.363,10.00550,0.00000
1788.00,10.00497,25.040848,-0.000138,25.032441,-2.1242,0.363,10.00497,0.00000
1789.00,10.00471,25.040922,-0.000137,25.032450,-2.1242,0.363,10.00471,0.00000
1790.00,10.00504,25.040916,-0.000135,25.032396,-2.1241,0.363,10.00504,0.00000
1791.00,10.00560,25.041074,-0.000136,25.032504,-2.1241,0.363,10.00560,0.00000
1792.00,10.00626,25.041161,-0.000134,25.032502,-2.1240,0.363,10.00626,0.00000
1793.00,10.00693,25.041327,-0.000132,25.032597,-2.1240,0.363,10.00693,0.00000
1794.00,10.00720,25.041351,-0.000133,25.032550,-2.1240,0.364,10.00720,0.00000
1795.00,10.00698,25.041375,-0.000134,25.032569,-2.1239,0.364,10.00698,0.00000
1796.00,10.00661,25.041300,-0.000135,25.032467,-2.1239,0.364,10.00661,0.00000
1797.00,10.00640,25.041268,-0.000137,25.032462,-2.1239,0.364,10.00640,0.00000
1798.00,10.00597,25.041242,-0.000138,25.032404,-2.1238,0.364,10.00597,0.00000
1799.00,10.00580,25.041243,-0.000141,25.032385,-2.1238,0.364,10.00580,0.00000
1800.00,10.00623,25.041327,-0.000141,25.032369,-2.1237,0.365,10.00623,0.00000
1801.00,10.00686,25.041450,-0.000139,25.032400,-2.1237,0.365,10.00686,0.00000
1802.00,10.00688,25.041527,-0.000138,25.032409,-2.1236,0.365,10.00688,0.00000
1803.00,10.00709,25.041500,-0.000143,25.032295,-2.1235,0.365,10.00709,0.00000
1804.00,10.00718,25.041514,-0.000141,25.032267,-2.1235,0.365,10.00718,0.00000
1805.00,10.00744,25.041496,-0.000141,25.032321,-2.1234,0.365,10.00744,0.00000
1806.00,10.00656,25.041442,-0.000143,25.032234,-2.1234,0.365,10.00656,0.00000
1807.00,10.00632,25.041443,-0.000145,25.032217,-2.1233,0.365,10.00632,0.00000
1808.00,10.00568,25.041562,-0.000143,25.032309,-2.1232,0.365,10.00568,0.00000
1809.00,10.00630,25.041712,-0.000147,25.032373,-2.1232,0.366,10.00630,0.00000
1810.00,10.00636,25.041797,-0.000149,25.032380,-2.1231,0.366,10.00636,0.00000
1811.00,10.00776,25.041945,-0.000149,25.032511,-2.1230,0.366,10.00776,0.00000
1812.00,10.00756,25.042045,-0.000150,25.032481,-2.1229,0.366,10.00756,0.00000
1813.00,10.00778,25.042047,-0.000147,25.032438,-2.1228,0.366,10.00778,0.00000
1814.00,10.00777,25.042108,-0.000144,25.032458,-2.1228,0.366,10.00777,0.00000
1815.00,10.00759,25.042067,-0.000144,25.032421,-2.1227,0.366,10.00759,0.00000
1816.00,10.00734,25.042087,-0.000142,25.032415,-2.1227,0.366,10.00734,0.00000
1817.00,10.00778,25.042101,-0.000140,25.032483,-2.1226,0.367,10.00778,0.00000
1818.00,10.00811,25.042107,-0.000143,25.032477,-2.1226,0.367,10.00811,0.00000
1819.00,10.00766,25.042117,-0.000143,25.032480,-2.1225,0.367,10.00766,0.00000
1820.00,10.00778,25.042313,-0.000142,25.032552,-2.1225,0.367,10.00778,0.00000
1821.00,10.00641,25.042343,-0.000143,25.032500,-2.1225,0.367,10.00641,0.00000
1822.00,10.00634,25.042412,-0.000142,25.032468,-2.1225,0.367,10.00634,0.00000
1823.00,10.00634,25.042465,-0.000144,25.032442,-2.1225,0.367,10.00634,0.00000
1824.00,10.00661,25.042487,-0.000142,25.032397,-2.1224,0.367,10.00661,0.00000
1825.00,10.00587,25.042488,-0.000140,25.032305,-2.1224,0.368,10.00587,0.00000
1826.00,10.00670,25.042477,-0.000138,25.032246,-2.1224,0.368,10.00670,0.00000
1827.00,10.00618,25.042566,-0.000138,25.032261,-2.1223,0.368,10.00618,0.00000
1828.00,10.00590,25.042639,-0.000135,25.032297,-2.1223,0.368,10.00590,0.00000
1829.00,10.00551,25.042726,-0.000135,25.032318,-2.1222,0.368,10.00551,0.00000
1830.00,10.00610,25.042709,-0.000138,25.032291,-2.1222,0.368,10.00610,0.00000
1831.00,10.00615,25.042820,-0.000139,25.032330,-2.1221,0.368,10.00615,0.00000
1832.00,10.00683,25.042763,-0.000137,25.032270,-2.1220,0.368,10.00683,0.00000
1833.00,10.00706,25.042750,-0.000136,25.032243,-2.1220,0.368,10.00706,0.00000
1834.00,10.00704,25.042723,-0.000137,25.032185,-2.1219,0.369,10.00704,0.00000
1835.00,10.00703,25.042739,-0.000137,25.032198,-2.1219,0.369,10.00703,0.00000
1836.00,10.00750,25.042788,-0.000138,25.032185,-2.1218,0.369,10.00750,0.00000
1837.00,10.00698,25.042933,-0.000141,25.032193,-2.1217,0.369,10.00698,0.00000
1838.00,10.00727,25.043043,-0.000141,25.032195,-2.1216,0.369,10.00727,0.00000
1839.00,10.00747,25.043157,-0.000140,25.032228,-2.1215,0.369,10.00747,0.00000
1840.00,10.00748,25.043256,-0.000138,25.032234,-2.1215,0.369,10.00748,0.00000
1841.00,10.00717,25.043313,-0.000137,25.032250,-2.1214,0.369,10.00717,0.00000
1842.00,10.00766,25.043327,-0.000135,25.032284,-2.1213,0.369,10.00766,0.00000
1843.00,10.00740,25.043388,-0.000136,25.032304,-2.1212,0.369,10.00740,0.00000
1844.00,10.00702,25.043401,-0.000137,25.032344,-2.1211,0.370,10.00702,0.00000
1845.00,10.00632,25.043478,-0.000140,25.032376,-2.1210,0.370,10.00632,0.00000
1846.00,10.00643,25.043550,-0.000142,25.032381,-2.1210,0.370,10.00643,0.00000
1847.00,10.00637,25.043561,-0.000147,25.032298,-2.1209,0.370,10.00637,0.00000
1848.00,10.00716,25.043621,-0.000148,25.032301,-2.1208,0.370,10.00716,0.00000
1849.00,10.00818,25.043715,-0.000145,25.032254,-2.1207,0.370,10.00818,0.00000
1850.00,10.00908,25.043732,-0.000143,25.032176,-2.1206,0.370,10.00908,0.00000
1851.00,10.00907,25.043705,-0.000144,25.032101,-2.1205,0.370,10.00907,0.00000
1852.00,10.00937,25.043894,-0.000142,25.032218,-2.1204,0.371,10.00937,0.00000
1853.00,10.00854,25.044024,-0.000142,25.032235,-2.1203,0.371,10.00854,0.00000
1854.00,10.00783,25.044076,-0.000150,25.032224,-2.1202,0.371,10.00783,0.00000
1855.00,10.00710,25.044029,-0.000152,25.032206,-2.1201,0.371,10.00710,0.00000
1856.00,10.00702,25.044100,-0.000155,25.032317,-2.1200,0.372,10.00702,0.00000
1857.00,10.00654,25.044108,-0.000154,25.032326,-2.1199,0.372,10.00654,0.00000
1858.00,10.00677,25.044055,-0.000151,25.032305,-2.1198,0.372,10.00677,0.00000
1859.00,10.00745,25.044137,-0.000147,25.032472,-2.1196,0.372,10.00745,0.00000
1860.00,10.00761,25.044202,-0.000144,25.032471,-2.1195,0.372,10.00761,0.00000
1861.00,10.00746,25.044211,-0.000143,25.032363,-2.1194,0.372,10.00746,0.00000
@13,2.0000,4.0, 1860.069 
1862.00,10.00761,25.044280,-0.000145,25.032372,-2.1193,0.372,10.00761,0.00000
1863.00,10.00623,25.044296,-0.000147,25.032305,-2.1191,0.372,10.00623,0.00000
1864.00,9.99794,25.044295,-0.000146,25.032187,-2.1190,0.373,9.99794,0.00000
1865.00,9.98419,25.044380,-0.000148,25.032247,-2.1188,0.373,9.98419,0.00000
1866.00,9.96213,25.044464,-0.000145,25.032267,-2.1187,0.373,9.96213,0.00000
1867.00,9.93417,25.044487,-0.000146,25.032226,-2.1185,0.373,9.93417,0.00000
1868.00,9.90655,25.044508,-0.000144,25.032213,-2.1184,0.373,9.90655,0.00000
1869.00,9.88580,25.044600,-0.000144,25.032259,-2.1183,0.373,9.88580,0.00000
1870.00,9.87290,25.044724,-0.000147,25.032313,-2.1182,0.373,9.87290,0.00000
1871.00,9.87172,25.044820,-0.000149,25.032362,-2.1181,0.374,9.87172,0.00000
1872.00,9.88168,25.044859,-0.000146,25.032301,-2.1180,0.374,9.88168,0.00000
1873.00,9.89515,25.044946,-0.000145,25.032284,-2.1179,0.374,9.89515,0.00000
1874.00,9.91092,25.044871,-0.000147,25.032182,-2.1178,0.374,9.91092,0.00000
1875.00,9.92671,25.044847,-0.000142,25.032132,-2.1177,0.374,9.92671,0.00000
1876.00,9.94027,25.044832,-0.000140,25.032162,-2.1175,0.374,9.94027,0.00000
1877.00,9.95032,25.044795,-0.000143,25.032213,-2.1174,0.374,9.95032,0.00000
1878.00,9.95906,25.044755,-0.000148,25.032249,-2.1172,0.374,9.95906,0.00000
1879.00,9.96543,25.044841,-0.000147,25.032277,-2.1170,0.375,9.96543,0.00000
1880.00,9.97062,25.044925,-0.000149,25.032320,-2.1168,0.375,9.97062,0.00000
1881.00,9.97500,25.045047,-0.000148,25.032311,-2.1167,0.375,9.97500,0.00000
1882.00,9.97871,25.045113,-0.000142,25.032280,-2.1165,0.375,9.97871,0.00000
1883.00,9.98177,25.045314,-0.000137,25.032308,-2.1163,0.375,9.98177,0.00000
1884.00,9.98421,25.045476,-0.000137,25.032370,-2.1162,0.375,9.98421,0.00000
1885.00,9.98615,25.045477,-0.000137,25.032303,-2.1161,0.375,9.98615,0.00000
1886.00,9.98850,25.045504,-0.000139,25.032255,-2.1159,0.375,9.98850,0.00000
1887.00,9.99048,25.045570,-0.000145,25.032256,-2.1158,0.375,9.99048,0.00000
1888.00,9.99211,25.045544,-0.000147,25.032265,-2.1157,0.376,9.99211,0.00000
1889.00,9.99379,25.045394,-0.000146,25.032135,-2.1156,0.376,9.99379,0.00000
1890.00,9.99611,25.045463,-0.000145,25.032234,-2.1155,0.376,9.99611,0.00000
1891.00,9.99670,25.045393,-0.000146,25.032219,-2.1154,0.376,9.99670,0.00000
1892.00,9.99688,25.045422,-0.000143,25.032225,-2.1152,0.376,9.99688,0.00000
1893.00,9.99795,25.045528,-0.000141,25.032251,-2.1151,0.376,9.99795,0.00000
1894.00,9.99884,25.045632,-0.000141,25.032304,-2.1149,0.376,9.99884,0.00000
1895.00,9.99892,25.045553,-0.000138,25.032153,-2.1148,0.376,9.99892,0.00000
1896.00,9.99973,25.045692,-0.000140,25.032198,-2.1147,0.376,9.99973,0.00000
1897.00,10.00068,25.045786,-0.000142,25.032282,-2.1146,0.376,10.00068,0.00000
1898.00,10.00029,25.045764,-0.000144,25.032316,-2.1144,0.376,10.00029,0.00000
1899.00,9.99960,25.045783,-0.000146,25.032312,-2.1143,0.377,9.99960,0.00000
1900.00,9.99976,25.045992,-0.000148,25.032462,-2.1142,0.377,9.99976,0.00000
1901.00,9.99961,25.046092,-0.000147,25.032517,-2.1141,0.377,9.99961,0.00000
1902.00,10.00016,25.046075,-0.000144,25.032444,-2.1140,0.377,10.00016,0.00000
1903.00,10.00026,25.046118,-0.000144,25.032438,-2.1139,0.377,10.00026,0.00000
1904.00,10.00143,25.046206,-0.000144,25.032436,-2.1137,0.377,10.00143,0.00000
1905.00,10.00222,25.046238,-0.000146,25.032407,-2.1136,0.378,10.00222,0.00000
1906.00,10.00322,25.046113,-0.000146,25.032269,-2.1135,0.378,10.00322,0.00000
1907.00,10.00276,25.046187,-0.000149,25.032264,-2.1134,0.378,10.00276,0.00000
1908.00,10.00292,25.046238,-0.000148,25.032223,-2.1133,0.378,10.00292,0.00000
1909.00,10.00319,25.046288,-0.000145,25.032260,-2.1132,0.378,10.00319,0.00000
1910.00,10.00282,25.046329,-0.000140,25.032222,-2.1131,0.378,10.00282,0.00000
1911.00,10.00241,25.046522,-0.000139,25.032318,-2.1129,0.378,10.00241,0.00000
1912.00,10.00256,25.046710,-0.000139,25.032383,-2.1128,0.378,10.00256,0.00000
1913.00,10.00244,25.046795,-0.000139,25.032404,-2.1127,0.378,10.00244,0.00000
1914.00,10.00230,25.046890,-0.000139,25.032450,-2.1126,0.379,10.00230,0.00000
1915.00,10.00311,25.046834,-0.000139,25.032439,-2.1125,0.379,10.00311,0.00000
1916.00,10.00357,25.046850,-0.000141,25.032477,-2.1125,0.379,10.00357,0.00000
1917.00,10.00450,25.046723,-0.000143,25.032442,-2.1124,0.379,10.00450,0.00000
1918.00,10.00488,25.046662,-0.000145,25.032431,-2.1123,0.380,10.00488,0.00000
1919.00,10.00467,25.046657,-0.000147,25.032378,-2.1122,0.380,10.00467,0.00000
1920.00,10.00400,25.046828,-0.000149,25.032462,-2.1121,0.380,10.00400,0.00000
1921.00,10.00396,25.046848,-0.000146,25.032466,-2.1120,0.380,10.00396,0.00000
1922.00,10.00342,25.046869,-0.000143,25.032455,-2.1119,0.380,10.00342,0.00000
1923.00,10.00286,25.046983,-0.000139,25.032482,-2.1117,0.380,10.00286,0.00000
1924.00,10.00258,25.046978,-0.000137,25.032512,-2.1117,0.380,10.00258,0.00000
1925.00,10.00226,25.046960,-0.000137,25.032437,-2.1116,0.380,10.00226,0.00000
1926.00,10.00166,25.047048,-0.000139,25.032460,-2.1115,0.380,10.00166,0.00000
1927.00,10.00191,25.047078,-0.000138,25.032439,-2.1114,0.381,10.00191,0.00000
1928.00,10.00289,25.047109,-0.000140,25.032458,-2.1113,0.381,10.00289,0.00000
1929.00,10.00320,25.047147,-0.000139,25.032439,-2.1112,0.381,10.00320,0.00000
1930.00,10.00439,25.047229,-0.000139,25.032568,-2.1111,0.381,10.00439,0.00000
1931.00,10.00489,25.047273,-0.000140,25.032602,-2.1109,0.381,10.00489,0.00000
1932.00,10.00470,25.047395,-0.000139,25.032693,-2.1108,0.381,10.00470,0.00000
1933.00,10.00410,25.047469,-0.000137,25.032697,-2.1107,0.381,10.00410,0.00000
1934.00,10.00396,25.047619,-0.000137,25.032744,-2.1106,0.381,10.00396,0.00000
1935.00,10.00332,25.047619,-0.000136,25.032693,-2.1105,0.381,10.00332,0.00000
1936.00,10.00380,25.047673,-0.000135,25.032661,-2.1104,0.381,10.00380,0.00000
1937.00,10.00466,25.047682,-0.000137,25.032574,-2.1103,0.381,10.00466,0.00000
1938.00,10.00522,25.047738,-0.000140,25.032473,-2.1102,0.382,10.00522,0.00000
1939.00,10.00474,25.047713,-0.000140,25.032376,-2.1101,0.382,10.00474,0.00000
1940.00,10.00506,25.047750,-0.000143,25.032309,-2.1100,0.382,10.00506,0.00000
1941.00,10.00521,25.047773,-0.000144,25.032251,-2.1099,0.382,10.00521,0.00000
1942.00,10.00454,25.047832,-0.000147,25.032271,-2.1098,0.382,10.00454,0.00000
1943.00,10.00410,25.047794,-0.000146,25.032254,-2.1096,0.382,10.00410,0.00000
1944.00,10.00531,25.047845,-0.000146,25.032291,-2.1095,0.383,10.00531,0.00000
1945.00,10.00517,25.047999,-0.000147,25.032300,-2.1094,0.383,10.00517,0.00000
1946.00,10.00415,25.048090,-0.000147,25.032259,-2.1093,0.383,10.00415,0.00000
1947.00,10.00412,25.048137,-0.000142,25.032229,-2.1092,0.383,10.00412,0.00000
1948.00,10.00499,25.048292,-0.000143,25.032367,-2.1091,0.383,10.00499,0.00000
1949.00,10.00456,25.048411,-0.000142,25.032408,-2.1090,0.383,10.00456,0.00000
1950.00,10.00456,25.048292,-0.000140,25.032382,-2.1089,0.383,10.00456,0.00000
1951.00,10.00454,25.048340,-0.000138,25.032437,-2.1088,0.383,10.00454,0.00000
1952.00,10.00404,25.048428,-0.000140,25.032443,-2.1087,0.384,10.00404,0.00000
1953.00,10.00296,25.048406,-0.000142,25.032322,-2.1086,0.384,10.00296,0.00000
1954.00,10.00288,25.048477,-0.000142,25.032326,-2.1085,0.384,10.00288,0.00000
1955.00,10.00333,25.048698,-0.000140,25.032426,-2.1084,0.384,10.00333,0.00000
1956.00,10.00388,25.048688,-0.000137,25.032371,-2.1083,0.384,10.00388,0.00000
1957.00,10.00380,25.048713,-0.000137,25.032346,-2.1082,0.384,10.00380,0.00000
1958.00,10.00419,25.048803,-0.000134,25.032347,-2.1080,0.384,10.00419,0.00000
1959.00,10.00453,25.048813,-0.000133,25.032276,-2.1079,0.384,10.00453,0.00000
1960.00,10.00384,25.048864,-0.000134,25.032199,-2.1078,0.384,10.00384,0.00000
1961.00,10.00287,25.048859,-0.000142,25.032169,-2.1077,0.385,10.00287,0.00000
1962.00,10.00302,25.048880,-0.000143,25.032204,-2.1075,0.385,10.00302,0.00000
1963.00,10.00362,25.048913,-0.000141,25.032161,-2.1074,0.385,10.00362,0.00000
1964.00,10.00351,25.048980,-0.000141,25.032193,-2.1073,0.385,10.00351,0.00000
1965.00,10.00406,25.049074,-0.000139,25.032278,-2.1072,0.385,10.00406,0.00000
1966.00,10.00482,25.049123,-0.000133,25.032265,-2.1070,0.385,10.00482,0.00000
1967.00,10.00584,25.049268,-0.000133,25.032334,-2.1069,0.385,10.00584,0.00000
1968.00,10.00507,25.049271,-0.000137,25.032348,-2.1068,0.385,10.00507,0.00000
1969.00,10.00459,25.049260,-0.000141,25.032295,-2.1067,0.385,10.00459,0.00000
1970.00,10.00450,25.049250,-0.000141,25.032245,-2.1065,0.386,10.00450,0.00000
1971.00,10.00472,25.049264,-0.000147,25.032206,-2.1064,0.386,10.00472,0.00000
1972.00,10.00421,25.049258,-0.000151,25.032158,-2.1062,0.386,10.00421,0.00000
1973.00,10.00530,25.049413,-0.000152,25.032314,-2.1061,0.386,10.00530,0.00000
1974.00,10.00609,25.049518,-0.000149,25.032402,-2.1059,0.386,10.00609,0.00000
1975.00,10.00557,25.049480,-0.000153,25.032363,-2.1058,0.387,10.00557,0.00000
1976.00,10.00620,25.049555,-0.000156,25.032410,-2.1057,0.387,10.00620,0.00000
1977.00,10.00611,25.049569,-0.000154,25.032347,-2.1055,0.387,10.00611,0.00000
1978.00,10.00543,25.049546,-0.000154,25.032226,-2.1054,0.387,10.00543,0.00000
1979.00,10.00517,25.049612,-0.000158,25.032207,-2.1053,0.387,10.00517,0.00000
1980.00,10.00543,25.049738,-0.000159,25.032221,-2.1052,0.388,10.00543,0.00000
1981.00,10.00465,25.049862,-0.000153,25.032248,-2.1051,0.387,10.00465,0.00000
1982.00,10.00470,25.049922,-0.000149,25.032262,-2.1049,0.387,10.00470,0.00000
1983.00,10.00461,25.050026,-0.000148,25.032381,-2.1048,0.387,10.00461,0.00000
1984.00,10.00441,25.049942,-0.000147,25.032330,-2.1046,0.387,10.00441,0.00000
1985.00,10.00434,25.049940,-0.000148,25.032324,-2.1044,0.387,10.00434,0.00000
1986.00,10.00499,25.049958,-0.000151,25.032376,-2.1043,0.388,10.00499,0.00000
1987.00,10.00447,25.049988,-0.000149,25.032420,-2.1041,0.388,10.00447,0.00000
1988.00,10.00405,25.049921,-0.000148,25.032335,-2.1039,0.388,10.00405,0.00000
1989.00,10.00451,25.050020,-0.000145,25.032366,-2.1038,0.388,10.00451,0.00000
1990.00,10.00487,25.050042,-0.000145,25.032334,-2.1036,0.388,10.00487,0.00000
1991.00,10.00400,25.050076,-0.000145,25.032238,-2.1035,0.388,10.00400,0.00000
1992.00,10.00395,25.050107,-0.000150,25.032131,-2.1034,0.389,10.00395,0.00000
1993.00,10.00407,25.050253,-0.000152,25.032171,-2.1032,0.389,10.00407,0.00000
1994.00,10.00419,25.050356,-0.000154,25.032177,-2.1031,0.389,10.00419,0.00000
1995.00,10.00463,25.050530,-0.000151,25.032293,-2.1030,0.389,10.00463,0.00000
1996.00,10.00540,25.050593,-0.000150,25.032358,-2.1028,0.389,10.00540,0.00000
1997.00,10.00676,25.050614,-0.000149,25.032424,-2.1027,0.389,10.00676,0.00000
1998.00,10.00683,25.050574,-0.000147,25.032369,-2.1026,0.389,10.00683,0.00000
1999.00,10.00615,25.050509,-0.000148,25.032241,-2.1025,0.390,10.00615,0.00000
2000.00,10.00549,25.050485,-0.000150,25.032139,-2.1024,0.390,10.00549,0.00000
2001.00,10.00487,25.050583,-0.000151,25.032061,-2.1023,0.390,10.00487,0.00000
2002.00,10.00350,25.050706,-0.000151,25.031972,-2.1021,0.390,10.00350,0.00000
2003.00,10.00326,25.050815,-0.000149,25.031932,-2.1020,0.390,10.00326,0.00000
2004.00,10.00324,25.050929,-0.000149,25.032029,-2.1018,0.390,10.00324,0.00000
2005.00,10.00370,25.050854,-0.000150,25.032046,-2.1016,0.390,10.00370,0.00000
2006.00,10.00497,25.050835,-0.000151,25.032146,-2.1015,0.391,10.00497,0.00000
2007.00,10.00583,25.050878,-0.000151,25.032297,-2.1013,0.391,10.00583,0.00000
2008.00,10.00578,25.050951,-0.000151,25.032364,-2.1011,0.391,10.00578,0.00000
2009.00,10.00596,25.051002,-0.000152,25.032348,-2.1010,0.391,10.00596,0.00000
2010.00,10.00520,25.051098,-0.000148,25.032261,-2.1008,0.391,10.00520,0.00000
2011.00,10.00386,25.051228,-0.000146,25.032278,-2.1006,0.391,10.00386,0.00000
@14,2.0000,4.0, 2010.023 
2012.00,10.00349,25.051355,-0.000143,25.032259,-2.1004,0.391,10.00349,0.00000
2013.00,10.00405,25.051416,-0.000142,25.032274,-2.1003,0.392,10.00405,0.00000
2014.00,9.99881,25.051519,-0.000139,25.032321,-2.1001,0.392,9.99881,0.00000
2015.00,9.98719,25.051653,-0.000139,25.032433,-2.1000,0.392,9.98719,0.00000
2016.00,9.96852,25.051662,-0.000136,25.032416,-2.0998,0.392,9.96852,0.00000
2017.00,9.94366,25.051679,-0.000135,25.032488,-2.0997,0.392,9.94366,0.00000
2018.00,9.91738,25.051713,-0.000135,25.032482,-2.0996,0.392,9.91738,0.00000
2019.00,9.89696,25.051670,-0.000140,25.032478,-2.0995,0.392,9.89696,0.00000
2020.00,9.88499,25.051687,-0.000141,25.032457,-2.0993,0.393,9.88499,0.00000
2021.00,9.88336,25.051717,-0.000140,25.032447,-2.0992,0.393,9.88336,0.00000
2022.00,9.89183,25.051714,-0.000139,25.032329,-2.0991,0.393,9.89183,0.00000
2023.00,9.90435,25.051719,-0.000137,25.032238,-2.0990,0.393,9.90435,0.00000
2024.00,9.91955,25.051815,-0.000134,25.032219,-2.0988,0.393,9.91955,0.00000
2025.00,9.93402,25.051958,-0.000133,25.032300,-2.0987,0.393,9.93402,0.00000
2026.00,9.94691,25.052108,-0.000134,25.032357,-2.0986,0.393,9.94691,0.00000
2027.00,9.95728,25.052278,-0.000138,25.032413,-2.0985,0.393,9.95728,0.00000
2028.00,9.96586,25.052378,-0.000142,25.032463,-2.0983,0.393,9.96586,0.00000
2029.00,9.97090,25.052439,-0.000142,25.032498,-2.0982,0.393,9.97090,0.00000
2030.00,9.97544,25.052443,-0.000137,25.032421,-2.0980,0.393,9.97544,0.00000
2031.00,9.97944,25.052464,-0.000139,25.032384,-2.0979,0.394,9.97944,0.00000
2032.00,9.98234,25.052457,-0.000144,25.032377,-2.0978,0.394,9.98234,0.00000
2033.00,9.98368,25.052537,-0.000146,25.032397,-2.0977,0.394,9.98368,0.00000
2034.00,9.98642,25.052615,-0.000146,25.032395,-2.0975,0.394,9.98642,0.00000
2035.00,9.98846,25.052603,-0.000150,25.032346,-2.0974,0.395,9.98846,0.00000
2036.00,9.99023,25.052618,-0.000147,25.032258,-2.0972,0.395,9.99023,0.00000
2037.00,9.99164,25.052586,-0.000143,25.032221,-2.0970,0.395,9.99164,0.00000
2038.00,9.99430,25.052501,-0.000138,25.032143,-2.0969,0.395,9.99430,0.00000
2039.00,9.99508,25.052546,-0.000134,25.032097,-2.0968,0.394,9.99508,0.00000
2040.00,9.99611,25.052665,-0.000135,25.032164,-2.0966,0.395,9.99611,0.00000
2041.00,9.99655,25.052605,-0.000139,25.032160,-2.0964,0.395,9.99655,0.00000
2042.00,9.99707,25.052646,-0.000133,25.032174,-2.0963,0.395,9.99707,0.00000
2043.00,9.99689,25.052685,-0.000131,25.032212,-2.0961,0.395,9.99689,0.00000
2044.00,9.99796,25.052686,-0.000134,25.032322,-2.0960,0.395,9.99796,0.00000
2045.00,9.99883,25.052612,-0.000134,25.032360,-2.0958,0.395,9.99883,0.00000
2046.00,9.99945,25.052649,-0.000130,25.032399,-2.0957,0.395,9.99945,0.00000
2047.00,9.99916,25.052586,-0.000136,25.032363,-2.0956,0.395,9.99916,0.00000
2048.00,10.00080,25.052691,-0.000141,25.032448,-2.0954,0.396,10.00080,0.00000
2049.00,10.00081,25.052733,-0.000143,25.032341,-2.0953,0.396,10.00081,0.00000
2050.00,10.00049,25.052761,-0.000141,25.032195,-2.0952,0.396,10.00049,0.00000
2051.00,10.00004,25.052834,-0.000147,25.032160,-2.0951,0.396,10.00004,0.00000
2052.00,10.00082,25.052979,-0.000146,25.032166,-2.0949,0.397,10.00082,0.00000
2053.00,9.99991,25.052976,-0.000145,25.032078,-2.0948,0.397,9.99991,0.00000
2054.00,10.00030,25.053078,-0.000144,25.032135,-2.0947,0.397,10.00030,0.00000
2055.00,10.00126,25.053160,-0.000143,25.032156,-2.0946,0.397,10.00126,0.00000
2056.00,10.00212,25.053277,-0.000139,25.032229,-2.0944,0.397,10.00212,0.00000
2057.00,10.00177,25.053274,-0.000137,25.032225,-2.0942,0.397,10.00177,0.00000
2058.00,10.00179,25.053406,-0.000134,25.032345,-2.0941,0.397,10.00179,0.00000
2059.00,10.00151,25.053395,-0.000138,25.032380,-2.0939,0.397,10.00151,0.00000
2060.00,10.00188,25.053476,-0.000137,25.032471,-2.0938,0.397,10.00188,0.00000
2061.00,10.00280,25.053584,-0.000138,25.032522,-2.0936,0.397,10.00280,0.00000
2062.00,10.00245,25.053703,-0.000140,25.032508,-2.0935,0.398,10.00245,0.00000
2063.00,10.00159,25.053776,-0.000140,25.032449,-2.0933,0.398,10.00159,0.00000
2064.00,10.00139,25.053829,-0.000137,25.032359,-2.0932,0.398,10.00139,0.00000
2065.00,10.00035,25.053891,-0.000135,25.032359,-2.0930,0.398,10.00035,0.00000
2066.00,9.99959,25.053824,-0.000135,25.032249,-2.0929,0.398,9.99959,0.00000
2067.00,10.00047,25.053817,-0.000137,25.032265,-2.0927,0.398,10.00047,0.00000
2068.00,10.00076,25.053802,-0.000138,25.032207,-2.0926,0.398,10.00076,0.00000
2069.00,10.00190,25.053922,-0.000139,25.032269,-2.0925,0.398,10.00190,0.00000
2070.00,10.00236,25.053999,-0.000142,25.032261,-2.0923,0.399,10.00236,0.00000
2071.00,10.00276,25.054122,-0.000140,25.032362,-2.0922,0.399,10.00276,0.00000
2072.00,10.00273,25.054213,-0.000134,25.032363,-2.0920,0.399,10.00273,0.00000
2073.00,10.00338,25.054266,-0.000135,25.032425,-2.0918,0.399,10.00338,0.00000
2074.00,10.00217,25.054284,-0.000133,25.032475,-2.0916,0.399,10.00217,0.00000
2075.00,10.00175,25.054238,-0.000134,25.032463,-2.0915,0.399,10.00175,0.00000
2076.00,10.00109,25.054239,-0.000139,25.032400,-2.0913,0.399,10.00109,0.00000
2077.00,10.00144,25.054235,-0.000142,25.032393,-2.0911,0.400,10.00144,0.00000
2078.00,10.00224,25.054335,-0.000141,25.032429,-2.0910,0.400,10.00224,0.00000
2079.00,10.00293,25.054336,-0.000141,25.032368,-2.0908,0.400,10.00293,0.00000
2080.00,10.00400,25.054489,-0.000141,25.032442,-2.0905,0.400,10.00400,0.00000
2081.00,10.00451,25.054474,-0.000138,25.032403,-2.0904,0.400,10.00451,0.00000
2082.00,10.00457,25.054534,-0.000140,25.032447,-2.0902,0.400,10.00457,0.00000
2083.00,10.00423,25.054492,-0.000138,25.032349,-2.0900,0.400,10.00423,0.00000
2084.00,10.00432,25.054500,-0.000140,25.032304,-2.0899,0.400,10.00432,0.00000
2085.00,10.00361,25.054488,-0.000141,25.032208,-2.0897,0.400,10.00361,0.00000
2086.00,10.00345,25.054575,-0.000143,25.032226,-2.0896,0.400,10.00345,0.00000
2087.00,10.00315,25.054673,-0.000145,25.032246,-2.0895,0.401,10.00315,0.00000
2088.00,10.00329,25.054816,-0.000143,25.032377,-2.0893,0.401,10.00329,0.00000
2089.00,10.00325,25.054905,-0.000142,25.032401,-2.0892,0.401,10.00325,0.00000
2090.00,10.00254,25.054989,-0.000144,25.032445,-2.0890,0.401,10.00254,0.00000
2091.00,10.00245,25.054952,-0.000141,25.032379,-2.0889,0.401,10.00245,0.00000
2092.00,10.00242,25.055042,-0.000138,25.032365,-2.0888,0.401,10.00242,0.00000
2093.00,10.00179,25.055114,-0.000141,25.032323,-2.0887,0.402,10.00179,0.00000
2094.00,10.00191,25.055184,-0.000142,25.032342,-2.0886,0.402,10.00191,0.00000
2095.00,10.00317,25.055248,-0.000141,25.032370,-2.0884,0.402,10.00317,0.00000
2096.00,10.00322,25.055387,-0.000143,25.032433,-2.0883,0.402,10.00322,0.00000
2097.00,10.00362,25.055418,-0.000145,25.032426,-2.0882,0.402,10.00362,0.00000
2098.00,10.00415,25.055312,-0.000146,25.032273,-2.0881,0.403,10.00415,0.00000
2099.00,10.00391,25.055320,-0.000146,25.032244,-2.0879,0.403,10.00391,0.00000
2100.00,10.00280,25.055306,-0.000147,25.032192,-2.0878,0.403,10.00280,0.00000
2101.00,10.00158,25.055358,-0.000143,25.032253,-2.0876,0.403,10.00158,0.00000
2102.00,10.00097,25.055378,-0.000137,25.032272,-2.0875,0.403,10.00097,0.00000
2103.00,10.00064,25.055474,-0.000137,25.032395,-2.0873,0.403,10.00064,0.00000
2104.00,10.00068,25.055537,-0.000136,25.032414,-2.0872,0.403,10.00068,0.00000
2105.00,10.00153,25.055562,-0.000133,25.032363,-2.0870,0.403,10.00153,0.00000
2106.00,10.00321,25.055640,-0.000135,25.032331,-2.0868,0.403,10.00321,0.00000
2107.00,10.00411,25.055729,-0.000137,25.032350,-2.0867,0.403,10.00411,0.00000
2108.00,10.00393,25.055826,-0.000132,25.032371,-2.0865,0.403,10.00393,0.00000
2109.00,10.00436,25.055903,-0.000133,25.032345,-2.0864,0.403,10.00436,0.00000
2110.00,10.00434,25.055920,-0.000135,25.032334,-2.0863,0.404,10.00434,0.00000
2111.00,10.00389,25.055883,-0.000135,25.032272,-2.0862,0.404,10.00389,0.00000
2112.00,10.00337,25.055829,-0.000137,25.032218,-2.0860,0.404,10.00337,0.00000
2113.00,10.00374,25.055736,-0.000141,25.032136,-2.0859,0.404,10.00374,0.00000
2114.00,10.00338,25.055668,-0.000142,25.032101,-2.0858,0.404,10.00338,0.00000
2115.00,10.00300,25.055694,-0.000144,25.032128,-2.0856,0.405,10.00300,0.00000
2116.00,10.00355,25.055746,-0.000145,25.032145,-2.0855,0.405,10.00355,0.00000
2117.00,10.00384,25.055789,-0.000140,25.032125,-2.0853,0.405,10.00384,0.00000
2118.00,10.00368,25.056009,-0.000138,25.032238,-2.0852,0.405,10.00368,0.00000
2119.00,10.00363,25.056060,-0.000138,25.032194,-2.0850,0.405,10.00363,0.00000
2120.00,10.00375,25.056163,-0.000134,25.032242,-2.0849,0.405,10.00375,0.00000
2121.00,10.00312,25.056259,-0.000132,25.032242,-2.0848,0.405,10.00312,0.00000
2122.00,10.00335,25.056406,-0.000140,25.032271,-2.0846,0.405,10.00335,0.00000
2123.00,10.00321,25.056404,-0.000143,25.032216,-2.0845,0.406,10.00321,0.00000
2124.00,10.00326,25.056506,-0.000142,25.032290,-2.0844,0.406,10.00326,0.00000
2125.00,10.00375,25.056534,-0.000143,25.032249,-2.0843,0.406,10.00375,0.00000
2126.00,10.00352,25.056523,-0.000149,25.032293,-2.0842,0.406,10.00352,0.00000
2127.00,10.00322,25.056442,-0.000145,25.032276,-2.0841,0.406,10.00322,0.00000
2128.00,10.00373,25.056338,-0.000145,25.032217,-2.0840,0.406,10.00373,0.00000
2129.00,10.00335,25.056339,-0.000146,25.032214,-2.0839,0.406,10.00335,0.00000
2130.00,10.00289,25.056341,-0.000146,25.032163,-2.0838,0.407,10.00289,0.00000
2131.00,10.00339,25.056421,-0.000142,25.032183,-2.0837,0.407,10.00339,0.00000
2132.00,10.00303,25.056445,-0.000144,25.032109,-2.0835,0.407,10.00303,0.00000
2133.00,10.00285,25.056497,-0.000143,25.032065,-2.0834,0.407,10.00285,0.00000
2134.00,10.00346,25.056571,-0.000144,25.032055,-2.0833,0.407,10.00346,0.00000
2135.00,10.00359,25.056569,-0.000144,25.032044,-2.0831,0.407,10.00359,0.00000
2136.00,10.00392,25.056571,-0.000143,25.032004,-2.0830,0.407,10.00392,0.00000
2137.00,10.00389,25.056645,-0.000142,25.032041,-2.0829,0.407,10.00389,0.00000
2138.00,10.00377,25.056791,-0.000140,25.032103,-2.0828,0.407,10.00377,0.00000
2139.00,10.00322,25.056907,-0.000139,25.032101,-2.0827,0.407,10.00322,0.00000
2140.00,10.00270,25.057053,-0.000140,25.032123,-2.0826,0.408,10.00270,0.00000
2141.00,10.00053,25.057156,-0.000141,25.032113,-2.0825,0.408,10.00053,0.00000
2142.00,10.00020,25.057240,-0.000140,25.032091,-2.0824,0.408,10.00020,0.00000
2143.00,10.00055,25.057335,-0.000139,25.032114,-2.0823,0.408,10.00055,0.00000
2144.00,10.00203,25.057330,-0.000138,25.032075,-2.0821,0.408,10.00203,0.00000
2145.00,10.00344,25.057354,-0.000140,25.032084,-2.0820,0.408,10.00344,0.00000
2146.00,10.00546,25.057431,-0.000142,25.032127,-2.0819,0.409,10.00546,0.00000
2147.00,10.00659,25.057443,-0.000146,25.032142,-2.0817,0.409,10.00659,0.00000
2148.00,10.00584,25.057413,-0.000148,25.032101,-2.0816,0.409,10.00584,0.00000
2149.00,10.00490,25.057389,-0.000151,25.032087,-2.0815,0.409,10.00490,0.00000
2150.00,10.00439,25.057396,-0.000146,25.032047,-2.0814,0.409,10.00439,0.00000
2151.00,10.00392,25.057474,-0.000144,25.032042,-2.0813,0.409,10.00392,0.00000
2152.00,10.00409,25.057568,-0.000143,25.031999,-2.0811,0.409,10.00409,0.00000
2153.00,10.00548,25.057628,-0.000140,25.031946,-2.0810,0.409,10.00548,0.00000
2154.00,10.00527,25.057752,-0.000140,25.031973,-2.0809,0.409,10.00527,0.00000
2155.00,10.00436,25.057876,-0.000142,25.032010,-2.0808,0.410,10.00436,0.00000
2156.00,10.00434,25.057885,-0.000143,25.031934,-2.0807,0.410,10.00434,0.00000
2157.00,10.00361,25.057928,-0.000144,25.031959,-2.0805,0.410,10.00361,0.00000
2158.00,10.00273,25.058075,-0.000147,25.032085,-2.0804,0.410,10.00273,0.00000
2159.00,10.00273,25.058119,-0.000146,25.032093,-2.0802,0.410,10.00273,0.00000
2160.00,10.00298,25.058148,-0.000148,25.032097,-2.0801,0.410,10.00298,0.00000
2161.00,10.00308,25.058175,-0.000148,25.032107,-2.0800,0.410,10.00308,0.00000
@15,2.0000,4.0, 2160.078 
2162.00,10.00333,25.058307,-0.000145,25.032149,-2.0799,0.410,10.00333,0.00000
2163.00,10.00296,25.058347,-0.000143,25.032117,-2.0798,0.411,10.00296,0.00000
2164.00,9.99874,25.058416,-0.000144,25.032081,-2.0797,0.411,9.99874,0.00000
2165.00,9.98928,25.058486,-0.000139,25.032094,-2.0796,0.411,9.98928,0.00000
2166.00,9.97395,25.058580,-0.000139,25.032141,-2.0795,0.411,9.97395,0.00000
2167.00,9.95179,25.058600,-0.000143,25.032186,-2.0794,0.411,9.95179,0.00000
2168.00,9.92971,25.058632,-0.000143,25.032210,-2.0793,0.412,9.92971,0.00000
2169.00,9.91205,25.058739,-0.000137,25.032275,-2.0792,0.412,9.91205,0.00000
2170.00,9.90096,25.058731,-0.000139,25.032229,-2.0791,0.412,9.90096,0.00000
2171.00,9.89870,25.058726,-0.000141,25.032217,-2.0790,0.412,9.89870,0.00000
2172.00,9.90600,25.058713,-0.000134,25.032127,-2.0788,0.412,9.90600,0.00000
2173.00,9.91650,25.058682,-0.000134,25.032031,-2.0787,0.412,9.91650,0.00000
2174.00,9.92851,25.058619,-0.000139,25.032017,-2.0786,0.412,9.92851,0.00000
2175.00,9.94135,25.058628,-0.000143,25.032027,-2.0785,0.412,9.94135,0.00000
2176.00,9.95295,25.058685,-0.000143,25.032068,-2.0784,0.412,9.95295,0.00000
2177.00,9.96227,25.058654,-0.000146,25.032042,-2.0783,0.412,9.96227,0.00000
2178.00,9.96934,25.058705,-0.000145,25.032068,-2.0782,0.413,9.96934,0.00000
2179.00,9.97462,25.058832,-0.000143,25.032083,-2.0781,0.413,9.97462,0.00000
2180.00,9.97865,25.058987,-0.000142,25.032164,-2.0780,0.413,9.97865,0.00000
2181.00,9.98232,25.059025,-0.000144,25.032104,-2.0779,0.413,9.98232,0.00000
2182.00,9.98469,25.059153,-0.000148,25.032166,-2.0778,0.413,9.98469,0.00000
2183.00,9.98770,25.059194,-0.000153,25.032174,-2.0777,0.413,9.98770,0.00000
2184.00,9.99102,25.059214,-0.000154,25.032152,-2.0777,0.414,9.99102,0.00000
2185.00,9.99369,25.059156,-0.000155,25.032063,-2.0776,0.414,9.99369,0.00000
2186.00,9.99424,25.059226,-0.000153,25.032103,-2.0776,0.414,9.99424,0.00000
2187.00,9.99551,25.059268,-0.000149,25.032051,-2.0775,0.414,9.99551,0.00000
2188.00,9.99580,25.059277,-0.000147,25.032005,-2.0774,0.414,9.99580,0.00000
2189.00,9.99591,25.059230,-0.000146,25.032020,-2.0773,0.414,9.99591,0.00000
2190.00,9.99612,25.059269,-0.000143,25.032079,-2.0772,0.414,9.99612,0.00000
2191.00,9.99650,25.059253,-0.000143,25.032031,-2.0771,0.414,9.99650,0.00000
2192.00,9.99657,25.059253,-0.000148,25.032082,-2.0771,0.414,9.99657,0.00000
2193.00,9.99660,25.059314,-0.000150,25.032151,-2.0770,0.415,9.99660,0.00000
2194.00,9.99662,25.059396,-0.000154,25.032104,-2.0769,0.415,9.99662,0.00000
2195.00,9.99740,25.059545,-0.000152,25.032105,-2.0769,0.415,9.99740,0.00000
2196.00,9.99829,25.059624,-0.000150,25.032146,-2.0768,0.415,9.99829,0.00000
2197.00,9.99873,25.059770,-0.000150,25.032185,-2.0768,0.415,9.99873,0.00000
2198.00,9.99852,25.059929,-0.000149,25.032225,-2.0767,0.415,9.99852,0.00000
2199.00,9.99919,25.059962,-0.000148,25.032256,-2.0766,0.416,9.99919,0.00000
2200.00,9.99949,25.059902,-0.000151,25.032235,-2.0766,0.416,9.99949,0.00000
2201.00,10.00009,25.059966,-0.000153,25.032249,-2.0765,0.416,10.00009,0.00000
2202.00,10.00039,25.059922,-0.000153,25.032244,-2.0764,0.416,10.00039,0.00000
2203.00,10.00055,25.059789,-0.000150,25.032174,-2.0763,0.416,10.00055,0.00000
2204.00,10.00015,25.059829,-0.000150,25.032180,-2.0763,0.416,10.00015,0.00000
2205.00,9.99981,25.059899,-0.000146,25.032248,-2.0762,0.417,9.99981,0.00000
2206.00,9.99986,25.059919,-0.000144,25.032278,-2.0761,0.417,9.99986,0.00000
2207.00,9.99979,25.059997,-0.000140,25.032307,-2.0760,0.417,9.99979,0.00000
2208.00,10.00104,25.060163,-0.000140,25.032361,-2.0759,0.417,10.00104,0.00000
2209.00,10.00206,25.060215,-0.000140,25.032388,-2.0758,0.417,10.00206,0.00000
2210.00,10.00193,25.060282,-0.000142,25.032352,-2.0757,0.417,10.00193,0.00000
2211.00,10.00111,25.060331,-0.000140,25.032298,-2.0756,0.417,10.00111,0.00000
2212.00,10.00139,25.060436,-0.000141,25.032254,-2.0755,0.417,10.00139,0.00000
2213.00,10.00090,25.060518,-0.000141,25.032225,-2.0753,0.417,10.00090,0.00000
2214.00,9.99973,25.060569,-0.000138,25.032175,-2.0752,0.417,9.99973,0.00000
2215.00,9.99900,25.060617,-0.000135,25.032143,-2.0751,0.417,9.99900,0.00000
2216.00,9.99874,25.060664,-0.000138,25.032169,-2.0750,0.417,9.99874,0.00000
2217.00,9.99895,25.060672,-0.000138,25.032249,-2.0749,0.417,9.99895,0.00000
2218.00,9.99926,25.060633,-0.000140,25.032262,-2.0748,0.417,9.99926,0.00000
2219.00,10.00067,25.060769,-0.000143,25.032433,-2.0746,0.418,10.00067,0.00000
2220.00,10.00185,25.060801,-0.000144,25.032478,-2.0745,0.418,10.00185,0.00000
2221.00,10.00233,25.060809,-0.000143,25.032436,-2.0744,0.418,10.00233,0.00000
2222.00,10.00193,25.060835,-0.000140,25.032374,-2.0743,0.418,10.00193,0.00000
2223.00,10.00207,25.060934,-0.000137,25.032422,-2.0742,0.418,10.00207,0.00000
2224.00,10.00107,25.060805,-0.000138,25.032250,-2.0741,0.418,10.00107,0.00000
2225.00,10.00072,25.060833,-0.000144,25.032208,-2.0740,0.419,10.00072,0.00000
2226.00,10.00127,25.060928,-0.000149,25.032244,-2.0739,0.419,10.00127,0.00000
2227.00,10.00203,25.060951,-0.000151,25.032251,-2.0739,0.419,10.00203,0.00000
2228.00,10.00273,25.060925,-0.000156,25.032157,-2.0738,0.419,10.00273,0.00000
2229.00,10.00265,25.061090,-0.000154,25.032236,-2.0737,0.420,10.00265,0.00000
2230.00,10.00396,25.061167,-0.000148,25.032334,-2.0737,0.420,10.00396,0.00000
2231.00,10.00397,25.061160,-0.000143,25.032378,-2.0736,0.420,10.00397,0.00000
2232.00,10.00394,25.061140,-0.000143,25.032381,-2.0735,0.420,10.00394,0.00000
2233.00,10.00412,25.061224,-0.000143,25.032500,-2.0734,0.420,10.00412,0.00000
2234.00,10.00459,25.061149,-0.000142,25.032426,-2.0734,0.420,10.00459,0.00000
2235.00,10.00420,25.061189,-0.000145,25.032423,-2.0733,0.420,10.00420,0.00000
2236.00,10.00415,25.061228,-0.000147,25.032379,-2.0732,0.421,10.00415,0.00000
2237.00,10.00430,25.061289,-0.000146,25.032342,-2.0732,0.421,10.00430,0.00000
2238.00,10.00325,25.061299,-0.000145,25.032235,-2.0731,0.421,10.00325,0.00000
2239.00,10.00365,25.061402,-0.000147,25.032246,-2.0731,0.421,10.00365,0.00000
2240.00,10.00316,25.061458,-0.000145,25.032206,-2.0730,0.421,10.00316,0.00000
2241.00,10.00296,25.061547,-0.000142,25.032230,-2.0730,0.421,10.00296,0.00000
2242.00,10.00250,25.061613,-0.000143,25.032222,-2.0729,0.421,10.00250,0.00000
2243.00,10.00251,25.061727,-0.000143,25.032322,-2.0729,0.421,10.00251,0.00000
2244.00,10.00149,25.061742,-0.000141,25.032282,-2.0728,0.421,10.00149,0.00000
2245.00,10.00124,25.061832,-0.000140,25.032277,-2.0728,0.421,10.00124,0.00000
2246.00,10.00118,25.061916,-0.000141,25.032267,-2.0727,0.421,10.00118,0.00000
2247.00,10.00212,25.062002,-0.000140,25.032305,-2.0726,0.421,10.00212,0.00000
2248.00,10.00281,25.062030,-0.000140,25.032274,-2.0725,0.421,10.00281,0.00000
2249.00,10.00315,25.062217,-0.000143,25.032406,-2.0725,0.422,10.00315,0.00000
2250.00,10.00321,25.062251,-0.000142,25.032409,-2.0724,0.422,10.00321,0.00000
2251.00,10.00227,25.062181,-0.000143,25.032310,-2.0724,0.422,10.00227,0.00000
2252.00,10.00160,25.062285,-0.000144,25.032348,-2.0723,0.422,10.00160,0.00000
2253.00,10.00146,25.062302,-0.000142,25.032319,-2.0723,0.422,10.00146,0.00000
2254.00,10.00243,25.062287,-0.000140,25.032253,-2.0723,0.422,10.00243,0.00000
2255.00,10.00259,25.062355,-0.000140,25.032279,-2.0722,0.422,10.00259,0.00000
2256.00,10.00280,25.062531,-0.000142,25.032395,-2.0722,0.423,10.00280,0.00000
2257.00,10.00265,25.062577,-0.000141,25.032380,-2.0722,0.423,10.00265,0.00000
2258.00,10.00224,25.062575,-0.000142,25.032326,-2.0722,0.423,10.00224,0.00000
2259.00,10.00156,25.062621,-0.000141,25.032366,-2.0722,0.423,10.00156,0.00000
2260.00,10.00141,25.062560,-0.000146,25.032295,-2.0722,0.423,10.00141,0.00000
2261.00,10.00231,25.062575,-0.000141,25.032287,-2.0722,0.423,10.00231,0.00000
2262.00,10.00258,25.062622,-0.000137,25.032294,-2.0722,0.423,10.00258,0.00000
2263.00,10.00294,25.062643,-0.000138,25.032299,-2.0722,0.423,10.00294,0.00000
2264.00,10.00329,25.062572,-0.000141,25.032221,-2.0721,0.423,10.00329,0.00000
2265.00,10.00323,25.062619,-0.000140,25.032187,-2.0721,0.423,10.00323,0.00000
2266.00,10.00274,25.062660,-0.000150,25.032155,-2.0721,0.423,10.00274,0.00000
2267.00,10.00254,25.062639,-0.000157,25.032133,-2.0720,0.424,10.00254,0.00000
2268.00,10.00248,25.062711,-0.000158,25.032164,-2.0720,0.424,10.00248,0.00000
2269.00,10.00294,25.062690,-0.000158,25.032115,-2.0720,0.424,10.00294,0.00000
2270.00,10.00314,25.062776,-0.000159,25.032240,-2.0720,0.424,10.00314,0.00000
2271.00,10.00393,25.062692,-0.000157,25.032220,-2.0719,0.425,10.00393,0.00000
2272.00,10.00400,25.062803,-0.000152,25.032250,-2.0718,0.425,10.00400,0.00000
2273.00,10.00444,25.062834,-0.000150,25.032239,-2.0718,0.425,10.00444,0.00000
2274.00,10.00402,25.063091,-0.000148,25.032379,-2.0717,0.425,10.00402,0.00000
2275.00,10.00488,25.063089,-0.000146,25.032286,-2.0717,0.425,10.00488,0.00000
2276.00,10.00465,25.063223,-0.000144,25.032309,-2.0716,0.425,10.00465,0.00000
2277.00,10.00500,25.063177,-0.000147,25.032254,-2.0716,0.425,10.00500,0.00000
2278.00,10.00407,25.063235,-0.000149,25.032258,-2.0716,0.425,10.00407,0.00000
2279.00,10.00275,25.063289,-0.000150,25.032290,-2.0715,0.425,10.00275,0.00000
2280.00,10.00173,25.063405,-0.000150,25.032301,-2.0715,0.426,10.00173,0.00000
2281.00,10.00178,25.063360,-0.000149,25.032268,-2.0715,0.426,10.00178,0.00000
2282.00,10.00164,25.063479,-0.000149,25.032308,-2.0714,0.426,10.00164,0.00000
2283.00,10.00205,25.063571,-0.000148,25.032336,-2.0714,0.426,10.00205,0.00000
2284.00,10.00348,25.063449,-0.000150,25.032173,-2.0714,0.426,10.00348,0.00000
2285.00,10.00373,25.063460,-0.000149,25.032157,-2.0713,0.427,10.00373,0.00000
2286.00,10.00338,25.063689,-0.000149,25.032257,-2.0713,0.427,10.00338,0.00000
2287.00,10.00277,25.063708,-0.000149,25.032214,-2.0713,0.427,10.00277,0.00000
2288.00,10.00306,25.063814,-0.000145,25.032239,-2.0713,0.427,10.00306,0.00000
2289.00,10.00266,25.063981,-0.000144,25.032283,-2.0713,0.427,10.00266,0.00000
2290.00,10.00181,25.064027,-0.000141,25.032251,-2.0713,0.427,10.00181,0.00000
2291.00,10.00190,25.063953,-0.000141,25.032144,-2.0713,0.427,10.00190,0.00000
2292.00,10.00219,25.064012,-0.000144,25.032129,-2.0713,0.427,10.00219,0.00000
2293.00,10.00203,25.064001,-0.000149,25.032099,-2.0713,0.428,10.00203,0.00000
2294.00,10.00235,25.064020,-0.000152,25.032154,-2.0713,0.428,10.00235,0.00000
2295.00,10.00291,25.063953,-0.000151,25.032134,-2.0713,0.428,10.00291,0.00000
2296.00,10.00242,25.063988,-0.000150,25.032204,-2.0713,0.428,10.00242,0.00000
2297.00,10.00239,25.063941,-0.000151,25.032182,-2.0713,0.428,10.00239,0.00000
2298.00,10.00230,25.063961,-0.000148,25.032167,-2.0713,0.428,10.00230,0.00000
2299.00,10.00240,25.064033,-0.000143,25.032172,-2.0713,0.428,10.00240,0.00000
2300.00,10.00278,25.064189,-0.000140,25.032307,-2.0713,0.428,10.00278,0.00000
2301.00,10.00218,25.064250,-0.000139,25.032285,-2.0712,0.428,10.00218,0.00000
2302.00,10.00206,25.064384,-0.000137,25.032392,-2.0712,0.428,10.00206,0.00000
2303.00,10.00200,25.064433,-0.000137,25.032386,-2.0712,0.428,10.00200,0.00000
2304.00,10.00170,25.064472,-0.000138,25.032376,-2.0712,0.428,10.00170,0.00000
2305.00,10.00139,25.064517,-0.000143,25.032305,-2.0712,0.429,10.00139,0.00000
2306.00,10.00248,25.064508,-0.000142,25.032234,-2.0712,0.429,10.00248,0.00000
2307.00,10.00259,25.064587,-0.000138,25.032234,-2.0712,0.429,10.00259,0.00000
2308.00,10.00338,25.064632,-0.000137,25.032200,-2.0712,0.429,10.00338,0.00000
2309.00,10.00353,25.064770,-0.000138,25.032294,-2.0712,0.429,10.00353,0.00000
2310.00,10.00368,25.064917,-0.000138,25.032373,-2.0712,0.429,10.00368,0.00000
2311.00,10.00387,25.065010,-0.000143,25.032451,-2.0711,0.429,10.00387,0.00000
@16,2.0000,4.0, 2310.075 
2312.00,10.00473,25.065043,-0.000148,25.032484,-2.0711,0.430,10.00473,0.00000
2313.00,10.00459,25.065133,-0.000149,25.032645,-2.0711,0.430,10.00459,0.00000
2314.00,10.00144,25.064971,-0.000149,25.032485,-2.0711,0.430,10.00144,0.00000
2315.00,9.99376,25.064887,-0.000147,25.032409,-2.0711,0.430,9.99376,0.00000
2316.00,9.98131,25.064971,-0.000144,25.032432,-2.0711,0.430,9.98131,0.00000
2317.00,9.96201,25.064949,-0.000141,25.032362,-2.0711,0.430,9.96201,0.00000
2318.00,9.94088,25.065007,-0.000143,25.032306,-2.0712,0.430,9.94088,0.00000
2319.00,9.92340,25.065216,-0.000139,25.032421,-2.0711,0.430,9.92340,0.00000
2320.00,9.91132,25.065372,-0.000140,25.032520,-2.0712,0.431,9.91132,0.00000
2321.00,9.90681,25.065460,-0.000143,25.032555,-2.0712,0.431,9.90681,0.00000
2322.00,9.91163,25.065599,-0.000146,25.032587,-2.0712,0.431,9.91163,0.00000
2323.00,9.92057,25.065568,-0.000145,25.032539,-2.0712,0.431,9.92057,0.00000
2324.00,9.93272,25.065613,-0.000149,25.032520,-2.0712,0.431,9.93272,0.00000
2325.00,9.94589,25.065672,-0.000150,25.032473,-2.0712,0.431,9.94589,0.00000
2326.00,9.95651,25.065695,-0.000147,25.032445,-2.0712,0.432,9.95651,0.00000
2327.00,9.96492,25.065656,-0.000144,25.032363,-2.0712,0.432,9.96492,0.00000
2328.00,9.97194,25.065791,-0.000144,25.032363,-2.0712,0.432,9.97194,0.00000
2329.00,9.97659,25.065785,-0.000146,25.032287,-2.0713,0.432,9.97659,0.00000
2330.00,9.97971,25.065716,-0.000148,25.032164,-2.0713,0.432,9.97971,0.00000
2331.00,9.98228,25.065796,-0.000149,25.032168,-2.0713,0.432,9.98228,0.00000
2332.00,9.98514,25.065816,-0.000152,25.032127,-2.0713,0.433,9.98514,0.00000
2333.00,9.98743,25.065827,-0.000152,25.032171,-2.0713,0.433,9.98743,0.00000
2334.00,9.98895,25.065945,-0.000149,25.032244,-2.0713,0.433,9.98895,0.00000
2335.00,9.99130,25.066068,-0.000149,25.032368,-2.0713,0.433,9.99130,0.00000
2336.00,9.99329,25.066037,-0.000149,25.032313,-2.0713,0.433,9.99329,0.00000
2337.00,9.99436,25.066086,-0.000146,25.032322,-2.0713,0.433,9.99436,0.00000
2338.00,9.99498,25.066067,-0.000145,25.032211,-2.0713,0.433,9.99498,0.00000
2339.00,9.99658,25.065993,-0.000144,25.032145,-2.0713,0.433,9.99658,0.00000
2340.00,9.99676,25.065981,-0.000145,25.032092,-2.0713,0.433,9.99676,0.00000
2341.00,9.99720,25.066116,-0.000144,25.032142,-2.0713,0.433,9.99720,0.00000
2342.00,9.99762,25.066258,-0.000145,25.032199,-2.0712,0.433,9.99762,0.00000
2343.00,9.99873,25.066267,-0.000147,25.032168,-2.0712,0.433,9.99873,0.00000
2344.00,9.99861,25.066331,-0.000151,25.032196,-2.0713,0.434,9.99861,0.00000
2345.00,9.99888,25.066375,-0.000148,25.032213,-2.0713,0.434,9.99888,0.00000
2346.00,9.99907,25.066422,-0.000147,25.032197,-2.0713,0.434,9.99907,0.00000
2347.00,9.99920,25.066431,-0.000147,25.032240,-2.0713,0.434,9.99920,0.00000
2348.00,9.99918,25.066549,-0.000144,25.032304,-2.0713,0.434,9.99918,0.00000
2349.00,9.99879,25.066647,-0.000141,25.032296,-2.0713,0.434,9.99879,0.00000
2350.00,9.99899,25.066799,-0.000142,25.032370,-2.0713,0.434,9.99899,0.00000
2351.00,9.99991,25.066735,-0.000144,25.032314,-2.0712,0.434,9.99991,0.00000
2352.00,10.00041,25.066747,-0.000147,25.032237,-2.0712,0.434,10.00041,0.00000
2353.00,10.00103,25.066808,-0.000145,25.032252,-2.0712,0.435,10.00103,0.00000
2354.00,10.00174,25.066814,-0.000148,25.032211,-2.0712,0.435,10.00174,0.00000
2355.00,10.00133,25.066733,-0.000146,25.032094,-2.0712,0.435,10.00133,0.00000
2356.00,10.00089,25.066916,-0.000147,25.032219,-2.0712,0.435,10.00089,0.00000
2357.00,10.00056,25.066990,-0.000149,25.032230,-2.0712,0.435,10.00056,0.00000
2358.00,9.99934,25.067039,-0.000151,25.032200,-2.0712,0.435,9.99934,0.00000
2359.00,9.99985,25.067122,-0.000151,25.032218,-2.0711,0.436,9.99985,0.00000
2360.00,10.00051,25.067254,-0.000155,25.032257,-2.0711,0.436,10.00051,0.00000
2361.00,10.00076,25.067235,-0.000153,25.032139,-2.0711,0.436,10.00076,0.00000
2362.00,10.00055,25.067228,-0.000150,25.032138,-2.0712,0.436,10.00055,0.00000
2363.00,10.00069,25.067249,-0.000149,25.032137,-2.0712,0.436,10.00069,0.00000
2364.00,10.00008,25.067362,-0.000144,25.032198,-2.0712,0.436,10.00008,0.00000
2365.00,9.99957,25.067379,-0.000143,25.032186,-2.0712,0.436,9.99957,0.00000
2366.00,9.99962,25.067420,-0.000144,25.032235,-2.0712,0.437,9.99962,0.00000
2367.00,10.00071,25.067495,-0.000142,25.032270,-2.0712,0.436,10.00071,0.00000
2368.00,10.00124,25.067598,-0.000142,25.032281,-2.0712,0.436,10.00124,0.00000
2369.00,10.00119,25.067609,-0.000143,25.032310,-2.0712,0.437,10.00119,0.00000
2370.00,10.00074,25.067769,-0.000142,25.032460,-2.0711,0.437,10.00074,0.00000
2371.00,10.00066,25.067927,-0.000144,25.032542,-2.0711,0.437,10.00066,0.00000
2372.00,10.00051,25.068058,-0.000145,25.032594,-2.0711,0.437,10.00051,0.00000
2373.00,10.00030,25.068093,-0.000146,25.032636,-2.0711,0.437,10.00030,0.00000
2374.00,9.99989,25.068140,-0.000151,25.032532,-2.0711,0.438,9.99989,0.00000
2375.00,10.00087,25.068140,-0.000152,25.032429,-2.0711,0.438,10.00087,0.00000
2376.00,10.00098,25.068077,-0.000148,25.032320,-2.0712,0.438,10.00098,0.00000
2377.00,10.00076,25.068071,-0.000149,25.032243,-2.0712,0.438,10.00076,0.00000
2378.00,10.00133,25.068120,-0.000150,25.032226,-2.0712,0.438,10.00133,0.00000
2379.00,10.00229,25.068268,-0.000150,25.032362,-2.0712,0.438,10.00229,0.00000
2380.00,10.00173,25.068298,-0.000148,25.032339,-2.0712,0.438,10.00173,0.00000
2381.00,10.00187,25.068323,-0.000145,25.032361,-2.0712,0.438,10.00187,0.00000
2382.00,10.00121,25.068313,-0.000141,25.032385,-2.0712,0.438,10.00121,0.00000
2383.00,10.00128,25.068365,-0.000139,25.032433,-2.0713,0.438,10.00128,0.00000
2384.00,10.00082,25.068320,-0.000139,25.032416,-2.0713,0.438,10.00082,0.00000
2385.00,10.00125,25.068287,-0.000140,25.032400,-2.0713,0.438,10.00125,0.00000
2386.00,10.00111,25.068214,-0.000146,25.032313,-2.0713,0.439,10.00111,0.00000
2387.00,10.00188,25.068309,-0.000148,25.032315,-2.0714,0.439,10.00188,0.00000
2388.00,10.00151,25.068298,-0.000151,25.032199,-2.0714,0.439,10.00151,0.00000
2389.00,10.00117,25.068308,-0.000147,25.032148,-2.0714,0.439,10.00117,0.00000
2390.00,10.00067,25.068435,-0.000145,25.032135,-2.0715,0.439,10.00067,0.00000
2391.00,10.00026,25.068582,-0.000140,25.032150,-2.0715,0.439,10.00026,0.00000
2392.00,9.99951,25.068695,-0.000143,25.032165,-2.0716,0.440,9.99951,0.00000
2393.00,9.99873,25.068814,-0.000142,25.032246,-2.0716,0.440,9.99873,0.00000
2394.00,9.99883,25.068822,-0.000143,25.032230,-2.0716,0.440,9.99883,0.00000
2395.00,9.99845,25.068808,-0.000140,25.032260,-2.0717,0.440,9.99845,0.00000
2396.00,9.99874,25.068852,-0.000141,25.032297,-2.0717,0.440,9.99874,0.00000
2397.00,9.99917,25.068877,-0.000140,25.032308,-2.0718,0.440,9.99917,0.00000
2398.00,10.00018,25.068927,-0.000138,25.032322,-2.0718,0.440,10.00018,0.00000
2399.00,10.00034,25.069086,-0.000139,25.032343,-2.0719,0.440,10.00034,0.00000
2400.00,10.00137,25.069219,-0.000144,25.032374,-2.0719,0.440,10.00137,0.00000
2401.00,10.00150,25.069258,-0.000144,25.032369,-2.0719,0.441,10.00150,0.00000
2402.00,10.00148,25.069278,-0.000140,25.032330,-2.0719,0.440,10.00148,0.00000
2403.00,10.00171,25.069290,-0.000139,25.032323,-2.0720,0.441,10.00171,0.00000
2404.00,10.00184,25.069334,-0.000138,25.032308,-2.0720,0.441,10.00184,0.00000
2405.00,10.00206,25.069338,-0.000140,25.032306,-2.0720,0.441,10.00206,0.00000
2406.00,10.00226,25.069482,-0.000144,25.032393,-2.0721,0.441,10.00226,0.00000
2407.00,10.00225,25.069552,-0.000149,25.032458,-2.0721,0.442,10.00225,0.00000
2408.00,10.00126,25.069587,-0.000147,25.032428,-2.0721,0.442,10.00126,0.00000
2409.00,9.99998,25.069560,-0.000146,25.032384,-2.0721,0.442,9.99998,0.00000
2410.00,9.99821,25.069581,-0.000144,25.032323,-2.0722,0.442,9.99821,0.00000
2411.00,9.99654,25.069616,-0.000142,25.032269,-2.0722,0.442,9.99654,0.00000
2412.00,9.99655,25.069610,-0.000141,25.032198,-2.0722,0.442,9.99655,0.00000
2413.00,9.99713,25.069685,-0.000146,25.032264,-2.0723,0.442,9.99713,0.00000
2414.00,9.99806,25.069706,-0.000147,25.032266,-2.0723,0.443,9.99806,0.00000
2415.00,9.99949,25.069784,-0.000144,25.032249,-2.0723,0.443,9.99949,0.00000
2416.00,10.00063,25.069843,-0.000146,25.032239,-2.0723,0.443,10.00063,0.00000
2417.00,10.00022,25.069958,-0.000145,25.032286,-2.0724,0.443,10.00022,0.00000
2418.00,10.00042,25.069923,-0.000146,25.032149,-2.0724,0.443,10.00042,0.00000
2419.00,10.00058,25.070006,-0.000149,25.032151,-2.0724,0.443,10.00058,0.00000
2420.00,10.00056,25.070003,-0.000151,25.032160,-2.0725,0.443,10.00056,0.00000
2421.00,10.00174,25.069926,-0.000146,25.032084,-2.0725,0.443,10.00174,0.00000
2422.00,10.00274,25.069882,-0.000143,25.032039,-2.0726,0.443,10.00274,0.00000
2423.00,10.00188,25.069981,-0.000142,25.032134,-2.0726,0.443,10.00188,0.00000
2424.00,10.00094,25.069924,-0.000140,25.032079,-2.0726,0.443,10.00094,0.00000
2425.00,10.00057,25.070036,-0.000141,25.032220,-2.0727,0.443,10.00057,0.00000
2426.00,9.99968,25.070112,-0.000145,25.032257,-2.0727,0.444,9.99968,0.00000
2427.00,9.99856,25.070122,-0.000143,25.032222,-2.0728,0.444,9.99856,0.00000
2428.00,9.99836,25.070163,-0.000143,25.032208,-2.0728,0.444,9.99836,0.00000
2429.00,9.99870,25.070291,-0.000147,25.032224,-2.0728,0.444,9.99870,0.00000
2430.00,9.99904,25.070277,-0.000146,25.032058,-2.0728,0.444,9.99904,0.00000
2431.00,9.99900,25.070333,-0.000146,25.032033,-2.0728,0.444,9.99900,0.00000
2432.00,10.00012,25.070353,-0.000151,25.032008,-2.0728,0.445,10.00012,0.00000
2433.00,10.00094,25.070399,-0.000148,25.031976,-2.0729,0.445,10.00094,0.00000
2434.00,10.00151,25.070466,-0.000144,25.032032,-2.0728,0.445,10.00151,0.00000
2435.00,10.00178,25.070466,-0.000142,25.032079,-2.0728,0.445,10.00178,0.00000
2436.00,10.00132,25.070463,-0.000143,25.032074,-2.0728,0.445,10.00132,0.00000
2437.00,10.00003,25.070602,-0.000143,25.032166,-2.0728,0.445,10.00003,0.00000
2438.00,9.99972,25.070673,-0.000145,25.032255,-2.0727,0.445,9.99972,0.00000
2439.00,9.99949,25.070726,-0.000146,25.032354,-2.0727,0.445,9.99949,0.00000
2440.00,9.99882,25.070767,-0.000149,25.032297,-2.0727,0.446,9.99882,0.00000
2441.00,9.99957,25.070779,-0.000144,25.032292,-2.0727,0.446,9.99957,0.00000
2442.00,9.99973,25.070822,-0.000142,25.032197,-2.0727,0.446,9.99973,0.00000
2443.00,10.00003,25.070834,-0.000141,25.032063,-2.0728,0.446,10.00003,0.00000
2444.00,10.00096,25.070788,-0.000142,25.031878,-2.0728,0.446,10.00096,0.00000
2445.00,10.00136,25.070890,-0.000142,25.031924,-2.0728,0.446,10.00136,0.00000
2446.00,10.00090,25.071077,-0.000149,25.031955,-2.0728,0.446,10.00090,0.00000
2447.00,10.00029,25.071179,-0.000151,25.032018,-2.0729,0.447,10.00029,0.00000
2448.00,10.00015,25.071299,-0.000149,25.032114,-2.0729,0.447,10.00015,0.00000
2449.00,9.99872,25.071422,-0.000147,25.032188,-2.0729,0.447,9.99872,0.00000
2450.00,9.99854,25.071524,-0.000145,25.032192,-2.0729,0.447,9.99854,0.00000
2451.00,9.99858,25.071471,-0.000139,25.032113,-2.0730,0.447,9.99858,0.00000
2452.00,9.99972,25.071554,-0.000136,25.032124,-2.0730,0.447,9.99972,0.00000
2453.00,9.99999,25.071541,-0.000139,25.032062,-2.0730,0.447,9.99999,0.00000
2454.00,10.00118,25.071540,-0.000140,25.031996,-2.0731,0.447,10.00118,0.00000
2455.00,10.00116,25.071577,-0.000138,25.032019,-2.0731,0.447,10.00116,0.00000
2456.00,10.00194,25.071777,-0.000138,25.032133,-2.0731,0.447,10.00194,0.00000
2457.00,10.00146,25.071818,-0.000138,25.032133,-2.0732,0.447,10.00146,0.00000
2458.00,10.00077,25.071861,-0.000137,25.032170,-2.0732,0.447,10.00077,0.00000
2459.00,10.00028,25.072028,-0.000138,25.032284,-2.0732,0.447,10.00028,0.00000
2460.00,10.00052,25.072025,-0.000143,25.032237,-2.0733,0.448,10.00052,0.00000
2461.00,9.99989,25.071932,-0.000147,25.032162,-2.0733,0.448,9.99989,0.00000
@17,2.0000,4.0, 2460.005 
2462.00,9.99988,25.071863,-0.000149,25.032064,-2.0734,0.448,9.99988,0.00000
2463.00,10.00031,25.071992,-0.000148,25.032102,-2.0735,0.448,10.00031,0.00000
2464.00,9.99658,25.071976,-0.000150,25.032029,-2.0735,0.449,9.99658,0.00000
2465.00,9.98757,25.072011,-0.000148,25.031996,-2.0736,0.449,9.98757,0.00000
2466.00,9.97484,25.072104,-0.000145,25.032030,-2.0736,0.449,9.97484,0.00000
2467.00,9.95784,25.072176,-0.000142,25.032150,-2.0736,0.449,9.95784,0.00000
2468.00,9.93952,25.072068,-0.000142,25.032055,-2.0737,0.449,9.93952,0.00000
2469.00,9.92544,25.072074,-0.000141,25.032097,-2.0737,0.449,9.92544,0.00000
2470.00,9.91757,25.072240,-0.000139,25.032235,-2.0737,0.449,9.91757,0.00000
2471.00,9.91540,25.072292,-0.000141,25.032257,-2.0737,0.449,9.91540,0.00000
2472.00,9.92136,25.072360,-0.000144,25.032202,-2.0738,0.449,9.92136,0.00000
2473.00,9.93059,25.072532,-0.000145,25.032190,-2.0738,0.450,9.93059,0.00000
2474.00,9.94084,25.072682,-0.000143,25.032151,-2.0738,0.450,9.94084,0.00000
2475.00,9.95070,25.072657,-0.000142,25.032037,-2.0739,0.450,9.95070,0.00000
2476.00,9.95997,25.072740,-0.000143,25.032012,-2.0740,0.450,9.95997,0.00000
2477.00,9.96777,25.072837,-0.000142,25.032008,-2.0741,0.450,9.96777,0.00000
2478.00,9.97328,25.072977,-0.000141,25.032189,-2.0741,0.450,9.97328,0.00000
2479.00,9.97824,25.072986,-0.000139,25.032228,-2.0742,0.450,9.97824,0.00000
2480.00,9.98257,25.073062,-0.000141,25.032285,-2.0743,0.450,9.98257,0.00000
2481.00,9.98526,25.073093,-0.000139,25.032313,-2.0743,0.451,9.98526,0.00000
2482.00,9.98703,25.073049,-0.000137,25.032284,-2.0743,0.451,9.98703,0.00000
2483.00,9.98876,25.072982,-0.000138,25.032159,-2.0744,0.451,9.98876,0.00000
2484.00,9.98973,25.073026,-0.000141,25.032092,-2.0745,0.451,9.98973,0.00000
2485.00,9.99055,25.073080,-0.000140,25.032024,-2.0745,0.451,9.99055,0.00000
2486.00,9.99185,25.073176,-0.000139,25.032034,-2.0745,0.451,9.99185,0.00000
2487.00,9.99223,25.073303,-0.000140,25.032067,-2.0746,0.451,9.99223,0.00000
2488.00,9.99296,25.073441,-0.000137,25.032127,-2.0746,0.451,9.99296,0.00000
2489.00,9.99401,25.073555,-0.000135,25.032267,-2.0746,0.451,9.99401,0.00000
2490.00,9.99468,25.073625,-0.000132,25.032327,-2.0747,0.451,9.99468,0.00000
2491.00,9.99551,25.073614,-0.000133,25.032260,-2.0747,0.451,9.99551,0.00000
2492.00,9.99644,25.073581,-0.000130,25.032202,-2.0747,0.451,9.99644,0.00000
2493.00,9.99745,25.073518,-0.000133,25.032187,-2.0747,0.452,9.99745,0.00000
2494.00,9.99816,25.073481,-0.000134,25.032092,-2.0748,0.452,9.99816,0.00000
2495.00,9.99831,25.073449,-0.000138,25.032087,-2.0748,0.452,9.99831,0.00000
2496.00,9.99880,25.073455,-0.000140,25.032086,-2.0749,0.452,9.99880,0.00000
2497.00,9.99917,25.073554,-0.000143,25.032147,-2.0749,0.452,9.99917,0.00000
2498.00,9.99906,25.073559,-0.000144,25.032071,-2.0750,0.453,9.99906,0.00000
2499.00,9.99905,25.073568,-0.000145,25.032066,-2.0750,0.453,9.99905,0.00000
2500.00,9.99944,25.073633,-0.000142,25.032096,-2.0750,0.453,9.99944,0.00000
2501.00,9.99867,25.073653,-0.000142,25.032158,-2.0750,0.453,9.99867,0.00000
2502.00,9.99861,25.073628,-0.000144,25.032121,-2.0751,0.453,9.99861,0.00000
2503.00,9.99923,25.073676,-0.000141,25.032160,-2.0751,0.453,9.99923,0.00000
2504.00,9.99863,25.073694,-0.000140,25.032158,-2.0751,0.453,9.99863,0.00000
2505.00,9.99905,25.073643,-0.000141,25.032091,-2.0752,0.453,9.99905,0.00000
2506.00,9.99946,25.073722,-0.000143,25.032130,-2.0752,0.454,9.99946,0.00000
2507.00,9.99873,25.073756,-0.000141,25.032121,-2.0752,0.454,9.99873,0.00000
2508.00,9.99770,25.073850,-0.000140,25.032124,-2.0752,0.454,9.99770,0.00000
2509.00,9.99680,25.073951,-0.000142,25.032133,-2.0752,0.454,9.99680,0.00000
2510.00,9.99517,25.073998,-0.000144,25.032096,-2.0752,0.454,9.99517,0.00000
2511.00,9.99516,25.073958,-0.000141,25.032014,-2.0752,0.454,9.99516,0.00000
2512.00,9.99546,25.074069,-0.000141,25.032131,-2.0752,0.454,9.99546,0.00000
2513.00,9.99582,25.074208,-0.000142,25.032201,-2.0752,0.454,9.99582,0.00000
2514.00,9.99681,25.074285,-0.000140,25.032245,-2.0752,0.454,9.99681,0.00000
2515.00,9.99768,25.074308,-0.000138,25.032173,-2.0753,0.454,9.99768,0.00000
2516.00,9.99748,25.074471,-0.000137,25.032182,-2.0753,0.454,9.99748,0.00000
2517.00,9.99756,25.074499,-0.000139,25.032109,-2.0753,0.454,9.99756,0.00000
2518.00,9.99717,25.074377,-0.000139,25.032022,-2.0753,0.454,9.99717,0.00000
2519.00,9.99709,25.074323,-0.000142,25.031982,-2.0753,0.455,9.99709,0.00000
2520.00,9.99769,25.074451,-0.000142,25.032127,-2.0753,0.455,9.99769,0.00000
2521.00,9.99705,25.074512,-0.000143,25.032162,-2.0753,0.455,9.99705,0.00000
2522.00,9.99691,25.074564,-0.000143,25.032173,-2.0753,0.455,9.99691,0.00000
2523.00,9.99686,25.074668,-0.000140,25.032204,-2.0753,0.455,9.99686,0.00000
2524.00,9.99672,25.074762,-0.000134,25.032216,-2.0753,0.455,9.99672,0.00000
2525.00,9.99637,25.074802,-0.000135,25.032215,-2.0753,0.455,9.99637,0.00000
2526.00,9.99710,25.074815,-0.000138,25.032260,-2.0752,0.455,9.99710,0.00000
2527.00,9.99721,25.074796,-0.000138,25.032262,-2.0752,0.455,9.99721,0.00000
2528.00,9.99704,25.074819,-0.000141,25.032287,-2.0752,0.456,9.99704,0.00000
2529.00,9.99723,25.074829,-0.000143,25.032268,-2.0752,0.456,9.99723,0.00000
2530.00,9.99668,25.074864,-0.000140,25.032236,-2.0751,0.456,9.99668,0.00000
2531.00,9.99675,25.074894,-0.000137,25.032174,-2.0751,0.455,9.99675,0.00000
2532.00,9.99651,25.074948,-0.000136,25.032118,-2.0751,0.455,9.99651,0.00000
2533.00,9.99724,25.074954,-0.000135,25.032076,-2.0751,0.456,9.99724,0.00000
2534.00,9.99703,25.075018,-0.000136,25.032106,-2.0750,0.456,9.99703,0.00000
2535.00,9.99794,25.075028,-0.000141,25.032091,-2.0750,0.456,9.99794,0.00000
2536.00,9.99787,25.075106,-0.000138,25.032138,-2.0750,0.456,9.99787,0.00000
2537.00,9.99841,25.075338,-0.000139,25.032323,-2.0749,0.456,9.99841,0.00000
2538.00,9.99736,25.075442,-0.000138,25.032300,-2.0750,0.457,9.99736,0.00000
2539.00,9.99771,25.075606,-0.000138,25.032372,-2.0750,0.457,9.99771,0.00000
2540.00,9.99742,25.075679,-0.000140,25.032412,-2.0749,0.457,9.99742,0.00000
2541.00,9.99793,25.075739,-0.000145,25.032417,-2.0749,0.457,9.99793,0.00000
2542.00,9.99730,25.075581,-0.000142,25.032296,-2.0749,0.457,9.99730,0.00000
2543.00,9.99773,25.075648,-0.000141,25.032346,-2.0749,0.457,9.99773,0.00000
2544.00,9.99779,25.075634,-0.000144,25.032317,-2.0749,0.458,9.99779,0.00000
2545.00,9.99761,25.075701,-0.000142,25.032350,-2.0750,0.458,9.99761,0.00000
2546.00,9.99769,25.075650,-0.000142,25.032307,-2.0750,0.458,9.99769,0.00000
2547.00,9.99831,25.075707,-0.000145,25.032290,-2.0750,0.458,9.99831,0.00000
2548.00,9.99850,25.075610,-0.000149,25.032227,-2.0750,0.459,9.99850,0.00000
2549.00,9.99831,25.075617,-0.000147,25.032220,-2.0750,0.459,9.99831,0.00000
2550.00,9.99760,25.075602,-0.000148,25.032138,-2.0750,0.459,9.99760,0.00000
2551.00,9.99668,25.075586,-0.000145,25.032087,-2.0750,0.459,9.99668,0.00000
2552.00,9.99667,25.075665,-0.000146,25.032090,-2.0750,0.459,9.99667,0.00000
2553.00,9.99690,25.075862,-0.000141,25.032170,-2.0750,0.459,9.99690,0.00000
2554.00,9.99703,25.075875,-0.000140,25.032163,-2.0749,0.459,9.99703,0.00000
2555.00,9.99757,25.076031,-0.000139,25.032278,-2.0749,0.459,9.99757,0.00000
2556.00,9.99817,25.076133,-0.000140,25.032271,-2.0749,0.459,9.99817,0.00000
2557.00,9.99810,25.076224,-0.000137,25.032260,-2.0750,0.459,9.99810,0.00000
2558.00,9.99763,25.076285,-0.000136,25.032249,-2.0750,0.459,9.99763,0.00000
2559.00,9.99722,25.076277,-0.000135,25.032067,-2.0751,0.459,9.99722,0.00000
2560.00,9.99752,25.076206,-0.000135,25.031976,-2.0751,0.459,9.99752,0.00000
2561.00,9.99723,25.076284,-0.000136,25.032076,-2.0751,0.459,9.99723,0.00000
2562.00,9.99667,25.076192,-0.000141,25.032048,-2.0752,0.460,9.99667,0.00000
2563.00,9.99694,25.076092,-0.000146,25.031989,-2.0752,0.460,9.99694,0.00000
2564.00,9.99681,25.076141,-0.000149,25.032074,-2.0752,0.460,9.99681,0.00000
2565.00,9.99621,25.076232,-0.000151,25.032095,-2.0753,0.460,9.99621,0.00000
2566.00,9.99627,25.076268,-0.000148,25.032060,-2.0753,0.460,9.99627,0.00000
2567.00,9.99710,25.076390,-0.000145,25.032075,-2.0754,0.460,9.99710,0.00000
2568.00,9.99696,25.076572,-0.000144,25.032079,-2.0754,0.461,9.99696,0.00000
2569.00,9.99741,25.076736,-0.000144,25.032143,-2.0754,0.461,9.99741,0.00000
2570.00,9.99775,25.076888,-0.000142,25.032212,-2.0755,0.461,9.99775,0.00000
2571.00,9.99749,25.077062,-0.000145,25.032236,-2.0755,0.461,9.99749,0.00000
2572.00,9.99708,25.077145,-0.000148,25.032262,-2.0755,0.461,9.99708,0.00000
2573.00,9.99718,25.077124,-0.000149,25.032318,-2.0755,0.461,9.99718,0.00000
2574.00,9.99734,25.077126,-0.000147,25.032315,-2.0755,0.461,9.99734,0.00000
2575.00,9.99778,25.077020,-0.000150,25.032226,-2.0756,0.462,9.99778,0.00000
2576.00,9.99837,25.077024,-0.000148,25.032197,-2.0756,0.462,9.99837,0.00000
2577.00,9.99850,25.077109,-0.000144,25.032241,-2.0756,0.462,9.99850,0.00000
2578.00,9.99841,25.077149,-0.000145,25.032158,-2.0757,0.462,9.99841,0.00000
2579.00,9.99783,25.077247,-0.000145,25.032217,-2.0757,0.462,9.99783,0.00000
2580.00,9.99774,25.077293,-0.000146,25.032200,-2.0757,0.462,9.99774,0.00000
2581.00,9.99704,25.077324,-0.000151,25.032177,-2.0757,0.462,9.99704,0.00000
2582.00,9.99614,25.077348,-0.000152,25.032097,-2.0758,0.463,9.99614,0.00000
2583.00,9.99659,25.077505,-0.000152,25.032182,-2.0758,0.463,9.99659,0.00000
2584.00,9.99678,25.077552,-0.000153,25.032210,-2.0758,0.463,9.99678,0.00000
2585.00,9.99742,25.077674,-0.000154,25.032280,-2.0758,0.463,9.99742,0.00000
2586.00,9.99871,25.077641,-0.000151,25.032280,-2.0758,0.463,9.99871,0.00000
2587.00,9.99992,25.077653,-0.000154,25.032357,-2.0758,0.463,9.99992,0.00000
2588.00,9.99915,25.077575,-0.000156,25.032271,-2.0759,0.464,9.99915,0.00000
2589.00,9.99883,25.077610,-0.000157,25.032237,-2.0759,0.464,9.99883,0.00000
2590.00,9.99802,25.077571,-0.000152,25.032171,-2.0759,0.464,9.99802,0.00000
2591.00,9.99677,25.077694,-0.000152,25.032169,-2.0759,0.464,9.99677,0.00000
2592.00,9.99656,25.077807,-0.000151,25.032170,-2.0759,0.464,9.99656,0.00000
2593.00,9.99700,25.077877,-0.000149,25.032229,-2.0759,0.464,9.99700,0.00000
2594.00,9.99712,25.077936,-0.000149,25.032206,-2.0759,0.464,9.99712,0.00000
2595.00,9.99788,25.078029,-0.000151,25.032207,-2.0759,0.464,9.99788,0.00000
2596.00,9.99795,25.078131,-0.000149,25.032311,-2.0760,0.464,9.99795,0.00000
2597.00,9.99695,25.078134,-0.000147,25.032292,-2.0760,0.465,9.99695,0.00000
2598.00,9.99664,25.078254,-0.000147,25.032309,-2.0760,0.465,9.99664,0.00000
2599.00,9.99652,25.078288,-0.000143,25.032265,-2.0760,0.465,9.99652,0.00000
2600.00,9.99574,25.078369,-0.000139,25.032258,-2.0760,0.465,9.99574,0.00000
2601.00,9.99568,25.078358,-0.000143,25.032174,-2.0760,0.465,9.99568,0.00000
2602.00,9.99632,25.078359,-0.000142,25.032118,-2.0760,0.465,9.99632,0.00000
2603.00,9.99658,25.078383,-0.000141,25.032140,-2.0760,0.465,9.99658,0.00000
2604.00,9.99651,25.078448,-0.000143,25.032277,-2.0760,0.465,9.99651,0.00000
2605.00,9.99657,25.078416,-0.000144,25.032303,-2.0760,0.465,9.99657,0.00000
2606.00,9.99725,25.078351,-0.000141,25.032240,-2.0760,0.465,9.99725,0.00000
2607.00,9.99703,25.078477,-0.000142,25.032291,-2.0760,0.466,9.99703,0.00000
2608.00,9.99674,25.078522,-0.000139,25.032283,-2.0760,0.466,9.99674,0.00000
2609.00,9.99681,25.078548,-0.000137,25.032195,-2.0761,0.466,9.99681,0.00000
2610.00,9.99666,25.078596,-0.000139,25.032176,-2.0761,0.466,9.99666,0.00000
2611.00,9.99574,25.078693,-0.000139,25.032263,-2.0762,0.466,9.99574,0.00000
2612.00,9.99595,25.078698,-0.000136,25.032246,-2.0762,0.466,9.99595,0.00000
@18,2.0000,4.0, 2610.032 
2613.00,9.99600,25.078655,-0.000139,25.032144,-2.0762,0.466,9.99600,0.00000
2614.00,9.99543,25.078754,-0.000143,25.032220,-2.0763,0.466,9.99543,0.00000
2615.00,9.99174,25.078797,-0.000142,25.032274,-2.0763,0.466,9.99174,0.00000
2616.00,9.98392,25.078865,-0.000139,25.032297,-2.0764,0.466,9.98392,0.00000
2617.00,9.97187,25.078850,-0.000141,25.032309,-2.0764,0.467,9.97187,0.00000
2618.00,9.95507,25.078986,-0.000136,25.032429,-2.0764,0.466,9.95507,0.00000
2619.00,9.93867,25.078970,-0.000135,25.032348,-2.0764,0.467,9.93867,0.00000
2620.00,9.92693,25.079096,-0.000138,25.032349,-2.0765,0.467,9.92693,0.00000
2621.00,9.92058,25.079171,-0.000144,25.032306,-2.0765,0.467,9.92058,0.00000
2622.00,9.92053,25.079297,-0.000143,25.032335,-2.0765,0.467,9.92053,0.00000
2623.00,9.92731,25.079224,-0.000148,25.032253,-2.0765,0.468,9.92731,0.00000
2624.00,9.93582,25.079226,-0.000148,25.032248,-2.0765,0.468,9.93582,0.00000
2625.00,9.94530,25.079361,-0.000146,25.032308,-2.0766,0.468,9.94530,0.00000
2626.00,9.95500,25.079397,-0.000145,25.032279,-2.0766,0.468,9.95500,0.00000
2627.00,9.96273,25.079482,-0.000143,25.032317,-2.0766,0.468,9.96273,0.00000
2628.00,9.96985,25.079548,-0.000145,25.032329,-2.0767,0.468,9.96985,0.00000
2629.00,9.97518,25.079653,-0.000144,25.032365,-2.0767,0.468,9.97518,0.00000
2630.00,9.97776,25.079597,-0.000144,25.032265,-2.0767,0.469,9.97776,0.00000
2631.00,9.98056,25.079558,-0.000142,25.032236,-2.0767,0.469,9.98056,0.00000
2632.00,9.98330,25.079546,-0.000145,25.032152,-2.0768,0.469,9.98330,0.00000
2633.00,9.98495,25.079681,-0.000141,25.032242,-2.0768,0.469,9.98495,0.00000
2634.00,9.98624,25.079644,-0.000137,25.032129,-2.0768,0.469,9.98624,0.00000
2635.00,9.98777,25.079673,-0.000135,25.032167,-2.0768,0.469,9.98777,0.00000
2636.00,9.98867,25.079747,-0.000135,25.032264,-2.0768,0.469,9.98867,0.00000
2637.00,9.98912,25.079809,-0.000136,25.032308,-2.0769,0.469,9.98912,0.00000
2638.00,9.98832,25.079844,-0.000134,25.032245,-2.0769,0.469,9.98832,0.00000
2639.00,9.98900,25.079893,-0.000135,25.032289,-2.0769,0.469,9.98900,0.00000
2640.00,9.99047,25.079949,-0.000135,25.032313,-2.0769,0.469,9.99047,0.00000
2641.00,9.99138,25.080083,-0.000135,25.032350,-2.0769,0.469,9.99138,0.00000
2642.00,9.99171,25.080067,-0.000135,25.032337,-2.0769,0.470,9.99171,0.00000
2643.00,9.99369,25.080181,-0.000140,25.032356,-2.0769,0.470,9.99369,0.00000
2644.00,9.99483,25.080319,-0.000141,25.032377,-2.0769,0.470,9.99483,0.00000
2645.00,9.99566,25.080372,-0.000139,25.032311,-2.0769,0.470,9.99566,0.00000
2646.00,9.99569,25.080335,-0.000137,25.032182,-2.0769,0.470,9.99569,0.00000
2647.00,9.99634,25.080408,-0.000133,25.032142,-2.0769,0.470,9.99634,0.00000
2648.00,9.99619,25.080419,-0.000128,25.032185,-2.0769,0.470,9.99619,0.00000
2649.00,9.99583,25.080464,-0.000129,25.032242,-2.0769,0.470,9.99583,0.00000
2650.00,9.99476,25.080607,-0.000128,25.032340,-2.0769,0.470,9.99476,0.00000
2651.00,9.99451,25.080781,-0.000128,25.032509,-2.0769,0.470,9.99451,0.00000
2652.00,9.99454,25.080927,-0.000124,25.032570,-2.0769,0.470,9.99454,0.00000
2653.00,9.99451,25.080909,-0.000121,25.032494,-2.0769,0.470,9.99451,0.00000
2654.00,9.99398,25.080948,-0.000120,25.032532,-2.0769,0.470,9.99398,0.00000
2655.00,9.99432,25.080900,-0.000122,25.032471,-2.0769,0.470,9.99432,0.00000
2656.00,9.99476,25.080880,-0.000125,25.032435,-2.0769,0.470,9.99476,0.00000
2657.00,9.99457,25.080778,-0.000126,25.032385,-2.0769,0.471,9.99457,0.00000
2658.00,9.99405,25.080787,-0.000136,25.032339,-2.0769,0.471,9.99405,0.00000
2659.00,9.99402,25.080789,-0.000138,25.032197,-2.0769,0.471,9.99402,0.00000
2660.00,9.99374,25.080762,-0.000138,25.032114,-2.0769,0.472,9.99374,0.00000
2661.00,9.99339,25.080748,-0.000136,25.032064,-2.0769,0.472,9.99339,0.00000
2662.00,9.99340,25.080917,-0.000140,25.032118,-2.0769,0.472,9.99340,0.00000
2663.00,9.99379,25.080978,-0.000134,25.032125,-2.0769,0.472,9.99379,0.00000
2664.00,9.99413,25.080973,-0.000131,25.032149,-2.0769,0.472,9.99413,0.00000
2665.00,9.99360,25.081169,-0.000130,25.032287,-2.0769,0.472,9.99360,0.00000
2666.00,9.99371,25.081263,-0.000129,25.032290,-2.0769,0.472,9.99371,0.00000
2667.00,9.99402,25.081326,-0.000130,25.032332,-2.0769,0.472,9.99402,0.00000
2668.00,9.99486,25.081324,-0.000134,25.032323,-2.0769,0.472,9.99486,0.00000
2669.00,9.99505,25.081364,-0.000134,25.032318,-2.0770,0.472,9.99505,0.00000
2670.00,9.99589,25.081290,-0.000137,25.032250,-2.0770,0.473,9.99589,0.00000
2671.00,9.99610,25.081247,-0.000140,25.032225,-2.0770,0.473,9.99610,0.00000
2672.00,9.99566,25.081223,-0.000137,25.032154,-2.0770,0.473,9.99566,0.00000
2673.00,9.99532,25.081302,-0.000134,25.032181,-2.0770,0.473,9.99532,0.00000
2674.00,9.99588,25.081401,-0.000138,25.032257,-2.0770,0.473,9.99588,0.00000
2675.00,9.99569,25.081503,-0.000138,25.032324,-2.0770,0.473,9.99569,0.00000
2676.00,9.99520,25.081662,-0.000138,25.032396,-2.0769,0.473,9.99520,0.00000
2677.00,9.99509,25.081679,-0.000138,25.032424,-2.0769,0.473,9.99509,0.00000
2678.00,9.99556,25.081753,-0.000137,25.032472,-2.0770,0.473,9.99556,0.00000
2679.00,9.99518,25.081789,-0.000136,25.032382,-2.0769,0.473,9.99518,0.00000
2680.00,9.99531,25.081785,-0.000137,25.032298,-2.0769,0.474,9.99531,0.00000
2681.00,9.99616,25.081799,-0.000136,25.032200,-2.0769,0.474,9.99616,0.00000
2682.00,9.99583,25.081820,-0.000135,25.032175,-2.0769,0.474,9.99583,0.00000
2683.00,9.99472,25.081841,-0.000134,25.032167,-2.0769,0.474,9.99472,0.00000
2684.00,9.99426,25.081841,-0.000133,25.032185,-2.0769,0.474,9.99426,0.00000
2685.00,9.99344,25.081811,-0.000132,25.032178,-2.0769,0.474,9.99344,0.00000
2686.00,9.99238,25.081807,-0.000134,25.032199,-2.0769,0.474,9.99238,0.00000
2687.00,9.99233,25.081811,-0.000134,25.032089,-2.0769,0.474,9.99233,0.00000
2688.00,9.99266,25.081871,-0.000138,25.032042,-2.0769,0.474,9.99266,0.00000
2689.00,9.99303,25.081967,-0.000142,25.032067,-2.0769,0.474,9.99303,0.00000
2690.00,9.99364,25.082112,-0.000143,25.032060,-2.0769,0.475,9.99364,0.00000
2691.00,9.99485,25.082162,-0.000143,25.032074,-2.0769,0.475,9.99485,0.00000
2692.00,9.99599,25.082315,-0.000143,25.032276,-2.0769,0.475,9.99599,0.00000
2693.00,9.99658,25.082489,-0.000141,25.032401,-2.0769,0.475,9.99658,0.00000
2694.00,9.99691,25.082466,-0.000140,25.032415,-2.0770,0.475,9.99691,0.00000
2695.00,9.99712,25.082519,-0.000144,25.032472,-2.0770,0.476,9.99712,0.00000
2696.00,9.99625,25.082530,-0.000144,25.032434,-2.0770,0.476,9.99625,0.00000
2697.00,9.99539,25.082578,-0.000141,25.032323,-2.0771,0.476,9.99539,0.00000
2698.00,9.99481,25.082473,-0.000143,25.032165,-2.0771,0.476,9.99481,0.00000
2699.00,9.99413,25.082602,-0.000142,25.032098,-2.0771,0.476,9.99413,0.00000
2700.00,9.99402,25.082610,-0.000141,25.032056,-2.0771,0.476,9.99402,0.00000
2701.00,9.99381,25.082684,-0.000140,25.032083,-2.0771,0.476,9.99381,0.00000
2702.00,9.99370,25.082684,-0.000142,25.032091,-2.0770,0.476,9.99370,0.00000
2703.00,9.99354,25.082701,-0.000143,25.032090,-2.0770,0.477,9.99354,0.00000
2704.00,9.99503,25.082668,-0.000142,25.032141,-2.0770,0.476,9.99503,0.00000
2705.00,9.99519,25.082715,-0.000143,25.032196,-2.0770,0.477,9.99519,0.00000
2706.00,9.99487,25.082736,-0.000145,25.032164,-2.0770,0.477,9.99487,0.00000
2707.00,9.99465,25.082722,-0.000149,25.032138,-2.0770,0.477,9.99465,0.00000
2708.00,9.99524,25.082713,-0.000150,25.032154,-2.0770,0.477,9.99524,0.00000
2709.00,9.99446,25.082805,-0.000150,25.032177,-2.0769,0.478,9.99446,0.00000
2710.00,9.99381,25.082839,-0.000146,25.032133,-2.0769,0.478,9.99381,0.00000
2711.00,9.99403,25.082867,-0.000144,25.032140,-2.0769,0.478,9.99403,0.00000
2712.00,9.99411,25.082974,-0.000142,25.032130,-2.0768,0.478,9.99411,0.00000
2713.00,9.99273,25.083106,-0.000140,25.032186,-2.0768,0.478,9.99273,0.00000
2714.00,9.99254,25.083177,-0.000137,25.032195,-2.0768,0.478,9.99254,0.00000
2715.00,9.99318,25.083218,-0.000137,25.032220,-2.0768,0.478,9.99318,0.00000
2716.00,9.99299,25.083367,-0.000140,25.032349,-2.0767,0.478,9.99299,0.00000
2717.00,9.99308,25.083349,-0.000141,25.032367,-2.0767,0.478,9.99308,0.00000
2718.00,9.99421,25.083361,-0.000140,25.032329,-2.0767,0.478,9.99421,0.00000
2719.00,9.99484,25.083269,-0.000142,25.032236,-2.0767,0.478,9.99484,0.00000
2720.00,9.99487,25.083367,-0.000145,25.032256,-2.0767,0.479,9.99487,0.00000
2721.00,9.99512,25.083312,-0.000141,25.032123,-2.0767,0.479,9.99512,0.00000
2722.00,9.99520,25.083452,-0.000140,25.032180,-2.0767,0.479,9.99520,0.00000
2723.00,9.99433,25.083602,-0.000140,25.032280,-2.0767,0.479,9.99433,0.00000
2724.00,9.99370,25.083731,-0.000143,25.032320,-2.0767,0.479,9.99370,0.00000
2725.00,9.99319,25.083840,-0.000139,25.032382,-2.0766,0.479,9.99319,0.00000
2726.00,9.99336,25.083874,-0.000140,25.032371,-2.0766,0.479,9.99336,0.00000
2727.00,9.99334,25.083916,-0.000142,25.032364,-2.0766,0.480,9.99334,0.00000
2728.00,9.99373,25.083903,-0.000144,25.032284,-2.0765,0.480,9.99373,0.00000
2729.00,9.99305,25.083938,-0.000141,25.032324,-2.0765,0.480,9.99305,0.00000
2730.00,9.99309,25.083897,-0.000142,25.032237,-2.0765,0.480,9.99309,0.00000
2731.00,9.99283,25.083966,-0.000144,25.032263,-2.0764,0.480,9.99283,0.00000
2732.00,9.99264,25.083968,-0.000141,25.032233,-2.0763,0.480,9.99264,0.00000
2733.00,9.99263,25.084021,-0.000140,25.032281,-2.0763,0.480,9.99263,0.00000
2734.00,9.99311,25.084018,-0.000142,25.032182,-2.0763,0.480,9.99311,0.00000
2735.00,9.99328,25.084047,-0.000142,25.032161,-2.0762,0.481,9.99328,0.00000
2736.00,9.99362,25.084170,-0.000139,25.032216,-2.0762,0.481,9.99362,0.00000
2737.00,9.99439,25.084224,-0.000139,25.032214,-2.0762,0.481,9.99439,0.00000
2738.00,9.99451,25.084262,-0.000140,25.032184,-2.0761,0.481,9.99451,0.00000
2739.00,9.99434,25.084315,-0.000138,25.032264,-2.0761,0.481,9.99434,0.00000
2740.00,9.99333,25.084334,-0.000138,25.032250,-2.0761,0.481,9.99333,0.00000
2741.00,9.99264,25.084292,-0.000142,25.032188,-2.0761,0.481,9.99264,0.00000
2742.00,9.99152,25.084358,-0.000143,25.032241,-2.0761,0.481,9.99152,0.00000
2743.00,9.99129,25.084493,-0.000139,25.032322,-2.0760,0.481,9.99129,0.00000
2744.00,9.99138,25.084533,-0.000137,25.032275,-2.0760,0.482,9.99138,0.00000
2745.00,9.99257,25.084579,-0.000139,25.032264,-2.0759,0.482,9.99257,0.00000
2746.00,9.99297,25.084675,-0.000137,25.032247,-2.0759,0.482,9.99297,0.00000
2747.00,9.99376,25.084729,-0.000138,25.032221,-2.0759,0.482,9.99376,0.00000
2748.00,9.99423,25.084575,-0.000140,25.032099,-2.0758,0.482,9.99423,0.00000
2749.00,9.99424,25.084648,-0.000140,25.032096,-2.0758,0.482,9.99424,0.00000
2750.00,9.99390,25.084712,-0.000141,25.032100,-2.0758,0.482,9.99390,0.00000
2751.00,9.99439,25.084773,-0.000138,25.032154,-2.0757,0.482,9.99439,0.00000
2752.00,9.99449,25.084792,-0.000139,25.032141,-2.0757,0.482,9.99449,0.00000
2753.00,9.99440,25.084892,-0.000143,25.032180,-2.0757,0.483,9.99440,0.00000
2754.00,9.99413,25.084896,-0.000144,25.032167,-2.0756,0.483,9.99413,0.00000
2755.00,9.99446,25.084915,-0.000144,25.032214,-2.0756,0.483,9.99446,0.00000
2756.00,9.99413,25.084856,-0.000147,25.032160,-2.0756,0.483,9.99413,0.00000
2757.00,9.99432,25.084865,-0.000144,25.032115,-2.0756,0.483,9.99432,0.00000
2758.00,9.99344,25.084883,-0.000143,25.032025,-2.0756,0.483,9.99344,0.00000
2759.00,9.99317,25.085042,-0.000146,25.032085,-2.0755,0.483,9.99317,0.00000
2760.00,9.99296,25.085034,-0.000147,25.031977,-2.0754,0.484,9.99296,0.00000
2761.00,9.99281,25.085086,-0.000146,25.031933,-2.0754,0.484,9.99281,0.00000
2762.00,9.99185,25.085133,-0.000148,25.031911,-2.0753,0.484,9.99185,0.00000
@19,2.0000,4.0, 2760.024 
2763.00,9.99175,25.085328,-0.000148,25.032043,-2.0752,0.484,9.99175,0.00000
2764.00,9.99010,25.085206,-0.000147,25.031992,-2.0751,0.484,9.99010,0.00000
2765.00,9.98301,25.085282,-0.000147,25.032056,-2.0750,0.484,9.98301,0.00000
2766.00,9.97323,25.085324,-0.000147,25.032113,-2.0749,0.485,9.97323,0.00000
2767.00,9.96015,25.085385,-0.000149,25.032181,-2.0748,0.485,9.96015,0.00000
2768.00,9.94566,25.085338,-0.000147,25.032189,-2.0747,0.485,9.94566,0.00000
2769.00,9.93310,25.085495,-0.000146,25.032237,-2.0746,0.485,9.93310,0.00000
2770.00,9.92591,25.085603,-0.000146,25.032269,-2.0746,0.485,9.92591,0.00000
2771.00,9.92350,25.085649,-0.000146,25.032259,-2.0745,0.485,9.92350,0.00000
2772.00,9.92798,25.085666,-0.000147,25.032218,-2.0744,0.486,9.92798,0.00000
2773.00,9.93639,25.085680,-0.000149,25.032155,-2.0743,0.486,9.93639,0.00000
2774.00,9.94536,25.085770,-0.000147,25.032166,-2.0743,0.486,9.94536,0.00000
2775.00,9.95484,25.085745,-0.000148,25.032140,-2.0743,0.486,9.95484,0.00000
2776.00,9.96285,25.085780,-0.000146,25.032098,-2.0742,0.486,9.96285,0.00000
2777.00,9.96870,25.085799,-0.000146,25.032010,-2.0742,0.486,9.96870,0.00000
2778.00,9.97344,25.085882,-0.000142,25.031949,-2.0742,0.486,9.97344,0.00000
2779.00,9.97705,25.085915,-0.000140,25.031922,-2.0741,0.486,9.97705,0.00000
2780.00,9.97994,25.086027,-0.000139,25.031907,-2.0740,0.486,9.97994,0.00000
2781.00,9.98211,25.086195,-0.000139,25.032000,-2.0740,0.486,9.98211,0.00000
2782.00,9.98316,25.086354,-0.000136,25.032126,-2.0739,0.486,9.98316,0.00000
2783.00,9.98396,25.086375,-0.000136,25.032160,-2.0739,0.486,9.98396,0.00000
2784.00,9.98508,25.086343,-0.000137,25.032099,-2.0738,0.486,9.98508,0.00000
2785.00,9.98554,25.086341,-0.000140,25.032106,-2.0738,0.486,9.98554,0.00000
2786.00,9.98694,25.086400,-0.000139,25.032161,-2.0738,0.487,9.98694,0.00000
2787.00,9.98848,25.086392,-0.000140,25.032101,-2.0738,0.487,9.98848,0.00000
2788.00,9.98959,25.086497,-0.000139,25.032132,-2.0737,0.487,9.98959,0.00000
2789.00,9.98994,25.086605,-0.000142,25.032184,-2.0737,0.487,9.98994,0.00000
2790.00,9.99082,25.086610,-0.000143,25.032113,-2.0736,0.487,9.99082,0.00000
2791.00,9.99085,25.086587,-0.000144,25.032001,-2.0736,0.487,9.99085,0.00000
2792.00,9.99103,25.086603,-0.000147,25.031933,-2.0735,0.487,9.99103,0.00000
2793.00,9.99045,25.086628,-0.000151,25.031902,-2.0735,0.488,9.99045,0.00000
2794.00,9.99030,25.086696,-0.000149,25.031859,-2.0734,0.488,9.99030,0.00000
2795.00,9.99062,25.086805,-0.000146,25.031943,-2.0733,0.488,9.99062,0.00000
2796.00,9.99085,25.086805,-0.000149,25.031907,-2.0733,0.488,9.99085,0.00000
2797.00,9.99135,25.086776,-0.000143,25.031930,-2.0732,0.488,9.99135,0.00000
2798.00,9.99083,25.086749,-0.000140,25.031897,-2.0732,0.488,9.99083,0.00000
2799.00,9.99110,25.086821,-0.000142,25.031962,-2.0731,0.488,9.99110,0.00000
2800.00,9.99153,25.086910,-0.000140,25.031931,-2.0730,0.488,9.99153,0.00000
2801.00,9.99250,25.087002,-0.000140,25.031958,-2.0729,0.488,9.99250,0.00000
2802.00,9.99300,25.087117,-0.000140,25.032019,-2.0728,0.488,9.99300,0.00000
2803.00,9.99481,25.087295,-0.000139,25.032090,-2.0727,0.488,9.99481,0.00000
2804.00,9.99527,25.087209,-0.000136,25.031960,-2.0727,0.488,9.99527,0.00000
2805.00,9.99380,25.087234,-0.000134,25.031972,-2.0726,0.488,9.99380,0.00000
2806.00,9.99262,25.087286,-0.000131,25.031984,-2.0725,0.488,9.99262,0.00000
2807.00,9.99098,25.087257,-0.000134,25.031870,-2.0725,0.489,9.99098,0.00000
2808.00,9.99020,25.087249,-0.000136,25.031814,-2.0724,0.489,9.99020,0.00000
2809.00,9.99032,25.087419,-0.000139,25.031888,-2.0723,0.489,9.99032,0.00000
2810.00,9.99096,25.087517,-0.000143,25.031904,-2.0722,0.489,9.99096,0.00000
2811.00,9.99148,25.087583,-0.000144,25.031871,-2.0721,0.489,9.99148,0.00000
2812.00,9.99189,25.087730,-0.000141,25.031963,-2.0720,0.489,9.99189,0.00000
2813.00,9.99126,25.087824,-0.000141,25.031974,-2.0720,0.489,9.99126,0.00000
2814.00,9.98971,25.087854,-0.000141,25.032034,-2.0719,0.489,9.98971,0.00000
2815.00,9.99075,25.087829,-0.000140,25.032071,-2.0718,0.489,9.99075,0.00000
2816.00,9.99129,25.087785,-0.000140,25.032058,-2.0717,0.490,9.99129,0.00000
2817.00,9.99178,25.087952,-0.000140,25.032182,-2.0716,0.490,9.99178,0.00000
2818.00,9.99231,25.087953,-0.000142,25.032222,-2.0715,0.490,9.99231,0.00000
2819.00,9.99357,25.088023,-0.000140,25.032235,-2.0714,0.490,9.99357,0.00000
2820.00,9.99258,25.088020,-0.000138,25.032131,-2.0713,0.490,9.99258,0.00000
2821.00,9.99193,25.088161,-0.000136,25.032120,-2.0712,0.490,9.99193,0.00000
2822.00,9.99131,25.088084,-0.000138,25.031992,-2.0711,0.490,9.99131,0.00000
2823.00,9.99106,25.088142,-0.000138,25.031963,-2.0710,0.490,9.99106,0.00000
2824.00,9.99099,25.088176,-0.000143,25.031917,-2.0709,0.491,9.99099,0.00000
2825.00,9.99133,25.088283,-0.000146,25.032003,-2.0708,0.491,9.99133,0.00000
2826.00,9.99056,25.088296,-0.000148,25.032027,-2.0707,0.491,9.99056,0.00000
2827.00,9.99143,25.088335,-0.000148,25.032063,-2.0706,0.491,9.99143,0.00000
2828.00,9.99191,25.088353,-0.000147,25.032049,-2.0706,0.491,9.99191,0.00000
2829.00,9.99149,25.088359,-0.000143,25.032022,-2.0704,0.491,9.99149,0.00000
2830.00,9.99153,25.088437,-0.000144,25.031988,-2.0703,0.491,9.99153,0.00000
2831.00,9.99245,25.088570,-0.000145,25.032078,-2.0702,0.492,9.99245,0.00000
2832.00,9.99142,25.088637,-0.000146,25.032126,-2.0701,0.492,9.99142,0.00000
2833.00,9.99101,25.088662,-0.000147,25.032133,-2.0700,0.492,9.99101,0.00000
2834.00,9.99196,25.088662,-0.000150,25.032158,-2.0700,0.492,9.99196,0.00000
2835.00,9.99213,25.088667,-0.000152,25.032188,-2.0699,0.492,9.99213,0.00000
2836.00,9.99260,25.088605,-0.000157,25.032138,-2.0698,0.493,9.99260,0.00000
2837.00,9.99335,25.088668,-0.000158,25.032140,-2.0697,0.493,9.99335,0.00000
2838.00,9.99350,25.088705,-0.000159,25.032149,-2.0695,0.493,9.99350,0.00000
2839.00,9.99281,25.088771,-0.000160,25.032151,-2.0694,0.493,9.99281,0.00000
2840.00,9.99250,25.088788,-0.000157,25.032162,-2.0692,0.493,9.99250,0.00000
2841.00,9.99129,25.088847,-0.000153,25.032172,-2.0690,0.493,9.99129,0.00000
2842.00,9.99052,25.088810,-0.000152,25.032080,-2.0689,0.494,9.99052,0.00000
2843.00,9.99057,25.088827,-0.000150,25.032059,-2.0688,0.494,9.99057,0.00000
2844.00,9.99077,25.088851,-0.000150,25.032082,-2.0687,0.494,9.99077,0.00000
2845.00,9.99087,25.088877,-0.000149,25.032053,-2.0686,0.494,9.99087,0.00000
2846.00,9.99220,25.088917,-0.000148,25.032056,-2.0685,0.494,9.99220,0.00000
2847.00,9.99286,25.089048,-0.000151,25.032144,-2.0684,0.494,9.99286,0.00000
2848.00,9.99309,25.089155,-0.000153,25.032239,-2.0683,0.494,9.99309,0.00000
2849.00,9.99224,25.089332,-0.000153,25.032307,-2.0681,0.494,9.99224,0.00000
2850.00,9.99111,25.089358,-0.000153,25.032207,-2.0680,0.494,9.99111,0.00000
2851.00,9.99047,25.089395,-0.000154,25.032185,-2.0679,0.495,9.99047,0.00000
2852.00,9.99054,25.089418,-0.000148,25.032150,-2.0678,0.495,9.99054,0.00000
2853.00,9.99021,25.089443,-0.000145,25.032066,-2.0677,0.495,9.99021,0.00000
2854.00,9.99078,25.089406,-0.000143,25.031994,-2.0676,0.495,9.99078,0.00000
2855.00,9.99158,25.089614,-0.000141,25.032160,-2.0674,0.495,9.99158,0.00000
2856.00,9.99119,25.089743,-0.000142,25.032197,-2.0673,0.495,9.99119,0.00000
2857.00,9.99050,25.089773,-0.000150,25.032148,-2.0672,0.496,9.99050,0.00000
2858.00,9.99011,25.089885,-0.000150,25.032274,-2.0670,0.496,9.99011,0.00000
2859.00,9.99009,25.089906,-0.000145,25.032236,-2.0669,0.496,9.99009,0.00000
2860.00,9.99056,25.089879,-0.000144,25.032230,-2.0668,0.496,9.99056,0.00000
2861.00,9.99149,25.089805,-0.000141,25.032194,-2.0668,0.496,9.99149,0.00000
2862.00,9.99333,25.089810,-0.000132,25.032206,-2.0667,0.495,9.99333,0.00000
2863.00,9.99321,25.089771,-0.000129,25.032077,-2.0666,0.495,9.99321,0.00000
2864.00,9.99359,25.089750,-0.000134,25.032029,-2.0666,0.495,9.99359,0.00000
2865.00,9.99382,25.089804,-0.000136,25.031977,-2.0665,0.496,9.99382,0.00000
2866.00,9.99307,25.090000,-0.000140,25.032055,-2.0664,0.496,9.99307,0.00000
2867.00,9.99162,25.090055,-0.000143,25.032066,-2.0663,0.496,9.99162,0.00000
2868.00,9.99137,25.090074,-0.000143,25.032053,-2.0662,0.496,9.99137,0.00000
2869.00,9.99093,25.090263,-0.000141,25.032218,-2.0661,0.496,9.99093,0.00000
2870.00,9.99037,25.090200,-0.000141,25.032208,-2.0660,0.497,9.99037,0.00000
2871.00,9.99160,25.090080,-0.000140,25.032139,-2.0659,0.497,9.99160,0.00000
2872.00,9.99141,25.090050,-0.000141,25.032112,-2.0658,0.497,9.99141,0.00000
2873.00,9.99240,25.090119,-0.000141,25.032192,-2.0657,0.497,9.99240,0.00000
2874.00,9.99216,25.090079,-0.000144,25.032151,-2.0656,0.497,9.99216,0.00000
2875.00,9.99248,25.090126,-0.000143,25.032112,-2.0655,0.497,9.99248,0.00000
2876.00,9.99139,25.090267,-0.000136,25.032181,-2.0654,0.497,9.99139,0.00000
2877.00,9.99139,25.090429,-0.000134,25.032263,-2.0652,0.497,9.99139,0.00000
2878.00,9.99033,25.090481,-0.000135,25.032314,-2.0651,0.497,9.99033,0.00000
2879.00,9.99049,25.090533,-0.000135,25.032317,-2.0650,0.497,9.99049,0.00000
2880.00,9.98989,25.090636,-0.000137,25.032403,-2.0649,0.497,9.98989,0.00000
2881.00,9.99057,25.090605,-0.000144,25.032368,-2.0648,0.498,9.99057,0.00000
2882.00,9.99035,25.090605,-0.000146,25.032284,-2.0647,0.498,9.99035,0.00000
2883.00,9.99093,25.090616,-0.000148,25.032175,-2.0646,0.498,9.99093,0.00000
2884.00,9.99078,25.090678,-0.000148,25.032123,-2.0644,0.498,9.99078,0.00000
2885.00,9.99129,25.090751,-0.000147,25.032081,-2.0643,0.498,9.99129,0.00000
2886.00,9.99045,25.090893,-0.000141,25.032097,-2.0642,0.498,9.99045,0.00000
2887.00,9.99124,25.090967,-0.000141,25.032149,-2.0640,0.498,9.99124,0.00000
2888.00,9.99186,25.091109,-0.000140,25.032199,-2.0639,0.499,9.99186,0.00000
2889.00,9.99201,25.091188,-0.000140,25.032225,-2.0638,0.499,9.99201,0.00000
2890.00,9.99144,25.091180,-0.000141,25.032277,-2.0637,0.499,9.99144,0.00000
2891.00,9.99185,25.091191,-0.000144,25.032314,-2.0636,0.499,9.99185,0.00000
2892.00,9.99178,25.091254,-0.000147,25.032374,-2.0634,0.499,9.99178,0.00000
2893.00,9.99191,25.091267,-0.000146,25.032385,-2.0633,0.499,9.99191,0.00000
2894.00,9.99179,25.091308,-0.000148,25.032431,-2.0631,0.499,9.99179,0.00000
2895.00,9.99214,25.091336,-0.000148,25.032313,-2.0630,0.499,9.99214,0.00000
2896.00,9.99211,25.091432,-0.000149,25.032254,-2.0629,0.500,9.99211,0.00000
2897.00,9.99208,25.091491,-0.000150,25.032150,-2.0628,0.500,9.99208,0.00000
2898.00,9.99157,25.091524,-0.000152,25.032083,-2.0626,0.500,9.99157,0.00000
2899.00,9.99142,25.091582,-0.000151,25.032068,-2.0625,0.500,9.99142,0.00000
2900.00,9.99111,25.091752,-0.000154,25.032204,-2.0624,0.500,9.99111,0.00000
2901.00,9.99072,25.091749,-0.000154,25.032173,-2.0623,0.501,9.99072,0.00000
2902.00,9.99089,25.091813,-0.000153,25.032239,-2.0621,0.501,9.99089,0.00000
2903.00,9.99197,25.091838,-0.000150,25.032286,-2.0620,0.501,9.99197,0.00000
2904.00,9.99306,25.091848,-0.000150,25.032278,-2.0619,0.501,9.99306,0.00000
2905.00,9.99360,25.091720,-0.000147,25.032167,-2.0617,0.501,9.99360,0.00000
2906.00,9.99395,25.091762,-0.000145,25.032192,-2.0616,0.501,9.99395,0.00000
2907.00,9.99371,25.091749,-0.000144,25.032140,-2.0615,0.501,9.99371,0.00000
2908.00,9.99276,25.091910,-0.000144,25.032214,-2.0613,0.501,9.99276,0.00000
2909.00,9.99187,25.092049,-0.000145,25.032302,-2.0612,0.501,9.99187,0.00000
2910.00,9.99182,25.092228,-0.000149,25.032475,-2.0611,0.501,9.99182,0.00000
2911.00,9.99148,25.092333,-0.000153,25.032573,-2.0610,0.502,9.99148,0.00000
2912.00,9.99185,25.092349,-0.000154,25.032557,-2.0609,0.502,9.99185,0.00000
@20,2.0000,4.0, 2910.004 
2913.00,9.99214,25.092233,-0.000157,25.032390,-2.0608,0.502,9.99214,0.00000
2914.00,9.98960,25.092144,-0.000153,25.032216,-2.0607,0.502,9.98960,0.00000
2915.00,9.98262,25.092129,-0.000149,25.032093,-2.0606,0.502,9.98262,0.00000
2916.00,9.97407,25.092162,-0.000151,25.032004,-2.0604,0.502,9.97407,0.00000
2917.00,9.96143,25.092322,-0.000150,25.032078,-2.0603,0.502,9.96143,0.00000
2918.00,9.94843,25.092381,-0.000151,25.032150,-2.0601,0.502,9.94843,0.00000
2919.00,9.93717,25.092480,-0.000158,25.032238,-2.0600,0.503,9.93717,0.00000
2920.00,9.93048,25.092615,-0.000161,25.032335,-2.0599,0.503,9.93048,0.00000
2921.00,9.92790,25.092606,-0.000156,25.032394,-2.0598,0.503,9.92790,0.00000
2922.00,9.93092,25.092619,-0.000157,25.032390,-2.0597,0.504,9.93092,0.00000
2923.00,9.93677,25.092669,-0.000154,25.032372,-2.0596,0.504,9.93677,0.00000
2924.00,9.94513,25.092635,-0.000152,25.032296,-2.0595,0.504,9.94513,0.00000
2925.00,9.95351,25.092606,-0.000150,25.032203,-2.0594,0.504,9.95351,0.00000
2926.00,9.96140,25.092632,-0.000151,25.032134,-2.0592,0.504,9.96140,0.00000
2927.00,9.96755,25.092619,-0.000150,25.032104,-2.0591,0.504,9.96755,0.00000
2928.00,9.97206,25.092781,-0.000149,25.032176,-2.0590,0.504,9.97206,0.00000
2929.00,9.97658,25.092921,-0.000148,25.032232,-2.0589,0.504,9.97658,0.00000
2930.00,9.97947,25.092992,-0.000147,25.032241,-2.0588,0.504,9.97947,0.00000
2931.00,9.98173,25.093032,-0.000146,25.032206,-2.0586,0.504,9.98173,0.00000
2932.00,9.98335,25.093070,-0.000146,25.032177,-2.0585,0.504,9.98335,0.00000
2933.00,9.98448,25.093072,-0.000145,25.032126,-2.0584,0.504,9.98448,0.00000
2934.00,9.98446,25.093135,-0.000142,25.032186,-2.0582,0.504,9.98446,0.00000
2935.00,9.98600,25.093245,-0.000142,25.032260,-2.0580,0.504,9.98600,0.00000
2936.00,9.98598,25.093380,-0.000143,25.032322,-2.0579,0.505,9.98598,0.00000
2937.00,9.98558,25.093485,-0.000142,25.032430,-2.0577,0.505,9.98558,0.00000
2938.00,9.98593,25.093503,-0.000144,25.032430,-2.0575,0.505,9.98593,0.00000
2939.00,9.98595,25.093520,-0.000146,25.032336,-2.0574,0.505,9.98595,0.00000
2940.00,9.98563,25.093448,-0.000144,25.032203,-2.0573,0.505,9.98563,0.00000
2941.00,9.98570,25.093463,-0.000142,25.032134,-2.0572,0.505,9.98570,0.00000
2942.00,9.98761,25.093504,-0.000142,25.032064,-2.0570,0.505,9.98761,0.00000
2943.00,9.98875,25.093504,-0.000144,25.032006,-2.0569,0.505,9.98875,0.00000
2944.00,9.98967,25.093501,-0.000147,25.031990,-2.0568,0.506,9.98967,0.00000
2945.00,9.99062,25.093612,-0.000150,25.032054,-2.0567,0.506,9.99062,0.00000
2946.00,9.99164,25.093558,-0.000148,25.032075,-2.0565,0.506,9.99164,0.00000
2947.00,9.99114,25.093622,-0.000144,25.032148,-2.0564,0.506,9.99114,0.00000
2948.00,9.99033,25.093782,-0.000139,25.032253,-2.0563,0.506,9.99033,0.00000
2949.00,9.99026,25.093858,-0.000138,25.032282,-2.0562,0.506,9.99026,0.00000
2950.00,9.99021,25.093810,-0.000138,25.032265,-2.0561,0.506,9.99021,0.00000
2951.00,9.99003,25.093849,-0.000139,25.032269,-2.0559,0.507,9.99003,0.00000
2952.00,9.99042,25.093760,-0.000140,25.032152,-2.0558,0.507,9.99042,0.00000
2953.00,9.99053,25.093828,-0.000140,25.032176,-2.0556,0.507,9.99053,0.00000
2954.00,9.99017,25.093899,-0.000140,25.032182,-2.0554,0.507,9.99017,0.00000
2955.00,9.98976,25.093990,-0.000136,25.032139,-2.0553,0.507,9.98976,0.00000
2956.00,9.98968,25.094128,-0.000138,25.032211,-2.0551,0.507,9.98968,0.00000
2957.00,9.98928,25.094376,-0.000140,25.032392,-2.0549,0.507,9.98928,0.00000
2958.00,9.98892,25.094365,-0.000139,25.032338,-2.0548,0.507,9.98892,0.00000
2959.00,9.98924,25.094369,-0.000137,25.032355,-2.0546,0.507,9.98924,0.00000
2960.00,9.98914,25.094446,-0.000133,25.032424,-2.0544,0.507,9.98914,0.00000
2961.00,9.98960,25.094391,-0.000131,25.032384,-2.0543,0.507,9.98960,0.00000
2962.00,9.99030,25.094303,-0.000134,25.032307,-2.0541,0.507,9.99030,0.00000
2963.00,9.99121,25.094270,-0.000140,25.032311,-2.0539,0.508,9.99121,0.00000
2964.00,9.99048,25.094243,-0.000143,25.032315,-2.0537,0.508,9.99048,0.00000
2965.00,9.99094,25.094229,-0.000151,25.032323,-2.0535,0.508,9.99094,0.00000
2966.00,9.99073,25.094269,-0.000153,25.032318,-2.0533,0.509,9.99073,0.00000
2967.00,9.99079,25.094301,-0.000149,25.032314,-2.0532,0.509,9.99079,0.00000
2968.00,9.99027,25.094437,-0.000146,25.032409,-2.0529,0.509,9.99027,0.00000
2969.00,9.99119,25.094531,-0.000145,25.032383,-2.0528,0.509,9.99119,0.00000
2970.00,9.99060,25.094533,-0.000141,25.032337,-2.0526,0.509,9.99060,0.00000
2971.00,9.99019,25.094654,-0.000140,25.032374,-2.0524,0.509,9.99019,0.00000
2972.00,9.98905,25.094643,-0.000143,25.032281,-2.0523,0.509,9.98905,0.00000
2973.00,9.98937,25.094706,-0.000142,25.032287,-2.0521,0.509,9.98937,0.00000
2974.00,9.98928,25.094784,-0.000141,25.032323,-2.0520,0.509,9.98928,0.00000
2975.00,9.98942,25.094883,-0.000144,25.032251,-2.0518,0.509,9.98942,0.00000
2976.00,9.98927,25.094843,-0.000141,25.032120,-2.0517,0.510,9.98927,0.00000
2977.00,9.98998,25.094895,-0.000142,25.032104,-2.0515,0.510,9.98998,0.00000
2978.00,9.99014,25.094923,-0.000143,25.032016,-2.0513,0.510,9.99014,0.00000
2979.00,9.99038,25.095004,-0.000145,25.031999,-2.0512,0.510,9.99038,0.00000
2980.00,9.99095,25.095114,-0.000142,25.032115,-2.0510,0.510,9.99095,0.00000
2981.00,9.99135,25.095322,-0.000145,25.032265,-2.0508,0.510,9.99135,0.00000
2982.00,9.99109,25.095365,-0.000143,25.032292,-2.0507,0.510,9.99109,0.00000
2983.00,9.99054,25.095349,-0.000142,25.032299,-2.0505,0.510,9.99054,0.00000
2984.00,9.99010,25.095417,-0.000142,25.032342,-2.0504,0.511,9.99010,0.00000
2985.00,9.98962,25.095306,-0.000143,25.032270,-2.0502,0.511,9.98962,0.00000
2986.00,9.98970,25.095172,-0.000141,25.032195,-2.0501,0.511,9.98970,0.00000
2987.00,9.99010,25.095224,-0.000143,25.032217,-2.0499,0.511,9.99010,0.00000
2988.00,9.98988,25.095241,-0.000144,25.032179,-2.0498,0.511,9.98988,0.00000
2989.00,9.99135,25.095073,-0.000145,25.032002,-2.0497,0.511,9.99135,0.00000
2990.00,9.99230,25.095184,-0.000145,25.032018,-2.0496,0.512,9.99230,0.00000
2991.00,9.99228,25.095277,-0.000148,25.032061,-2.0495,0.512,9.99228,0.00000
2992.00,9.99151,25.095310,-0.000148,25.032071,-2.0493,0.512,9.99151,0.00000
2993.00,9.99142,25.095330,-0.000147,25.032033,-2.0492,0.512,9.99142,0.00000
2994.00,9.98963,25.095465,-0.000145,25.032110,-2.0490,0.512,9.98963,0.00000
2995.00,9.98881,25.095464,-0.000144,25.032075,-2.0489,0.512,9.98881,0.00000
2996.00,9.98864,25.095525,-0.000143,25.032027,-2.0488,0.512,9.98864,0.00000
2997.00,9.98919,25.095614,-0.000140,25.032024,-2.0487,0.512,9.98919,0.00000
2998.00,9.99004,25.095674,-0.000138,25.032048,-2.0485,0.512,9.99004,0.00000
2999.00,9.99086,25.095693,-0.000137,25.032062,-2.0484,0.512,9.99086,0.00000
3000.00,9.99022,25.095768,-0.000137,25.032088,-2.0483,0.512,9.99022,0.00000
3001.00,9.99009,25.095785,-0.000135,25.032085,-2.0481,0.512,9.99009,0.00000
3002.00,9.98928,25.095855,-0.000138,25.032080,-2.0480,0.512,9.98928,0.00000
3003.00,9.98891,25.095946,-0.000139,25.032101,-2.0479,0.513,9.98891,0.00000
3004.00,9.98850,25.096043,-0.000138,25.032107,-2.0478,0.513,9.98850,0.00000
3005.00,9.98957,25.096158,-0.000140,25.032118,-2.0477,0.513,9.98957,0.00000
3006.00,9.98988,25.096229,-0.000144,25.032062,-2.0476,0.513,9.98988,0.00000
3007.00,9.99073,25.096371,-0.000145,25.032138,-2.0475,0.513,9.99073,0.00000
3008.00,9.99095,25.096438,-0.000149,25.032176,-2.0474,0.514,9.99095,0.00000
3009.00,9.99140,25.096480,-0.000151,25.032146,-2.0473,0.514,9.99140,0.00000
3010.00,9.99134,25.096556,-0.000151,25.032164,-2.0472,0.514,9.99134,0.00000
3011.00,9.99121,25.096666,-0.000148,25.032258,-2.0471,0.514,9.99121,0.00000
3012.00,9.99110,25.096713,-0.000148,25.032196,-2.0471,0.514,9.99110,0.00000
3013.00,9.99048,25.096771,-0.000148,25.032153,-2.0470,0.514,9.99048,0.00000
3014.00,9.99039,25.096773,-0.000148,25.032178,-2.0469,0.514,9.99039,0.00000
3015.00,9.98997,25.096722,-0.000149,25.032112,-2.0468,0.514,9.98997,0.00000
3016.00,9.98983,25.096767,-0.000155,25.032104,-2.0468,0.515,9.98983,0.00000
3017.00,9.99007,25.096671,-0.000153,25.032041,-2.0467,0.515,9.99007,0.00000
3018.00,9.99079,25.096655,-0.000150,25.031985,-2.0466,0.515,9.99079,0.00000
3019.00,9.99063,25.096721,-0.000149,25.031974,-2.0465,0.515,9.99063,0.00000
3020.00,9.99051,25.096794,-0.000146,25.032064,-2.0464,0.515,9.99051,0.00000
3021.00,9.99110,25.096704,-0.000143,25.032044,-2.0463,0.515,9.99110,0.00000
3022.00,9.99119,25.096686,-0.000140,25.032054,-2.0462,0.515,9.99119,0.00000
3023.00,9.99087,25.096668,-0.000141,25.032081,-2.0461,0.515,9.99087,0.00000
3024.00,9.99125,25.096779,-0.000140,25.032151,-2.0460,0.515,9.99125,0.00000
3025.00,9.99144,25.096820,-0.000140,25.032133,-2.0459,0.515,9.99144,0.00000
3026.00,9.99031,25.096894,-0.000138,25.032077,-2.0458,0.516,9.99031,0.00000
3027.00,9.98941,25.096932,-0.000140,25.032121,-2.0456,0.516,9.98941,0.00000
3028.00,9.98983,25.097106,-0.000140,25.032208,-2.0455,0.516,9.98983,0.00000
3029.00,9.98972,25.097019,-0.000142,25.032111,-2.0453,0.516,9.98972,0.00000
3030.00,9.98962,25.097038,-0.000140,25.032037,-2.0452,0.516,9.98962,0.00000
3031.00,9.99028,25.097136,-0.000144,25.032088,-2.0451,0.517,9.99028,0.00000
3032.00,9.99091,25.097228,-0.000145,25.032081,-2.0450,0.517,9.99091,0.00000
3033.00,9.99071,25.097180,-0.000146,25.032036,-2.0448,0.517,9.99071,0.00000
3034.00,9.99091,25.097281,-0.000143,25.032092,-2.0447,0.517,9.99091,0.00000
3035.00,9.99178,25.097450,-0.000140,25.032217,-2.0446,0.517,9.99178,0.00000
3036.00,9.99166,25.097542,-0.000139,25.032214,-2.0444,0.517,9.99166,0.00000
3037.00,9.99059,25.097709,-0.000139,25.032177,-2.0443,0.517,9.99059,0.00000
3038.00,9.99063,25.097840,-0.000139,25.032144,-2.0441,0.517,9.99063,0.00000
3039.00,9.98924,25.097932,-0.000140,25.032129,-2.0440,0.517,9.98924,0.00000
3040.00,9.98811,25.097848,-0.000143,25.032069,-2.0438,0.518,9.98811,0.00000
3041.00,9.98796,25.097851,-0.000142,25.032083,-2.0437,0.518,9.98796,0.00000
3042.00,9.98897,25.097761,-0.000142,25.032121,-2.0436,0.518,9.98897,0.00000
3043.00,9.98874,25.097734,-0.000141,25.032128,-2.0435,0.518,9.98874,0.00000
3044.00,9.98961,25.097782,-0.000140,25.032138,-2.0433,0.518,9.98961,0.00000
3045.00,9.99025,25.097887,-0.000139,25.032147,-2.0432,0.518,9.99025,0.00000
3046.00,9.99140,25.097911,-0.000142,25.032140,-2.0431,0.518,9.99140,0.00000
3047.00,9.99200,25.098009,-0.000141,25.032113,-2.0429,0.518,9.99200,0.00000
3048.00,9.99255,25.098021,-0.000139,25.032055,-2.0428,0.518,9.99255,0.00000
3049.00,9.99265,25.097995,-0.000142,25.031981,-2.0427,0.518,9.99265,0.00000
3050.00,9.99340,25.097961,-0.000148,25.031951,-2.0426,0.519,9.99340,0.00000
3051.00,9.99307,25.098080,-0.000146,25.031957,-2.0425,0.519,9.99307,0.00000
3052.00,9.99293,25.098189,-0.000147,25.032033,-2.0424,0.519,9.99293,0.00000
3053.00,9.99251,25.098345,-0.000150,25.032152,-2.0423,0.519,9.99251,0.00000
3054.00,9.99336,25.098398,-0.000147,25.032219,-2.0421,0.520,9.99336,0.00000
3055.00,9.99244,25.098505,-0.000144,25.032182,-2.0420,0.520,9.99244,0.00000
3056.00,9.99201,25.098541,-0.000142,25.032193,-2.0419,0.520,9.99201,0.00000
3057.00,9.99129,25.098509,-0.000144,25.032102,-2.0418,0.520,9.99129,0.00000
3058.00,9.99061,25.098510,-0.000144,25.032079,-2.0417,0.520,9.99061,0.00000
3059.00,9.98962,25.098613,-0.000144,25.032119,-2.0415,0.520,9.98962,0.00000
3060.00,9.98883,25.098653,-0.000143,25.032177,-2.0414,0.520,9.98883,0.00000
3061.00,9.98804,25.098665,-0.000142,25.032200,-2.0413,0.520,9.98804,0.00000
3062.00,9.98840,25.098815,-0.000139,25.032285,-2.0412,0.520,9.98840,0.00000
