# Supplementary material for: Coil-to-α-helix transition at the Nup358-BicD2 interface activates BicD2 for dynein recruitment
Source: eLife. 2022 Mar 1;11:e74714. doi: 10.7554/eLife.74714 (PMC8956292; doi:10.7554/eLife.74714)
Supplement: Figure 1—source data 3. [file elife-74714-fig1-data3.zip]

Archive with 1 entries (1 files):
- Figure 1 - source data 3.itc
