# Supplementary material for: Coil-to-α-helix transition at the Nup358-BicD2 interface activates BicD2 for dynein recruitment
Source: eLife. 2022 Mar 1;11:e74714. doi: 10.7554/eLife.74714 (PMC8956292; doi:10.7554/eLife.74714)
Supplement: Figure 1—source data 3. [file elife-74714-fig1-data3.zip › Figure 1 - source data 3.itc]

$ITC
$ 20 
$NOT
$ 25 
$ 60 
$ 1000 
$ 10 
$ 2 
$ADCGainCode:  0 
$False,True,True
$ 0.5 , 1 , 150 , 5 
$ 2 , 4 , 150 , 5 
$ 2 , 4 , 150 , 5 
$ 2 , 4 , 150 , 5 
$ 2 , 4 , 150 , 5 
$ 2 , 4 , 150 , 5 
$ 2 , 4 , 150 , 5 
$ 2 , 4 , 150 , 5 
$ 2 , 4 , 150 , 5 
$ 2 , 4 , 150 , 5 
$ 2 , 4 , 150 , 5 
$ 2 , 4 , 150 , 5 
$ 2 , 4 , 150 , 5 
$ 2 , 4 , 150 , 5 
$ 2 , 4 , 150 , 5 
$ 2 , 4 , 150 , 5 
$ 2 , 4 , 150 , 5 
$ 2 , 4 , 150 , 5 
$ 2 , 4 , 150 , 5 
$ 2 , 4 , 150 , 5 
# 0 
# 0.2 
# 0 
# 0.2026 
# 25 
# 3.7247 
# 7.68 
?
% ITC200_03.10.316
% 0.2026 
% 3.7247 
%-0.396979 , 29.65779 
% 0.269132 , 29.40628 
% 0.8333333 
% 169010 , 169050 
% 0.25 , 81 
% 0.005228 ,-0.033956 
%-20 , 8 
% 0 , 0 
% 0 
% 128000       127856 
% 43.1 
% 500 , 750 , 1000 , 750 
% 0.052674949934 ,-9.393715916702E-04 ,-8.391907461845E-05 , 2.36964924374E-06 ,-1.62217054965E-08 
% ITC200 Ver: 1.26.4
@0
5.00,9.88648,24.998698,-0.000114,24.997761,-0.1182,0.198,9.88648,0.00000
6.00,9.88534,24.998885,-0.000113,24.997859,-0.1181,0.198,9.88534,0.00000
7.00,9.88393,24.999012,-0.000116,24.997904,-0.1179,0.198,9.88393,0.00000
8.00,9.88318,24.999100,-0.000119,24.997862,-0.1178,0.198,9.88318,0.00000
9.00,9.88403,24.999185,-0.000119,24.997910,-0.1176,0.198,9.88403,0.00000
10.00,9.88396,24.999283,-0.000118,24.997974,-0.1175,0.198,9.88396,0.00000
11.00,9.88464,24.999246,-0.000119,24.997910,-0.1173,0.199,9.88464,0.00000
12.00,9.88480,24.999128,-0.000116,24.997778,-0.1171,0.198,9.88480,0.00000
13.00,9.88486,24.999056,-0.000115,24.997742,-0.1169,0.198,9.88486,0.00000
14.00,9.88324,24.999044,-0.000115,24.997701,-0.1167,0.198,9.88324,0.00000
15.00,9.88282,24.998994,-0.000112,24.997619,-0.1165,0.198,9.88282,0.00000
16.00,9.88409,24.998991,-0.000114,24.997675,-0.1163,0.199,9.88409,0.00000
17.00,9.88508,24.999128,-0.000116,24.997830,-0.1161,0.199,9.88508,0.00000
18.00,9.88465,24.999219,-0.000117,24.997839,-0.1159,0.199,9.88465,0.00000
19.00,9.88392,24.999253,-0.000119,24.997877,-0.1157,0.199,9.88392,0.00000
20.00,9.88410,24.999325,-0.000125,24.997882,-0.1155,0.200,9.88410,0.00000
21.00,9.88231,24.999437,-0.000123,24.997930,-0.1154,0.199,9.88231,0.00000
22.00,9.88279,24.999415,-0.000120,24.997877,-0.1152,0.199,9.88279,0.00000
23.00,9.88381,24.999424,-0.000119,24.997829,-0.1150,0.199,9.88381,0.00000
24.00,9.88556,24.999425,-0.000115,24.997768,-0.1148,0.199,9.88556,0.00000
25.00,9.88615,24.999400,-0.000111,24.997716,-0.1146,0.199,9.88615,0.00000
26.00,9.88725,24.999377,-0.000112,24.997631,-0.1144,0.199,9.88725,0.00000
27.00,9.88651,24.999405,-0.000114,24.997625,-0.1142,0.199,9.88651,0.00000
28.00,9.88566,24.999369,-0.000117,24.997696,-0.1139,0.199,9.88566,0.00000
29.00,9.88492,24.999313,-0.000120,24.997725,-0.1137,0.200,9.88492,0.00000
30.00,9.88358,24.999369,-0.000121,24.997788,-0.1135,0.200,9.88358,0.00000
31.00,9.88315,24.999332,-0.000120,24.997765,-0.1132,0.200,9.88315,0.00000
32.00,9.88394,24.999413,-0.000119,24.997843,-0.1130,0.200,9.88394,0.00000
33.00,9.88498,24.999582,-0.000119,24.997919,-0.1128,0.200,9.88498,0.00000
34.00,9.88576,24.999695,-0.000118,24.997908,-0.1125,0.200,9.88576,0.00000
35.00,9.88691,24.999713,-0.000119,24.997864,-0.1123,0.200,9.88691,0.00000
36.00,9.88788,24.999799,-0.000120,24.997917,-0.1121,0.200,9.88788,0.00000
37.00,9.88723,24.999752,-0.000118,24.997822,-0.1118,0.200,9.88723,0.00000
38.00,9.88637,24.999632,-0.000119,24.997735,-0.1116,0.200,9.88637,0.00000
39.00,9.88550,24.999706,-0.000120,24.997799,-0.1113,0.200,9.88550,0.00000
40.00,9.88590,24.999727,-0.000121,24.997831,-0.1111,0.200,9.88590,0.00000
41.00,9.88545,24.999749,-0.000121,24.997765,-0.1108,0.200,9.88545,0.00000
42.00,9.88573,24.999824,-0.000125,24.997799,-0.1106,0.201,9.88573,0.00000
43.00,9.88681,24.999886,-0.000125,24.997775,-0.1103,0.201,9.88681,0.00000
44.00,9.88725,24.999882,-0.000127,24.997754,-0.1101,0.201,9.88725,0.00000
45.00,9.88646,24.999957,-0.000129,24.997792,-0.1098,0.201,9.88646,0.00000
46.00,9.88633,25.000011,-0.000128,24.997812,-0.1095,0.201,9.88633,0.00000
47.00,9.88671,25.000089,-0.000127,24.997826,-0.1093,0.201,9.88671,0.00000
48.00,9.88583,25.000191,-0.000125,24.997883,-0.1090,0.201,9.88583,0.00000
49.00,9.88589,25.000236,-0.000123,24.997805,-0.1087,0.201,9.88589,0.00000
50.00,9.88660,25.000269,-0.000124,24.997736,-0.1084,0.201,9.88660,0.00000
51.00,9.88742,25.000279,-0.000127,24.997685,-0.1081,0.202,9.88742,0.00000
52.00,9.88729,25.000281,-0.000129,24.997637,-0.1079,0.202,9.88729,0.00000
53.00,9.88736,25.000286,-0.000130,24.997651,-0.1076,0.202,9.88736,0.00000
54.00,9.88736,25.000262,-0.000134,24.997657,-0.1073,0.202,9.88736,0.00000
55.00,9.88667,25.000200,-0.000133,24.997688,-0.1071,0.202,9.88667,0.00000
56.00,9.88582,25.000149,-0.000132,24.997706,-0.1068,0.202,9.88582,0.00000
57.00,9.88624,25.000125,-0.000130,24.997717,-0.1065,0.203,9.88624,0.00000
58.00,9.88696,25.000140,-0.000128,24.997682,-0.1063,0.203,9.88696,0.00000
59.00,9.88666,25.000190,-0.000123,24.997731,-0.1060,0.202,9.88666,0.00000
60.00,9.88684,25.000238,-0.000123,24.997669,-0.1058,0.203,9.88684,0.00000
@1,0.5000,1.0, 60.0590000000084 
61.00,9.88723,25.000281,-0.000122,24.997614,-0.1055,0.203,9.88723,0.00000
62.00,9.88404,25.000281,-0.000125,24.997611,-0.1052,0.203,9.88404,0.00000
63.00,9.87917,25.000211,-0.000126,24.997572,-0.1049,0.203,9.87917,0.00000
64.00,9.87676,25.000220,-0.000129,24.997544,-0.1046,0.203,9.87676,0.00000
65.00,9.87523,25.000280,-0.000129,24.997605,-0.1043,0.203,9.87523,0.00000
66.00,9.87358,25.000388,-0.000128,24.997651,-0.1040,0.204,9.87358,0.00000
67.00,9.87523,25.000443,-0.000123,24.997532,-0.1038,0.204,9.87523,0.00000
68.00,9.87927,25.000595,-0.000121,24.997598,-0.1035,0.204,9.87927,0.00000
69.00,9.88126,25.000686,-0.000119,24.997615,-0.1033,0.204,9.88126,0.00000
70.00,9.88251,25.000650,-0.000121,24.997551,-0.1031,0.204,9.88251,0.00000
71.00,9.88420,25.000599,-0.000123,24.997540,-0.1028,0.204,9.88420,0.00000
72.00,9.88538,25.000661,-0.000125,24.997640,-0.1026,0.204,9.88538,0.00000
73.00,9.88591,25.000663,-0.000127,24.997608,-0.1024,0.204,9.88591,0.00000
74.00,9.88635,25.000717,-0.000129,24.997646,-0.1022,0.204,9.88635,0.00000
75.00,9.88726,25.000918,-0.000124,24.997744,-0.1019,0.204,9.88726,0.00000
76.00,9.88674,25.001109,-0.000122,24.997788,-0.1017,0.204,9.88674,0.00000
77.00,9.88641,25.001169,-0.000121,24.997832,-0.1015,0.204,9.88641,0.00000
78.00,9.88598,25.001179,-0.000118,24.997839,-0.1013,0.204,9.88598,0.00000
79.00,9.88577,25.001213,-0.000115,24.997802,-0.1011,0.204,9.88577,0.00000
80.00,9.88544,25.001092,-0.000112,24.997767,-0.1009,0.204,9.88544,0.00000
81.00,9.88678,25.001049,-0.000109,24.997791,-0.1007,0.204,9.88678,0.00000
82.00,9.88768,25.001081,-0.000113,24.997817,-0.1005,0.204,9.88768,0.00000
83.00,9.88870,25.001093,-0.000115,24.997777,-0.1003,0.204,9.88870,0.00000
84.00,9.88904,25.001048,-0.000116,24.997681,-0.1000,0.205,9.88904,0.00000
85.00,9.88955,25.001074,-0.000121,24.997552,-0.0998,0.205,9.88955,0.00000
86.00,9.88778,25.001013,-0.000125,24.997460,-0.0996,0.205,9.88778,0.00000
87.00,9.88596,25.001032,-0.000120,24.997455,-0.0994,0.205,9.88596,0.00000
88.00,9.88501,25.001091,-0.000119,24.997442,-0.0991,0.205,9.88501,0.00000
89.00,9.88490,25.001105,-0.000116,24.997460,-0.0989,0.205,9.88490,0.00000
90.00,9.88449,25.001205,-0.000113,24.997594,-0.0987,0.205,9.88449,0.00000
91.00,9.88534,25.001296,-0.000113,24.997669,-0.0985,0.205,9.88534,0.00000
92.00,9.88638,25.001327,-0.000113,24.997627,-0.0983,0.205,9.88638,0.00000
93.00,9.88664,25.001299,-0.000112,24.997589,-0.0981,0.205,9.88664,0.00000
94.00,9.88647,25.001482,-0.000117,24.997691,-0.0978,0.205,9.88647,0.00000
95.00,9.88636,25.001562,-0.000118,24.997683,-0.0976,0.205,9.88636,0.00000
96.00,9.88675,25.001699,-0.000116,24.997694,-0.0974,0.205,9.88675,0.00000
97.00,9.88711,25.001705,-0.000115,24.997707,-0.0971,0.205,9.88711,0.00000
98.00,9.88704,25.001919,-0.000119,24.997828,-0.0969,0.206,9.88704,0.00000
99.00,9.88799,25.001900,-0.000117,24.997800,-0.0966,0.206,9.88799,0.00000
100.00,9.88853,25.001923,-0.000115,24.997772,-0.0964,0.206,9.88853,0.00000
101.00,9.88823,25.001931,-0.000113,24.997715,-0.0962,0.206,9.88823,0.00000
102.00,9.88747,25.001997,-0.000112,24.997648,-0.0959,0.205,9.88747,0.00000
103.00,9.88802,25.001930,-0.000112,24.997531,-0.0957,0.205,9.88802,0.00000
104.00,9.88695,25.001921,-0.000111,24.997482,-0.0955,0.206,9.88695,0.00000
105.00,9.88594,25.001940,-0.000114,24.997529,-0.0952,0.206,9.88594,0.00000
106.00,9.88653,25.002000,-0.000117,24.997577,-0.0950,0.206,9.88653,0.00000
107.00,9.88742,25.002064,-0.000120,24.997614,-0.0947,0.206,9.88742,0.00000
108.00,9.88747,25.002173,-0.000119,24.997720,-0.0945,0.206,9.88747,0.00000
109.00,9.88878,25.002257,-0.000117,24.997739,-0.0942,0.206,9.88878,0.00000
110.00,9.89024,25.002302,-0.000121,24.997679,-0.0939,0.207,9.89024,0.00000
111.00,9.88963,25.002274,-0.000122,24.997671,-0.0937,0.207,9.88963,0.00000
112.00,9.89001,25.002290,-0.000123,24.997632,-0.0934,0.207,9.89001,0.00000
113.00,9.88966,25.002130,-0.000123,24.997480,-0.0931,0.207,9.88966,0.00000
114.00,9.88910,25.002078,-0.000126,24.997460,-0.0929,0.207,9.88910,0.00000
115.00,9.88800,25.002087,-0.000125,24.997457,-0.0926,0.207,9.88800,0.00000
116.00,9.88822,25.002085,-0.000123,24.997386,-0.0924,0.207,9.88822,0.00000
117.00,9.88769,25.002083,-0.000123,24.997397,-0.0921,0.207,9.88769,0.00000
118.00,9.88766,25.002188,-0.000124,24.997448,-0.0919,0.207,9.88766,0.00000
119.00,9.88670,25.002209,-0.000125,24.997469,-0.0916,0.207,9.88670,0.00000
120.00,9.88705,25.002240,-0.000122,24.997491,-0.0914,0.207,9.88705,0.00000
121.00,9.88639,25.002257,-0.000123,24.997510,-0.0911,0.207,9.88639,0.00000
122.00,9.88703,25.002302,-0.000121,24.997553,-0.0908,0.208,9.88703,0.00000
123.00,9.88766,25.002328,-0.000121,24.997609,-0.0905,0.208,9.88766,0.00000
124.00,9.88970,25.002467,-0.000120,24.997673,-0.0902,0.208,9.88970,0.00000
125.00,9.88983,25.002435,-0.000122,24.997642,-0.0899,0.208,9.88983,0.00000
126.00,9.89097,25.002548,-0.000123,24.997716,-0.0896,0.208,9.89097,0.00000
127.00,9.89101,25.002549,-0.000125,24.997672,-0.0894,0.208,9.89101,0.00000
128.00,9.89053,25.002702,-0.000127,24.997701,-0.0891,0.208,9.89053,0.00000
129.00,9.88952,25.002589,-0.000128,24.997565,-0.0888,0.209,9.88952,0.00000
130.00,9.88959,25.002734,-0.000126,24.997657,-0.0886,0.209,9.88959,0.00000
131.00,9.89012,25.002712,-0.000127,24.997600,-0.0883,0.209,9.89012,0.00000
132.00,9.88895,25.002740,-0.000127,24.997584,-0.0880,0.209,9.88895,0.00000
133.00,9.88783,25.002675,-0.000126,24.997520,-0.0878,0.209,9.88783,0.00000
134.00,9.88809,25.002767,-0.000124,24.997583,-0.0875,0.209,9.88809,0.00000
135.00,9.88846,25.002731,-0.000124,24.997557,-0.0873,0.209,9.88846,0.00000
136.00,9.88676,25.002727,-0.000124,24.997530,-0.0871,0.209,9.88676,0.00000
137.00,9.88741,25.002766,-0.000122,24.997551,-0.0868,0.209,9.88741,0.00000
138.00,9.88915,25.002766,-0.000120,24.997547,-0.0866,0.209,9.88915,0.00000
139.00,9.88905,25.002795,-0.000120,24.997570,-0.0864,0.209,9.88905,0.00000
140.00,9.88873,25.002870,-0.000122,24.997568,-0.0861,0.210,9.88873,0.00000
141.00,9.88920,25.002980,-0.000122,24.997655,-0.0859,0.210,9.88920,0.00000
142.00,9.88867,25.003020,-0.000123,24.997693,-0.0856,0.210,9.88867,0.00000
143.00,9.88737,25.003137,-0.000127,24.997796,-0.0854,0.210,9.88737,0.00000
144.00,9.88788,25.003257,-0.000128,24.997819,-0.0851,0.210,9.88788,0.00000
145.00,9.88765,25.003244,-0.000125,24.997755,-0.0849,0.210,9.88765,0.00000
146.00,9.88795,25.003187,-0.000123,24.997642,-0.0847,0.210,9.88795,0.00000
147.00,9.88866,25.003215,-0.000121,24.997639,-0.0844,0.210,9.88866,0.00000
148.00,9.88939,25.003217,-0.000117,24.997648,-0.0841,0.210,9.88939,0.00000
149.00,9.88928,25.003108,-0.000116,24.997618,-0.0839,0.210,9.88928,0.00000
150.00,9.88914,25.003075,-0.000119,24.997609,-0.0836,0.210,9.88914,0.00000
151.00,9.88938,25.003141,-0.000123,24.997679,-0.0834,0.210,9.88938,0.00000
152.00,9.88856,25.003190,-0.000123,24.997657,-0.0831,0.210,9.88856,0.00000
153.00,9.88894,25.003281,-0.000122,24.997665,-0.0829,0.210,9.88894,0.00000
154.00,9.88938,25.003379,-0.000126,24.997601,-0.0826,0.211,9.88938,0.00000
155.00,9.89055,25.003584,-0.000125,24.997697,-0.0823,0.211,9.89055,0.00000
156.00,9.89112,25.003642,-0.000121,24.997730,-0.0820,0.211,9.89112,0.00000
157.00,9.89245,25.003730,-0.000123,24.997758,-0.0817,0.211,9.89245,0.00000
158.00,9.89194,25.003661,-0.000124,24.997631,-0.0815,0.211,9.89194,0.00000
159.00,9.89098,25.003714,-0.000121,24.997730,-0.0812,0.211,9.89098,0.00000
160.00,9.89021,25.003662,-0.000121,24.997711,-0.0810,0.211,9.89021,0.00000
161.00,9.88899,25.003674,-0.000125,24.997671,-0.0807,0.211,9.88899,0.00000
162.00,9.88852,25.003679,-0.000124,24.997711,-0.0804,0.211,9.88852,0.00000
163.00,9.88875,25.003728,-0.000122,24.997775,-0.0802,0.211,9.88875,0.00000
164.00,9.88896,25.003771,-0.000125,24.997749,-0.0799,0.212,9.88896,0.00000
165.00,9.88956,25.003799,-0.000126,24.997737,-0.0796,0.212,9.88956,0.00000
166.00,9.89054,25.003854,-0.000123,24.997763,-0.0793,0.212,9.89054,0.00000
167.00,9.89043,25.003819,-0.000127,24.997710,-0.0790,0.212,9.89043,0.00000
168.00,9.89057,25.003852,-0.000129,24.997717,-0.0787,0.212,9.89057,0.00000
169.00,9.89117,25.003828,-0.000126,24.997713,-0.0785,0.212,9.89117,0.00000
170.00,9.89071,25.003825,-0.000123,24.997700,-0.0782,0.212,9.89071,0.00000
171.00,9.88985,25.003846,-0.000123,24.997687,-0.0779,0.212,9.88985,0.00000
172.00,9.88967,25.003910,-0.000119,24.997685,-0.0776,0.212,9.88967,0.00000
173.00,9.89009,25.003893,-0.000122,24.997642,-0.0773,0.212,9.89009,0.00000
174.00,9.88941,25.003920,-0.000123,24.997614,-0.0770,0.212,9.88941,0.00000
175.00,9.88980,25.003910,-0.000126,24.997622,-0.0767,0.212,9.88980,0.00000
176.00,9.89044,25.003921,-0.000124,24.997607,-0.0764,0.212,9.89044,0.00000
177.00,9.89023,25.003832,-0.000124,24.997539,-0.0761,0.212,9.89023,0.00000
178.00,9.88898,25.003943,-0.000124,24.997554,-0.0758,0.213,9.88898,0.00000
179.00,9.88959,25.003945,-0.000123,24.997563,-0.0756,0.213,9.88959,0.00000
180.00,9.89027,25.004038,-0.000119,24.997591,-0.0753,0.212,9.89027,0.00000
181.00,9.89185,25.004087,-0.000121,24.997637,-0.0750,0.213,9.89185,0.00000
182.00,9.89329,25.004178,-0.000123,24.997638,-0.0747,0.213,9.89329,0.00000
183.00,9.89402,25.004175,-0.000122,24.997637,-0.0743,0.213,9.89402,0.00000
184.00,9.89308,25.004184,-0.000126,24.997595,-0.0740,0.214,9.89308,0.00000
185.00,9.89123,25.004139,-0.000127,24.997534,-0.0737,0.214,9.89123,0.00000
186.00,9.88936,25.004127,-0.000125,24.997496,-0.0734,0.214,9.88936,0.00000
187.00,9.88875,25.004249,-0.000124,24.997556,-0.0731,0.214,9.88875,0.00000
188.00,9.88913,25.004225,-0.000122,24.997574,-0.0728,0.214,9.88913,0.00000
189.00,9.88874,25.004290,-0.000118,24.997657,-0.0724,0.213,9.88874,0.00000
190.00,9.88814,25.004432,-0.000121,24.997719,-0.0721,0.214,9.88814,0.00000
191.00,9.88701,25.004404,-0.000121,24.997619,-0.0718,0.214,9.88701,0.00000
192.00,9.88749,25.004404,-0.000118,24.997669,-0.0715,0.214,9.88749,0.00000
193.00,9.88840,25.004583,-0.000117,24.997695,-0.0712,0.214,9.88840,0.00000
194.00,9.88984,25.004641,-0.000118,24.997666,-0.0709,0.214,9.88984,0.00000
195.00,9.89097,25.004653,-0.000116,24.997615,-0.0706,0.214,9.89097,0.00000
196.00,9.89213,25.004845,-0.000118,24.997750,-0.0703,0.214,9.89213,0.00000
197.00,9.89150,25.004885,-0.000122,24.997670,-0.0700,0.214,9.89150,0.00000
198.00,9.89129,25.004833,-0.000120,24.997639,-0.0698,0.214,9.89129,0.00000
199.00,9.89194,25.004941,-0.000120,24.997686,-0.0695,0.215,9.89194,0.00000
200.00,9.89277,25.004941,-0.000121,24.997676,-0.0692,0.215,9.89277,0.00000
201.00,9.89369,25.004990,-0.000119,24.997754,-0.0689,0.215,9.89369,0.00000
202.00,9.89388,25.004900,-0.000116,24.997732,-0.0687,0.214,9.89388,0.00000
203.00,9.89308,25.004890,-0.000117,24.997696,-0.0684,0.214,9.89308,0.00000
204.00,9.89343,25.004872,-0.000116,24.997660,-0.0682,0.214,9.89343,0.00000
205.00,9.89238,25.004965,-0.000116,24.997677,-0.0679,0.214,9.89238,0.00000
206.00,9.89202,25.004960,-0.000118,24.997580,-0.0677,0.214,9.89202,0.00000
207.00,9.89163,25.005120,-0.000121,24.997647,-0.0674,0.215,9.89163,0.00000
208.00,9.89173,25.005201,-0.000122,24.997651,-0.0671,0.215,9.89173,0.00000
209.00,9.88937,25.005312,-0.000126,24.997711,-0.0669,0.215,9.88937,0.00000
210.00,9.88997,25.005385,-0.000124,24.997777,-0.0666,0.215,9.88997,0.00000
@2,2.0000,4.0, 210.054000000004 
211.00,9.89087,25.005506,-0.000123,24.997818,-0.0663,0.215,9.89087,0.00000
212.00,9.88814,25.005573,-0.000124,24.997795,-0.0661,0.216,9.88814,0.00000
213.00,9.88097,25.005728,-0.000123,24.997838,-0.0658,0.216,9.88097,0.00000
214.00,9.87280,25.005795,-0.000118,24.997756,-0.0655,0.216,9.87280,0.00000
215.00,9.86191,25.005854,-0.000120,24.997733,-0.0652,0.216,9.86191,0.00000
216.00,9.85128,25.005857,-0.000121,24.997705,-0.0649,0.216,9.85128,0.00000
217.00,9.84768,25.005964,-0.000121,24.997753,-0.0646,0.216,9.84768,0.00000
218.00,9.85046,25.006014,-0.000126,24.997841,-0.0643,0.216,9.85046,0.00000
219.00,9.85674,25.005890,-0.000127,24.997778,-0.0640,0.216,9.85674,0.00000
220.00,9.86645,25.005975,-0.000127,24.997804,-0.0638,0.216,9.86645,0.00000
221.00,9.87575,25.005968,-0.000131,24.997822,-0.0635,0.216,9.87575,0.00000
222.00,9.88120,25.005954,-0.000134,24.997838,-0.0632,0.217,9.88120,0.00000
223.00,9.88453,25.005883,-0.000130,24.997698,-0.0629,0.217,9.88453,0.00000
224.00,9.88702,25.006038,-0.000129,24.997841,-0.0626,0.217,9.88702,0.00000
225.00,9.88913,25.005990,-0.000131,24.997812,-0.0622,0.217,9.88913,0.00000
226.00,9.88957,25.005977,-0.000128,24.997770,-0.0619,0.217,9.88957,0.00000
227.00,9.89025,25.006036,-0.000125,24.997738,-0.0616,0.217,9.89025,0.00000
228.00,9.89126,25.006068,-0.000129,24.997762,-0.0612,0.217,9.89126,0.00000
229.00,9.89203,25.006048,-0.000134,24.997698,-0.0609,0.217,9.89203,0.00000
230.00,9.89198,25.005983,-0.000133,24.997659,-0.0606,0.217,9.89198,0.00000
231.00,9.89238,25.006073,-0.000131,24.997711,-0.0602,0.217,9.89238,0.00000
232.00,9.89387,25.006045,-0.000132,24.997731,-0.0599,0.218,9.89387,0.00000
233.00,9.89495,25.006074,-0.000130,24.997794,-0.0595,0.218,9.89495,0.00000
234.00,9.89571,25.006102,-0.000128,24.997853,-0.0591,0.218,9.89571,0.00000
235.00,9.89615,25.006117,-0.000131,24.997815,-0.0588,0.218,9.89615,0.00000
236.00,9.89676,25.006078,-0.000131,24.997758,-0.0584,0.218,9.89676,0.00000
237.00,9.89632,25.006159,-0.000127,24.997777,-0.0581,0.218,9.89632,0.00000
238.00,9.89644,25.006149,-0.000126,24.997702,-0.0577,0.218,9.89644,0.00000
239.00,9.89539,25.006202,-0.000126,24.997705,-0.0573,0.218,9.89539,0.00000
240.00,9.89323,25.006320,-0.000122,24.997834,-0.0569,0.218,9.89323,0.00000
241.00,9.89259,25.006376,-0.000121,24.997872,-0.0565,0.218,9.89259,0.00000
242.00,9.89260,25.006427,-0.000125,24.997818,-0.0561,0.218,9.89260,0.00000
243.00,9.89199,25.006562,-0.000123,24.997854,-0.0557,0.218,9.89199,0.00000
244.00,9.89182,25.006613,-0.000122,24.997819,-0.0553,0.218,9.89182,0.00000
245.00,9.89324,25.006655,-0.000124,24.997743,-0.0549,0.219,9.89324,0.00000
246.00,9.89377,25.006694,-0.000125,24.997737,-0.0545,0.219,9.89377,0.00000
247.00,9.89438,25.006594,-0.000122,24.997732,-0.0541,0.219,9.89438,0.00000
248.00,9.89425,25.006536,-0.000128,24.997765,-0.0537,0.219,9.89425,0.00000
249.00,9.89419,25.006621,-0.000129,24.997882,-0.0533,0.219,9.89419,0.00000
250.00,9.89364,25.006643,-0.000127,24.997903,-0.0530,0.219,9.89364,0.00000
251.00,9.89255,25.006678,-0.000124,24.997915,-0.0526,0.219,9.89255,0.00000
252.00,9.89151,25.006829,-0.000126,24.997974,-0.0522,0.219,9.89151,0.00000
253.00,9.89180,25.006883,-0.000120,24.997988,-0.0518,0.219,9.89180,0.00000
254.00,9.89232,25.006734,-0.000120,24.997848,-0.0514,0.219,9.89232,0.00000
255.00,9.89151,25.006765,-0.000119,24.997879,-0.0511,0.219,9.89151,0.00000
256.00,9.89182,25.006761,-0.000121,24.997911,-0.0507,0.219,9.89182,0.00000
257.00,9.89167,25.006679,-0.000120,24.997877,-0.0503,0.219,9.89167,0.00000
258.00,9.89174,25.006693,-0.000124,24.997851,-0.0499,0.220,9.89174,0.00000
259.00,9.89140,25.006795,-0.000123,24.997864,-0.0496,0.220,9.89140,0.00000
260.00,9.89372,25.006780,-0.000127,24.997838,-0.0492,0.220,9.89372,0.00000
261.00,9.89416,25.006869,-0.000132,24.997813,-0.0489,0.220,9.89416,0.00000
262.00,9.89500,25.006958,-0.000133,24.997815,-0.0485,0.220,9.89500,0.00000
263.00,9.89406,25.006933,-0.000134,24.997750,-0.0482,0.221,9.89406,0.00000
264.00,9.89380,25.007018,-0.000137,24.997778,-0.0478,0.221,9.89380,0.00000
265.00,9.89257,25.007026,-0.000133,24.997755,-0.0475,0.221,9.89257,0.00000
266.00,9.89167,25.007021,-0.000131,24.997721,-0.0471,0.221,9.89167,0.00000
267.00,9.89012,25.006988,-0.000129,24.997615,-0.0468,0.221,9.89012,0.00000
268.00,9.88969,25.007008,-0.000131,24.997586,-0.0464,0.221,9.88969,0.00000
269.00,9.89124,25.006938,-0.000128,24.997572,-0.0461,0.222,9.89124,0.00000
270.00,9.89271,25.006944,-0.000128,24.997570,-0.0457,0.222,9.89271,0.00000
271.00,9.89421,25.006976,-0.000123,24.997566,-0.0454,0.222,9.89421,0.00000
272.00,9.89587,25.007014,-0.000127,24.997635,-0.0450,0.222,9.89587,0.00000
273.00,9.89745,25.007069,-0.000125,24.997712,-0.0447,0.222,9.89745,0.00000
274.00,9.89628,25.007195,-0.000120,24.997796,-0.0444,0.222,9.89628,0.00000
275.00,9.89309,25.007328,-0.000120,24.997865,-0.0440,0.222,9.89309,0.00000
276.00,9.89086,25.007275,-0.000124,24.997866,-0.0437,0.222,9.89086,0.00000
277.00,9.88907,25.007315,-0.000122,24.997944,-0.0434,0.222,9.88907,0.00000
278.00,9.88811,25.007416,-0.000120,24.997957,-0.0431,0.222,9.88811,0.00000
279.00,9.88827,25.007450,-0.000121,24.997878,-0.0428,0.222,9.88827,0.00000
280.00,9.88977,25.007516,-0.000118,24.997864,-0.0425,0.222,9.88977,0.00000
281.00,9.89034,25.007681,-0.000118,24.997930,-0.0421,0.222,9.89034,0.00000
282.00,9.89076,25.007722,-0.000117,24.997906,-0.0418,0.222,9.89076,0.00000
283.00,9.89042,25.007763,-0.000114,24.997886,-0.0415,0.222,9.89042,0.00000
284.00,9.89058,25.007719,-0.000114,24.997850,-0.0411,0.222,9.89058,0.00000
285.00,9.89080,25.007630,-0.000120,24.997786,-0.0408,0.222,9.89080,0.00000
286.00,9.89156,25.007590,-0.000122,24.997707,-0.0405,0.223,9.89156,0.00000
287.00,9.89165,25.007607,-0.000123,24.997688,-0.0402,0.223,9.89165,0.00000
288.00,9.89121,25.007661,-0.000126,24.997737,-0.0399,0.223,9.89121,0.00000
289.00,9.89098,25.007736,-0.000128,24.997729,-0.0396,0.223,9.89098,0.00000
290.00,9.89126,25.007842,-0.000126,24.997772,-0.0393,0.223,9.89126,0.00000
291.00,9.89251,25.007914,-0.000125,24.997807,-0.0390,0.223,9.89251,0.00000
292.00,9.89284,25.007908,-0.000127,24.997751,-0.0386,0.223,9.89284,0.00000
293.00,9.89358,25.007897,-0.000128,24.997753,-0.0383,0.223,9.89358,0.00000
294.00,9.89299,25.007912,-0.000125,24.997726,-0.0379,0.223,9.89299,0.00000
295.00,9.89264,25.007945,-0.000125,24.997646,-0.0376,0.224,9.89264,0.00000
296.00,9.89073,25.007971,-0.000123,24.997600,-0.0372,0.224,9.89073,0.00000
297.00,9.89119,25.008123,-0.000120,24.997661,-0.0369,0.224,9.89119,0.00000
298.00,9.89143,25.008187,-0.000120,24.997626,-0.0365,0.224,9.89143,0.00000
299.00,9.89142,25.008339,-0.000122,24.997685,-0.0362,0.224,9.89142,0.00000
300.00,9.89102,25.008320,-0.000123,24.997707,-0.0358,0.224,9.89102,0.00000
301.00,9.89096,25.008382,-0.000125,24.997820,-0.0355,0.224,9.89096,0.00000
302.00,9.89114,25.008322,-0.000126,24.997814,-0.0351,0.225,9.89114,0.00000
303.00,9.89139,25.008281,-0.000123,24.997823,-0.0348,0.224,9.89139,0.00000
304.00,9.89153,25.008193,-0.000121,24.997795,-0.0344,0.224,9.89153,0.00000
305.00,9.89151,25.008244,-0.000119,24.997782,-0.0340,0.224,9.89151,0.00000
306.00,9.89183,25.008233,-0.000119,24.997679,-0.0337,0.224,9.89183,0.00000
307.00,9.89065,25.008310,-0.000119,24.997609,-0.0333,0.224,9.89065,0.00000
308.00,9.88985,25.008381,-0.000122,24.997568,-0.0329,0.224,9.88985,0.00000
309.00,9.89088,25.008369,-0.000122,24.997569,-0.0325,0.225,9.89088,0.00000
310.00,9.89095,25.008472,-0.000125,24.997667,-0.0321,0.225,9.89095,0.00000
311.00,9.89093,25.008502,-0.000127,24.997668,-0.0317,0.225,9.89093,0.00000
312.00,9.89177,25.008482,-0.000125,24.997721,-0.0313,0.225,9.89177,0.00000
313.00,9.89121,25.008497,-0.000125,24.997739,-0.0308,0.225,9.89121,0.00000
314.00,9.89009,25.008569,-0.000129,24.997757,-0.0304,0.225,9.89009,0.00000
315.00,9.89020,25.008519,-0.000125,24.997645,-0.0300,0.225,9.89020,0.00000
316.00,9.88991,25.008524,-0.000121,24.997667,-0.0296,0.225,9.88991,0.00000
317.00,9.88883,25.008616,-0.000120,24.997725,-0.0292,0.225,9.88883,0.00000
318.00,9.88917,25.008641,-0.000119,24.997703,-0.0289,0.225,9.88917,0.00000
319.00,9.88954,25.008682,-0.000121,24.997723,-0.0285,0.226,9.88954,0.00000
320.00,9.88919,25.008615,-0.000126,24.997720,-0.0281,0.226,9.88919,0.00000
321.00,9.89023,25.008583,-0.000123,24.997641,-0.0277,0.226,9.89023,0.00000
322.00,9.88848,25.008622,-0.000120,24.997579,-0.0274,0.226,9.88848,0.00000
323.00,9.88586,25.008613,-0.000119,24.997512,-0.0270,0.226,9.88586,0.00000
324.00,9.88109,25.008691,-0.000118,24.997484,-0.0266,0.226,9.88109,0.00000
325.00,9.87746,25.008805,-0.000118,24.997445,-0.0262,0.226,9.87746,0.00000
326.00,9.87322,25.008892,-0.000122,24.997505,-0.0259,0.226,9.87322,0.00000
327.00,9.87210,25.008918,-0.000126,24.997601,-0.0255,0.227,9.87210,0.00000
328.00,9.87239,25.008959,-0.000130,24.997675,-0.0252,0.227,9.87239,0.00000
329.00,9.87410,25.008942,-0.000129,24.997683,-0.0249,0.227,9.87410,0.00000
330.00,9.87480,25.009018,-0.000127,24.997761,-0.0245,0.227,9.87480,0.00000
331.00,9.87530,25.009116,-0.000128,24.997828,-0.0242,0.227,9.87530,0.00000
332.00,9.87622,25.009132,-0.000128,24.997715,-0.0239,0.227,9.87622,0.00000
333.00,9.87712,25.009236,-0.000127,24.997738,-0.0236,0.227,9.87712,0.00000
334.00,9.87819,25.009291,-0.000126,24.997704,-0.0234,0.227,9.87819,0.00000
335.00,9.87825,25.009320,-0.000129,24.997681,-0.0231,0.228,9.87825,0.00000
336.00,9.87935,25.009359,-0.000129,24.997641,-0.0228,0.228,9.87935,0.00000
337.00,9.87899,25.009492,-0.000132,24.997691,-0.0225,0.228,9.87899,0.00000
338.00,9.87809,25.009572,-0.000131,24.997762,-0.0222,0.228,9.87809,0.00000
339.00,9.87813,25.009620,-0.000130,24.997812,-0.0219,0.228,9.87813,0.00000
340.00,9.87988,25.009688,-0.000129,24.997880,-0.0216,0.229,9.87988,0.00000
341.00,9.87952,25.009700,-0.000130,24.997863,-0.0213,0.229,9.87952,0.00000
342.00,9.88042,25.009674,-0.000129,24.997828,-0.0210,0.229,9.88042,0.00000
343.00,9.88171,25.009605,-0.000131,24.997780,-0.0207,0.229,9.88171,0.00000
344.00,9.88215,25.009612,-0.000133,24.997771,-0.0205,0.229,9.88215,0.00000
345.00,9.88195,25.009540,-0.000132,24.997745,-0.0203,0.229,9.88195,0.00000
346.00,9.88228,25.009575,-0.000132,24.997805,-0.0200,0.229,9.88228,0.00000
347.00,9.88201,25.009590,-0.000134,24.997860,-0.0198,0.230,9.88201,0.00000
348.00,9.88113,25.009710,-0.000131,24.997912,-0.0196,0.230,9.88113,0.00000
349.00,9.88061,25.009734,-0.000129,24.997948,-0.0194,0.230,9.88061,0.00000
350.00,9.88087,25.009836,-0.000128,24.997965,-0.0192,0.230,9.88087,0.00000
351.00,9.88140,25.009806,-0.000125,24.997920,-0.0189,0.230,9.88140,0.00000
352.00,9.88214,25.009796,-0.000122,24.997904,-0.0187,0.230,9.88214,0.00000
353.00,9.88322,25.009681,-0.000118,24.997774,-0.0185,0.229,9.88322,0.00000
354.00,9.88308,25.009694,-0.000116,24.997710,-0.0183,0.229,9.88308,0.00000
355.00,9.88291,25.009708,-0.000114,24.997699,-0.0180,0.229,9.88291,0.00000
356.00,9.88212,25.009740,-0.000119,24.997672,-0.0178,0.230,9.88212,0.00000
357.00,9.88117,25.009741,-0.000120,24.997639,-0.0176,0.230,9.88117,0.00000
358.00,9.87998,25.009786,-0.000124,24.997691,-0.0174,0.230,9.87998,0.00000
359.00,9.88035,25.009763,-0.000127,24.997731,-0.0171,0.230,9.88035,0.00000
360.00,9.87978,25.009716,-0.000127,24.997694,-0.0169,0.230,9.87978,0.00000
@3,2.0000,4.0, 360.04800000001 
361.00,9.88007,25.009660,-0.000123,24.997699,-0.0167,0.230,9.88007,0.00000
362.00,9.87903,25.009730,-0.000120,24.997734,-0.0164,0.230,9.87903,0.00000
363.00,9.87473,25.009762,-0.000116,24.997723,-0.0162,0.230,9.87473,0.00000
364.00,9.86679,25.009803,-0.000115,24.997733,-0.0159,0.230,9.86679,0.00000
365.00,9.85601,25.009935,-0.000117,24.997907,-0.0157,0.230,9.85601,0.00000
366.00,9.84567,25.010076,-0.000118,24.997984,-0.0154,0.230,9.84567,0.00000
367.00,9.84010,25.010038,-0.000118,24.997956,-0.0152,0.230,9.84010,0.00000
368.00,9.84088,25.010107,-0.000121,24.997983,-0.0149,0.231,9.84088,0.00000
369.00,9.84748,25.010154,-0.000122,24.997952,-0.0147,0.231,9.84748,0.00000
370.00,9.85826,25.010139,-0.000121,24.997851,-0.0145,0.231,9.85826,0.00000
371.00,9.86813,25.010172,-0.000122,24.997862,-0.0143,0.231,9.86813,0.00000
372.00,9.87450,25.010242,-0.000124,24.997879,-0.0141,0.231,9.87450,0.00000
373.00,9.87734,25.010257,-0.000124,24.997881,-0.0139,0.231,9.87734,0.00000
374.00,9.87809,25.010277,-0.000126,24.997929,-0.0137,0.231,9.87809,0.00000
375.00,9.87893,25.010304,-0.000124,24.997940,-0.0135,0.231,9.87893,0.00000
376.00,9.87979,25.010290,-0.000125,24.997900,-0.0133,0.232,9.87979,0.00000
377.00,9.88033,25.010295,-0.000123,24.997901,-0.0130,0.232,9.88033,0.00000
378.00,9.88138,25.010299,-0.000123,24.997874,-0.0128,0.232,9.88138,0.00000
379.00,9.88189,25.010277,-0.000123,24.997765,-0.0126,0.232,9.88189,0.00000
380.00,9.88060,25.010260,-0.000124,24.997691,-0.0123,0.232,9.88060,0.00000
381.00,9.88036,25.010309,-0.000122,24.997694,-0.0121,0.232,9.88036,0.00000
382.00,9.88190,25.010375,-0.000122,24.997694,-0.0118,0.232,9.88190,0.00000
383.00,9.88219,25.010401,-0.000123,24.997665,-0.0116,0.232,9.88219,0.00000
384.00,9.88289,25.010429,-0.000121,24.997727,-0.0114,0.232,9.88289,0.00000
385.00,9.88409,25.010479,-0.000125,24.997748,-0.0111,0.232,9.88409,0.00000
386.00,9.88420,25.010523,-0.000123,24.997757,-0.0109,0.232,9.88420,0.00000
387.00,9.88375,25.010504,-0.000123,24.997757,-0.0107,0.233,9.88375,0.00000
388.00,9.88423,25.010612,-0.000121,24.997859,-0.0105,0.233,9.88423,0.00000
389.00,9.88306,25.010674,-0.000119,24.997862,-0.0103,0.233,9.88306,0.00000
390.00,9.88262,25.010763,-0.000117,24.997872,-0.0101,0.233,9.88262,0.00000
391.00,9.88282,25.010812,-0.000118,24.997892,-0.0099,0.233,9.88282,0.00000
392.00,9.88275,25.010858,-0.000117,24.997890,-0.0097,0.233,9.88275,0.00000
393.00,9.88261,25.010912,-0.000118,24.997891,-0.0095,0.233,9.88261,0.00000
394.00,9.88371,25.011002,-0.000117,24.997901,-0.0093,0.233,9.88371,0.00000
395.00,9.88399,25.011061,-0.000119,24.997914,-0.0092,0.233,9.88399,0.00000
396.00,9.88337,25.011124,-0.000116,24.997867,-0.0090,0.233,9.88337,0.00000
397.00,9.88137,25.011093,-0.000115,24.997768,-0.0089,0.233,9.88137,0.00000
398.00,9.88033,25.011084,-0.000114,24.997713,-0.0088,0.233,9.88033,0.00000
399.00,9.88035,25.011132,-0.000113,24.997704,-0.0087,0.233,9.88035,0.00000
400.00,9.88040,25.011081,-0.000112,24.997697,-0.0085,0.233,9.88040,0.00000
401.00,9.88083,25.011085,-0.000115,24.997735,-0.0084,0.233,9.88083,0.00000
402.00,9.88248,25.011184,-0.000115,24.997835,-0.0083,0.233,9.88248,0.00000
403.00,9.88248,25.011288,-0.000115,24.997893,-0.0081,0.233,9.88248,0.00000
404.00,9.88123,25.011238,-0.000117,24.997830,-0.0080,0.233,9.88123,0.00000
405.00,9.88043,25.011282,-0.000120,24.997790,-0.0079,0.234,9.88043,0.00000
406.00,9.88075,25.011318,-0.000122,24.997730,-0.0078,0.234,9.88075,0.00000
407.00,9.88042,25.011421,-0.000124,24.997693,-0.0078,0.234,9.88042,0.00000
408.00,9.88071,25.011429,-0.000126,24.997606,-0.0077,0.234,9.88071,0.00000
409.00,9.88093,25.011508,-0.000127,24.997625,-0.0076,0.234,9.88093,0.00000
410.00,9.88132,25.011549,-0.000122,24.997658,-0.0075,0.234,9.88132,0.00000
411.00,9.88108,25.011532,-0.000123,24.997728,-0.0074,0.234,9.88108,0.00000
412.00,9.88048,25.011459,-0.000124,24.997706,-0.0073,0.234,9.88048,0.00000
413.00,9.88133,25.011415,-0.000125,24.997708,-0.0072,0.234,9.88133,0.00000
414.00,9.88153,25.011494,-0.000128,24.997793,-0.0071,0.235,9.88153,0.00000
415.00,9.88158,25.011544,-0.000131,24.997812,-0.0070,0.235,9.88158,0.00000
416.00,9.88065,25.011655,-0.000131,24.997787,-0.0069,0.235,9.88065,0.00000
417.00,9.88096,25.011807,-0.000130,24.997915,-0.0068,0.235,9.88096,0.00000
418.00,9.88093,25.011857,-0.000128,24.997985,-0.0067,0.235,9.88093,0.00000
419.00,9.88140,25.011843,-0.000124,24.997925,-0.0066,0.235,9.88140,0.00000
420.00,9.88132,25.011953,-0.000124,24.997949,-0.0066,0.235,9.88132,0.00000
421.00,9.88193,25.011942,-0.000124,24.997916,-0.0065,0.236,9.88193,0.00000
422.00,9.88242,25.011979,-0.000128,24.997866,-0.0064,0.236,9.88242,0.00000
423.00,9.88158,25.011965,-0.000129,24.997831,-0.0064,0.236,9.88158,0.00000
424.00,9.88091,25.012009,-0.000129,24.997894,-0.0063,0.236,9.88091,0.00000
425.00,9.87953,25.012048,-0.000127,24.997965,-0.0062,0.236,9.87953,0.00000
426.00,9.87937,25.012051,-0.000124,24.997957,-0.0062,0.236,9.87937,0.00000
427.00,9.87860,25.012047,-0.000117,24.997976,-0.0061,0.236,9.87860,0.00000
428.00,9.87863,25.012219,-0.000116,24.998057,-0.0060,0.236,9.87863,0.00000
429.00,9.87742,25.012296,-0.000118,24.998141,-0.0060,0.236,9.87742,0.00000
430.00,9.87804,25.012341,-0.000120,24.998137,-0.0059,0.236,9.87804,0.00000
431.00,9.87781,25.012502,-0.000119,24.998209,-0.0059,0.236,9.87781,0.00000
432.00,9.87727,25.012517,-0.000123,24.998147,-0.0058,0.237,9.87727,0.00000
433.00,9.87631,25.012474,-0.000122,24.998120,-0.0057,0.237,9.87631,0.00000
434.00,9.87564,25.012454,-0.000119,24.998026,-0.0057,0.237,9.87564,0.00000
435.00,9.87440,25.012341,-0.000119,24.997885,-0.0056,0.237,9.87440,0.00000
436.00,9.87386,25.012213,-0.000123,24.997844,-0.0056,0.237,9.87386,0.00000
437.00,9.87504,25.012240,-0.000123,24.997865,-0.0056,0.237,9.87504,0.00000
438.00,9.87660,25.012282,-0.000124,24.997834,-0.0056,0.237,9.87660,0.00000
439.00,9.87716,25.012319,-0.000125,24.997791,-0.0056,0.237,9.87716,0.00000
440.00,9.87846,25.012373,-0.000127,24.997796,-0.0056,0.238,9.87846,0.00000
441.00,9.87850,25.012522,-0.000125,24.997833,-0.0056,0.238,9.87850,0.00000
442.00,9.87805,25.012644,-0.000123,24.997842,-0.0056,0.238,9.87805,0.00000
443.00,9.87789,25.012699,-0.000122,24.997847,-0.0056,0.238,9.87789,0.00000
444.00,9.87873,25.012732,-0.000122,24.997882,-0.0056,0.238,9.87873,0.00000
445.00,9.87892,25.012839,-0.000122,24.997910,-0.0056,0.238,9.87892,0.00000
446.00,9.87801,25.012863,-0.000121,24.997864,-0.0056,0.238,9.87801,0.00000
447.00,9.87648,25.012846,-0.000120,24.997836,-0.0056,0.238,9.87648,0.00000
448.00,9.87576,25.012903,-0.000120,24.997846,-0.0057,0.238,9.87576,0.00000
449.00,9.87663,25.012987,-0.000118,24.997859,-0.0057,0.238,9.87663,0.00000
450.00,9.87656,25.013082,-0.000116,24.997897,-0.0058,0.238,9.87656,0.00000
451.00,9.87771,25.013186,-0.000117,24.997896,-0.0058,0.238,9.87771,0.00000
452.00,9.87875,25.013234,-0.000120,24.997873,-0.0059,0.239,9.87875,0.00000
453.00,9.87842,25.013209,-0.000122,24.997790,-0.0060,0.239,9.87842,0.00000
454.00,9.87654,25.013289,-0.000125,24.997734,-0.0061,0.239,9.87654,0.00000
455.00,9.87649,25.013404,-0.000123,24.997764,-0.0061,0.239,9.87649,0.00000
456.00,9.87617,25.013343,-0.000125,24.997840,-0.0062,0.240,9.87617,0.00000
457.00,9.87587,25.013353,-0.000126,24.997897,-0.0064,0.240,9.87587,0.00000
458.00,9.87512,25.013476,-0.000126,24.997976,-0.0065,0.240,9.87512,0.00000
459.00,9.87689,25.013421,-0.000124,24.998021,-0.0067,0.240,9.87689,0.00000
460.00,9.87617,25.013261,-0.000123,24.998041,-0.0068,0.240,9.87617,0.00000
461.00,9.87539,25.013317,-0.000120,24.998022,-0.0070,0.240,9.87539,0.00000
462.00,9.87541,25.013374,-0.000117,24.998032,-0.0071,0.240,9.87541,0.00000
463.00,9.87568,25.013391,-0.000115,24.998013,-0.0073,0.240,9.87568,0.00000
464.00,9.87381,25.013409,-0.000114,24.997995,-0.0075,0.240,9.87381,0.00000
465.00,9.87334,25.013483,-0.000115,24.997980,-0.0077,0.240,9.87334,0.00000
466.00,9.87452,25.013513,-0.000115,24.997943,-0.0079,0.240,9.87452,0.00000
467.00,9.87449,25.013510,-0.000114,24.997933,-0.0082,0.240,9.87449,0.00000
468.00,9.87499,25.013514,-0.000116,24.997890,-0.0084,0.240,9.87499,0.00000
469.00,9.87550,25.013567,-0.000117,24.997872,-0.0087,0.240,9.87550,0.00000
470.00,9.87566,25.013668,-0.000115,24.997864,-0.0090,0.240,9.87566,0.00000
471.00,9.87444,25.013679,-0.000114,24.997865,-0.0092,0.240,9.87444,0.00000
472.00,9.87405,25.013763,-0.000115,24.997905,-0.0095,0.240,9.87405,0.00000
473.00,9.87360,25.013772,-0.000111,24.997968,-0.0097,0.240,9.87360,0.00000
474.00,9.87389,25.013808,-0.000110,24.998030,-0.0099,0.240,9.87389,0.00000
475.00,9.87319,25.013746,-0.000116,24.997944,-0.0102,0.240,9.87319,0.00000
476.00,9.87388,25.013773,-0.000120,24.997931,-0.0105,0.241,9.87388,0.00000
477.00,9.87447,25.013781,-0.000125,24.997903,-0.0108,0.241,9.87447,0.00000
478.00,9.87441,25.013780,-0.000125,24.997828,-0.0111,0.241,9.87441,0.00000
479.00,9.87376,25.013800,-0.000126,24.997804,-0.0114,0.241,9.87376,0.00000
480.00,9.87575,25.013755,-0.000121,24.997779,-0.0117,0.241,9.87575,0.00000
481.00,9.87599,25.013763,-0.000124,24.997795,-0.0120,0.241,9.87599,0.00000
482.00,9.87557,25.013749,-0.000123,24.997796,-0.0123,0.241,9.87557,0.00000
483.00,9.87509,25.013779,-0.000124,24.997886,-0.0125,0.241,9.87509,0.00000
484.00,9.87494,25.013783,-0.000125,24.997908,-0.0128,0.241,9.87494,0.00000
485.00,9.87306,25.013861,-0.000127,24.997983,-0.0131,0.241,9.87306,0.00000
486.00,9.87270,25.013882,-0.000122,24.997998,-0.0134,0.241,9.87270,0.00000
487.00,9.87264,25.013969,-0.000122,24.998083,-0.0136,0.241,9.87264,0.00000
488.00,9.87224,25.013989,-0.000125,24.998031,-0.0139,0.242,9.87224,0.00000
489.00,9.87237,25.014112,-0.000125,24.998074,-0.0142,0.242,9.87237,0.00000
490.00,9.87371,25.014229,-0.000123,24.998121,-0.0145,0.242,9.87371,0.00000
491.00,9.87446,25.014285,-0.000123,24.998109,-0.0148,0.242,9.87446,0.00000
492.00,9.87524,25.014297,-0.000123,24.998017,-0.0152,0.242,9.87524,0.00000
493.00,9.87627,25.014420,-0.000119,24.998088,-0.0155,0.242,9.87627,0.00000
494.00,9.87467,25.014323,-0.000119,24.997950,-0.0159,0.242,9.87467,0.00000
495.00,9.85812,25.014272,-0.000124,24.997881,-0.0162,0.242,9.85812,0.00000
496.00,9.82297,25.014288,-0.000126,24.997884,-0.0166,0.242,9.82297,0.00000
497.00,9.77965,25.014296,-0.000124,24.997839,-0.0169,0.242,9.77965,0.00000
498.00,9.73713,25.014217,-0.000125,24.997763,-0.0173,0.242,9.73713,0.00000
499.00,9.70069,25.014282,-0.000125,24.997847,-0.0176,0.243,9.70069,0.00000
500.00,9.68489,25.014264,-0.000124,24.997838,-0.0180,0.243,9.68489,0.00000
501.00,9.69222,25.014311,-0.000123,24.997872,-0.0183,0.243,9.69222,0.00000
502.00,9.71132,25.014327,-0.000125,24.997952,-0.0186,0.243,9.71132,0.00000
503.00,9.73271,25.014394,-0.000124,24.997949,-0.0189,0.243,9.73271,0.00000
504.00,9.75190,25.014398,-0.000122,24.997844,-0.0193,0.243,9.75190,0.00000
505.00,9.76578,25.014453,-0.000121,24.997775,-0.0196,0.243,9.76578,0.00000
506.00,9.77680,25.014428,-0.000122,24.997673,-0.0199,0.243,9.77680,0.00000
507.00,9.78585,25.014426,-0.000119,24.997604,-0.0201,0.243,9.78585,0.00000
508.00,9.79208,25.014458,-0.000118,24.997648,-0.0204,0.244,9.79208,0.00000
509.00,9.79725,25.014532,-0.000119,24.997737,-0.0207,0.244,9.79725,0.00000
510.00,9.80256,25.014672,-0.000119,24.997875,-0.0210,0.244,9.80256,0.00000
@4,2.0000,4.0, 510.025999999998 
511.00,9.80622,25.014789,-0.000118,24.997916,-0.0213,0.244,9.80622,0.00000
512.00,9.80756,25.014886,-0.000118,24.997891,-0.0216,0.244,9.80756,0.00000
513.00,9.80563,25.014986,-0.000118,24.997914,-0.0219,0.244,9.80563,0.00000
514.00,9.80103,25.015105,-0.000117,24.997931,-0.0221,0.244,9.80103,0.00000
515.00,9.79391,25.015105,-0.000121,24.997881,-0.0224,0.244,9.79391,0.00000
516.00,9.78722,25.015199,-0.000121,24.997920,-0.0227,0.244,9.78722,0.00000
517.00,9.78420,25.015196,-0.000123,24.997971,-0.0229,0.244,9.78420,0.00000
518.00,9.78724,25.015140,-0.000124,24.997852,-0.0232,0.245,9.78724,0.00000
519.00,9.79493,25.015148,-0.000126,24.997895,-0.0235,0.245,9.79493,0.00000
520.00,9.80524,25.015223,-0.000126,24.997903,-0.0237,0.245,9.80524,0.00000
521.00,9.81538,25.015250,-0.000124,24.997892,-0.0240,0.245,9.81538,0.00000
522.00,9.82381,25.015226,-0.000124,24.997841,-0.0243,0.245,9.82381,0.00000
523.00,9.82908,25.015340,-0.000123,24.997938,-0.0245,0.245,9.82908,0.00000
524.00,9.83156,25.015296,-0.000120,24.997831,-0.0248,0.245,9.83156,0.00000
525.00,9.83339,25.015268,-0.000118,24.997794,-0.0251,0.245,9.83339,0.00000
526.00,9.83450,25.015143,-0.000120,24.997734,-0.0254,0.245,9.83450,0.00000
527.00,9.83413,25.015236,-0.000120,24.997776,-0.0256,0.245,9.83413,0.00000
528.00,9.83506,25.015129,-0.000122,24.997661,-0.0259,0.245,9.83506,0.00000
529.00,9.83752,25.015182,-0.000128,24.997679,-0.0261,0.246,9.83752,0.00000
530.00,9.83875,25.015223,-0.000126,24.997676,-0.0264,0.246,9.83875,0.00000
531.00,9.83902,25.015316,-0.000124,24.997723,-0.0267,0.246,9.83902,0.00000
532.00,9.84007,25.015282,-0.000124,24.997730,-0.0269,0.246,9.84007,0.00000
533.00,9.84138,25.015393,-0.000125,24.997842,-0.0272,0.246,9.84138,0.00000
534.00,9.84085,25.015388,-0.000121,24.997829,-0.0275,0.246,9.84085,0.00000
535.00,9.84086,25.015483,-0.000123,24.997885,-0.0278,0.246,9.84086,0.00000
536.00,9.84171,25.015547,-0.000124,24.997855,-0.0281,0.246,9.84171,0.00000
537.00,9.84256,25.015676,-0.000122,24.997835,-0.0284,0.246,9.84256,0.00000
538.00,9.84237,25.015817,-0.000119,24.997785,-0.0287,0.246,9.84237,0.00000
539.00,9.84313,25.015989,-0.000119,24.997858,-0.0290,0.246,9.84313,0.00000
540.00,9.84337,25.015932,-0.000122,24.997791,-0.0293,0.246,9.84337,0.00000
541.00,9.84412,25.016022,-0.000121,24.997804,-0.0296,0.246,9.84412,0.00000
542.00,9.84340,25.016106,-0.000124,24.997849,-0.0299,0.247,9.84340,0.00000
543.00,9.84237,25.016061,-0.000128,24.997867,-0.0302,0.247,9.84237,0.00000
544.00,9.84108,25.016121,-0.000128,24.997872,-0.0305,0.247,9.84108,0.00000
545.00,9.84090,25.016171,-0.000123,24.997892,-0.0308,0.247,9.84090,0.00000
546.00,9.84056,25.016218,-0.000125,24.997926,-0.0311,0.247,9.84056,0.00000
547.00,9.84020,25.016244,-0.000124,24.997949,-0.0314,0.247,9.84020,0.00000
548.00,9.83993,25.016308,-0.000122,24.998053,-0.0317,0.247,9.83993,0.00000
549.00,9.84024,25.016272,-0.000119,24.998051,-0.0320,0.247,9.84024,0.00000
550.00,9.84020,25.016248,-0.000120,24.998062,-0.0322,0.247,9.84020,0.00000
551.00,9.84068,25.016280,-0.000119,24.998058,-0.0325,0.247,9.84068,0.00000
552.00,9.84132,25.016315,-0.000119,24.997964,-0.0328,0.247,9.84132,0.00000
553.00,9.84211,25.016385,-0.000119,24.997885,-0.0331,0.247,9.84211,0.00000
554.00,9.84229,25.016376,-0.000121,24.997880,-0.0334,0.248,9.84229,0.00000
555.00,9.84173,25.016523,-0.000120,24.997919,-0.0337,0.248,9.84173,0.00000
556.00,9.83979,25.016526,-0.000116,24.997921,-0.0339,0.248,9.83979,0.00000
557.00,9.83964,25.016572,-0.000114,24.998046,-0.0342,0.248,9.83964,0.00000
558.00,9.83959,25.016567,-0.000112,24.998072,-0.0345,0.248,9.83959,0.00000
559.00,9.83871,25.016627,-0.000111,24.998055,-0.0348,0.248,9.83871,0.00000
560.00,9.83918,25.016579,-0.000108,24.997989,-0.0351,0.248,9.83918,0.00000
561.00,9.84029,25.016514,-0.000110,24.997957,-0.0354,0.248,9.84029,0.00000
562.00,9.84002,25.016451,-0.000110,24.997889,-0.0357,0.248,9.84002,0.00000
563.00,9.84048,25.016373,-0.000109,24.997827,-0.0359,0.248,9.84048,0.00000
564.00,9.84125,25.016354,-0.000111,24.997785,-0.0362,0.248,9.84125,0.00000
565.00,9.84179,25.016419,-0.000112,24.997821,-0.0365,0.248,9.84179,0.00000
566.00,9.84210,25.016497,-0.000113,24.997763,-0.0368,0.249,9.84210,0.00000
567.00,9.84170,25.016593,-0.000116,24.997713,-0.0370,0.249,9.84170,0.00000
568.00,9.84056,25.016744,-0.000116,24.997704,-0.0373,0.249,9.84056,0.00000
569.00,9.83942,25.016831,-0.000115,24.997703,-0.0375,0.249,9.83942,0.00000
570.00,9.83834,25.016934,-0.000118,24.997738,-0.0378,0.249,9.83834,0.00000
571.00,9.83814,25.017068,-0.000116,24.997860,-0.0380,0.249,9.83814,0.00000
572.00,9.83861,25.016972,-0.000114,24.997838,-0.0383,0.249,9.83861,0.00000
573.00,9.83937,25.017026,-0.000112,24.997935,-0.0386,0.249,9.83937,0.00000
574.00,9.83838,25.017092,-0.000110,24.998057,-0.0388,0.249,9.83838,0.00000
575.00,9.83743,25.017071,-0.000108,24.998068,-0.0391,0.249,9.83743,0.00000
576.00,9.83633,25.016974,-0.000110,24.998074,-0.0394,0.249,9.83633,0.00000
577.00,9.83698,25.017054,-0.000109,24.998137,-0.0397,0.249,9.83698,0.00000
578.00,9.83722,25.016995,-0.000109,24.998003,-0.0400,0.249,9.83722,0.00000
579.00,9.83804,25.017012,-0.000111,24.997931,-0.0403,0.249,9.83804,0.00000
580.00,9.83921,25.017044,-0.000107,24.997901,-0.0406,0.249,9.83921,0.00000
581.00,9.83900,25.017107,-0.000103,24.997875,-0.0409,0.249,9.83900,0.00000
582.00,9.83760,25.017246,-0.000103,24.997900,-0.0411,0.249,9.83760,0.00000
583.00,9.83626,25.017302,-0.000106,24.997928,-0.0414,0.249,9.83626,0.00000
584.00,9.83654,25.017183,-0.000110,24.997834,-0.0417,0.249,9.83654,0.00000
585.00,9.83633,25.017207,-0.000115,24.997818,-0.0420,0.250,9.83633,0.00000
586.00,9.83677,25.017170,-0.000116,24.997799,-0.0423,0.250,9.83677,0.00000
587.00,9.83644,25.017185,-0.000116,24.997861,-0.0426,0.250,9.83644,0.00000
588.00,9.83776,25.017127,-0.000112,24.997914,-0.0429,0.250,9.83776,0.00000
589.00,9.83892,25.017243,-0.000108,24.998044,-0.0432,0.250,9.83892,0.00000
590.00,9.83951,25.017197,-0.000104,24.998066,-0.0435,0.250,9.83951,0.00000
591.00,9.83874,25.017251,-0.000107,24.998074,-0.0438,0.250,9.83874,0.00000
592.00,9.83863,25.017207,-0.000112,24.997968,-0.0441,0.250,9.83863,0.00000
593.00,9.83767,25.017373,-0.000113,24.997915,-0.0444,0.250,9.83767,0.00000
594.00,9.83610,25.017529,-0.000112,24.997922,-0.0446,0.250,9.83610,0.00000
595.00,9.83548,25.017654,-0.000112,24.997936,-0.0449,0.250,9.83548,0.00000
596.00,9.83613,25.017780,-0.000111,24.997954,-0.0452,0.250,9.83613,0.00000
597.00,9.83687,25.017771,-0.000107,24.997910,-0.0456,0.250,9.83687,0.00000
598.00,9.83640,25.017752,-0.000107,24.997943,-0.0459,0.250,9.83640,0.00000
599.00,9.83626,25.017743,-0.000107,24.997890,-0.0463,0.250,9.83626,0.00000
600.00,9.83604,25.017818,-0.000110,24.997920,-0.0467,0.250,9.83604,0.00000
601.00,9.83556,25.017780,-0.000114,24.997879,-0.0471,0.251,9.83556,0.00000
602.00,9.83553,25.017962,-0.000116,24.997967,-0.0475,0.251,9.83553,0.00000
603.00,9.83649,25.018025,-0.000119,24.997978,-0.0479,0.251,9.83649,0.00000
604.00,9.83814,25.017995,-0.000121,24.997977,-0.0483,0.251,9.83814,0.00000
605.00,9.83799,25.017959,-0.000126,24.997898,-0.0487,0.251,9.83799,0.00000
606.00,9.83785,25.018054,-0.000126,24.997904,-0.0491,0.251,9.83785,0.00000
607.00,9.83690,25.018079,-0.000125,24.997908,-0.0495,0.251,9.83690,0.00000
608.00,9.83551,25.018159,-0.000122,24.997945,-0.0499,0.251,9.83551,0.00000
609.00,9.83365,25.018218,-0.000124,24.997888,-0.0503,0.252,9.83365,0.00000
610.00,9.83334,25.018169,-0.000119,24.997837,-0.0507,0.252,9.83334,0.00000
611.00,9.83270,25.018071,-0.000118,24.997764,-0.0511,0.252,9.83270,0.00000
612.00,9.83439,25.017942,-0.000116,24.997702,-0.0515,0.252,9.83439,0.00000
613.00,9.83601,25.017891,-0.000120,24.997671,-0.0520,0.252,9.83601,0.00000
614.00,9.83626,25.017912,-0.000117,24.997723,-0.0524,0.252,9.83626,0.00000
615.00,9.83616,25.017956,-0.000116,24.997750,-0.0528,0.252,9.83616,0.00000
616.00,9.83690,25.018012,-0.000115,24.997796,-0.0532,0.252,9.83690,0.00000
617.00,9.83506,25.018094,-0.000119,24.997846,-0.0536,0.252,9.83506,0.00000
618.00,9.83388,25.018091,-0.000117,24.997839,-0.0540,0.252,9.83388,0.00000
619.00,9.83494,25.018106,-0.000117,24.997835,-0.0544,0.252,9.83494,0.00000
620.00,9.83507,25.018206,-0.000118,24.997882,-0.0548,0.252,9.83507,0.00000
621.00,9.83479,25.018245,-0.000119,24.997929,-0.0552,0.252,9.83479,0.00000
622.00,9.83535,25.018290,-0.000117,24.997865,-0.0556,0.252,9.83535,0.00000
623.00,9.83482,25.018332,-0.000116,24.997840,-0.0561,0.252,9.83482,0.00000
624.00,9.83319,25.018353,-0.000116,24.997832,-0.0565,0.252,9.83319,0.00000
625.00,9.83355,25.018336,-0.000115,24.997787,-0.0569,0.253,9.83355,0.00000
626.00,9.83467,25.018469,-0.000113,24.997848,-0.0573,0.253,9.83467,0.00000
627.00,9.83397,25.018521,-0.000114,24.997917,-0.0577,0.253,9.83397,0.00000
628.00,9.83527,25.018537,-0.000119,24.997937,-0.0581,0.253,9.83527,0.00000
629.00,9.83621,25.018543,-0.000117,24.997922,-0.0585,0.253,9.83621,0.00000
630.00,9.83609,25.018599,-0.000118,24.997916,-0.0589,0.253,9.83609,0.00000
631.00,9.83525,25.018574,-0.000117,24.997833,-0.0593,0.253,9.83525,0.00000
632.00,9.83588,25.018544,-0.000117,24.997737,-0.0597,0.253,9.83588,0.00000
633.00,9.83577,25.018625,-0.000114,24.997695,-0.0601,0.253,9.83577,0.00000
634.00,9.83548,25.018692,-0.000117,24.997739,-0.0605,0.253,9.83548,0.00000
635.00,9.83419,25.018738,-0.000118,24.997780,-0.0608,0.254,9.83419,0.00000
636.00,9.83363,25.018821,-0.000119,24.997781,-0.0612,0.254,9.83363,0.00000
637.00,9.83293,25.018948,-0.000118,24.997839,-0.0616,0.254,9.83293,0.00000
638.00,9.83122,25.018970,-0.000116,24.997886,-0.0619,0.254,9.83122,0.00000
639.00,9.83080,25.018978,-0.000115,24.997844,-0.0623,0.254,9.83080,0.00000
640.00,9.83161,25.019055,-0.000113,24.997887,-0.0627,0.254,9.83161,0.00000
641.00,9.83288,25.018975,-0.000115,24.997859,-0.0630,0.254,9.83288,0.00000
642.00,9.83193,25.019001,-0.000115,24.997912,-0.0634,0.254,9.83193,0.00000
643.00,9.83112,25.019012,-0.000117,24.997959,-0.0638,0.254,9.83112,0.00000
644.00,9.83102,25.019010,-0.000118,24.997963,-0.0642,0.254,9.83102,0.00000
645.00,9.83083,25.018971,-0.000122,24.997933,-0.0645,0.254,9.83083,0.00000
646.00,9.82920,25.019099,-0.000120,24.998029,-0.0649,0.254,9.82920,0.00000
647.00,9.82994,25.019060,-0.000118,24.997966,-0.0653,0.254,9.82994,0.00000
648.00,9.83094,25.019087,-0.000115,24.997887,-0.0657,0.254,9.83094,0.00000
649.00,9.83083,25.019113,-0.000114,24.997933,-0.0661,0.254,9.83083,0.00000
650.00,9.83025,25.019146,-0.000113,24.997922,-0.0665,0.254,9.83025,0.00000
651.00,9.83023,25.019185,-0.000112,24.997921,-0.0669,0.254,9.83023,0.00000
652.00,9.83022,25.019224,-0.000115,24.997968,-0.0673,0.254,9.83022,0.00000
653.00,9.83111,25.019285,-0.000118,24.998023,-0.0677,0.255,9.83111,0.00000
654.00,9.83087,25.019406,-0.000118,24.997979,-0.0681,0.255,9.83087,0.00000
655.00,9.83089,25.019449,-0.000119,24.998017,-0.0685,0.255,9.83089,0.00000
656.00,9.83070,25.019411,-0.000120,24.997898,-0.0689,0.255,9.83070,0.00000
657.00,9.83060,25.019505,-0.000121,24.997952,-0.0694,0.255,9.83060,0.00000
658.00,9.83033,25.019459,-0.000121,24.997869,-0.0698,0.255,9.83033,0.00000
659.00,9.82982,25.019440,-0.000121,24.997884,-0.0703,0.255,9.82982,0.00000
660.00,9.82847,25.019450,-0.000120,24.997786,-0.0707,0.255,9.82847,0.00000
@5,2.0000,4.0, 660.020000000004 
661.00,9.82847,25.019488,-0.000122,24.997822,-0.0712,0.256,9.82847,0.00000
662.00,9.82920,25.019417,-0.000121,24.997713,-0.0716,0.256,9.82920,0.00000
663.00,9.82544,25.019526,-0.000120,24.997815,-0.0721,0.256,9.82544,0.00000
664.00,9.81897,25.019505,-0.000118,24.997846,-0.0725,0.256,9.81897,0.00000
665.00,9.80980,25.019503,-0.000117,24.997895,-0.0730,0.256,9.80980,0.00000
666.00,9.79894,25.019405,-0.000115,24.997829,-0.0734,0.256,9.79894,0.00000
667.00,9.79014,25.019479,-0.000118,24.997836,-0.0739,0.256,9.79014,0.00000
668.00,9.78813,25.019465,-0.000121,24.997732,-0.0743,0.256,9.78813,0.00000
669.00,9.79222,25.019504,-0.000124,24.997706,-0.0748,0.256,9.79222,0.00000
670.00,9.80103,25.019536,-0.000128,24.997698,-0.0752,0.257,9.80103,0.00000
671.00,9.81161,25.019681,-0.000125,24.997756,-0.0757,0.257,9.81161,0.00000
672.00,9.81871,25.019797,-0.000121,24.997825,-0.0761,0.257,9.81871,0.00000
673.00,9.82227,25.019859,-0.000117,24.997840,-0.0765,0.256,9.82227,0.00000
674.00,9.82459,25.019914,-0.000116,24.997818,-0.0769,0.256,9.82459,0.00000
675.00,9.82629,25.020036,-0.000114,24.997849,-0.0774,0.257,9.82629,0.00000
676.00,9.82705,25.020090,-0.000116,24.997880,-0.0778,0.257,9.82705,0.00000
677.00,9.82753,25.020013,-0.000117,24.997815,-0.0782,0.257,9.82753,0.00000
678.00,9.82779,25.020042,-0.000118,24.997903,-0.0786,0.257,9.82779,0.00000
679.00,9.82695,25.020116,-0.000117,24.997962,-0.0791,0.257,9.82695,0.00000
680.00,9.82642,25.020153,-0.000115,24.997973,-0.0795,0.257,9.82642,0.00000
681.00,9.82584,25.020230,-0.000110,24.997931,-0.0799,0.257,9.82584,0.00000
682.00,9.82589,25.020317,-0.000112,24.997961,-0.0804,0.257,9.82589,0.00000
683.00,9.82657,25.020372,-0.000113,24.997975,-0.0808,0.257,9.82657,0.00000
684.00,9.82793,25.020445,-0.000113,24.997929,-0.0812,0.257,9.82793,0.00000
685.00,9.82738,25.020427,-0.000113,24.997877,-0.0816,0.257,9.82738,0.00000
686.00,9.82743,25.020433,-0.000117,24.997912,-0.0821,0.257,9.82743,0.00000
687.00,9.82796,25.020535,-0.000117,24.997922,-0.0825,0.257,9.82796,0.00000
688.00,9.82808,25.020533,-0.000118,24.997838,-0.0829,0.257,9.82808,0.00000
689.00,9.82716,25.020532,-0.000119,24.997814,-0.0833,0.257,9.82716,0.00000
690.00,9.82750,25.020532,-0.000118,24.997826,-0.0837,0.257,9.82750,0.00000
691.00,9.82681,25.020482,-0.000118,24.997787,-0.0840,0.257,9.82681,0.00000
692.00,9.82652,25.020337,-0.000119,24.997763,-0.0844,0.257,9.82652,0.00000
693.00,9.82662,25.020342,-0.000116,24.997741,-0.0848,0.257,9.82662,0.00000
694.00,9.82758,25.020303,-0.000115,24.997763,-0.0852,0.258,9.82758,0.00000
695.00,9.82870,25.020375,-0.000118,24.997784,-0.0856,0.258,9.82870,0.00000
696.00,9.82915,25.020458,-0.000120,24.997836,-0.0859,0.258,9.82915,0.00000
697.00,9.82883,25.020508,-0.000120,24.997791,-0.0863,0.258,9.82883,0.00000
698.00,9.82882,25.020578,-0.000120,24.997840,-0.0867,0.258,9.82882,0.00000
699.00,9.82831,25.020590,-0.000121,24.997775,-0.0871,0.258,9.82831,0.00000
700.00,9.82792,25.020531,-0.000121,24.997687,-0.0875,0.258,9.82792,0.00000
701.00,9.82708,25.020610,-0.000118,24.997717,-0.0878,0.258,9.82708,0.00000
702.00,9.82813,25.020767,-0.000118,24.997794,-0.0882,0.258,9.82813,0.00000
703.00,9.82858,25.020858,-0.000122,24.997764,-0.0886,0.259,9.82858,0.00000
704.00,9.82710,25.020936,-0.000123,24.997784,-0.0890,0.259,9.82710,0.00000
705.00,9.82423,25.021121,-0.000121,24.997893,-0.0894,0.259,9.82423,0.00000
706.00,9.82172,25.021199,-0.000122,24.997900,-0.0898,0.259,9.82172,0.00000
707.00,9.81716,25.021310,-0.000126,24.997953,-0.0901,0.259,9.81716,0.00000
708.00,9.81284,25.021339,-0.000124,24.997988,-0.0905,0.259,9.81284,0.00000
709.00,9.81032,25.021449,-0.000124,24.998041,-0.0909,0.259,9.81032,0.00000
710.00,9.80952,25.021435,-0.000124,24.998032,-0.0913,0.259,9.80952,0.00000
711.00,9.81127,25.021314,-0.000124,24.997879,-0.0916,0.259,9.81127,0.00000
712.00,9.81328,25.021271,-0.000117,24.997799,-0.0920,0.259,9.81328,0.00000
713.00,9.81506,25.021340,-0.000116,24.997795,-0.0923,0.259,9.81506,0.00000
714.00,9.81615,25.021371,-0.000115,24.997787,-0.0927,0.259,9.81615,0.00000
715.00,9.81641,25.021485,-0.000114,24.997797,-0.0930,0.259,9.81641,0.00000
716.00,9.81493,25.021623,-0.000113,24.997902,-0.0934,0.259,9.81493,0.00000
717.00,9.81445,25.021635,-0.000112,24.997942,-0.0938,0.259,9.81445,0.00000
718.00,9.81455,25.021588,-0.000112,24.997963,-0.0942,0.259,9.81455,0.00000
719.00,9.81553,25.021641,-0.000110,24.998003,-0.0946,0.259,9.81553,0.00000
720.00,9.81563,25.021588,-0.000110,24.997967,-0.0950,0.259,9.81563,0.00000
721.00,9.81699,25.021565,-0.000107,24.997912,-0.0954,0.259,9.81699,0.00000
722.00,9.81774,25.021600,-0.000108,24.997877,-0.0959,0.259,9.81774,0.00000
723.00,9.81737,25.021703,-0.000109,24.997923,-0.0963,0.259,9.81737,0.00000
724.00,9.81794,25.021728,-0.000112,24.997946,-0.0967,0.259,9.81794,0.00000
725.00,9.81930,25.021827,-0.000112,24.997960,-0.0972,0.259,9.81930,0.00000
726.00,9.81991,25.021913,-0.000117,24.998035,-0.0976,0.260,9.81991,0.00000
727.00,9.81968,25.021962,-0.000121,24.998029,-0.0981,0.260,9.81968,0.00000
728.00,9.82077,25.021937,-0.000121,24.997943,-0.0985,0.260,9.82077,0.00000
729.00,9.82084,25.021889,-0.000118,24.997873,-0.0989,0.260,9.82084,0.00000
730.00,9.82147,25.021830,-0.000118,24.997886,-0.0993,0.260,9.82147,0.00000
731.00,9.82122,25.021844,-0.000116,24.997856,-0.0998,0.260,9.82122,0.00000
732.00,9.82159,25.021885,-0.000114,24.997863,-0.1002,0.260,9.82159,0.00000
733.00,9.82132,25.021806,-0.000113,24.997808,-0.1007,0.260,9.82132,0.00000
734.00,9.82185,25.021845,-0.000116,24.997914,-0.1011,0.261,9.82185,0.00000
735.00,9.82236,25.021978,-0.000116,24.997894,-0.1015,0.261,9.82236,0.00000
736.00,9.82300,25.022013,-0.000115,24.997906,-0.1019,0.261,9.82300,0.00000
737.00,9.82339,25.021969,-0.000116,24.997848,-0.1024,0.261,9.82339,0.00000
738.00,9.82356,25.022196,-0.000117,24.997946,-0.1027,0.261,9.82356,0.00000
739.00,9.82203,25.022292,-0.000117,24.997873,-0.1031,0.261,9.82203,0.00000
740.00,9.82037,25.022289,-0.000118,24.997917,-0.1036,0.261,9.82037,0.00000
741.00,9.81930,25.022397,-0.000119,24.997930,-0.1040,0.261,9.81930,0.00000
742.00,9.81914,25.022438,-0.000120,24.997980,-0.1044,0.261,9.81914,0.00000
743.00,9.82010,25.022412,-0.000121,24.997938,-0.1048,0.262,9.82010,0.00000
744.00,9.82112,25.022486,-0.000123,24.997906,-0.1052,0.262,9.82112,0.00000
745.00,9.82142,25.022580,-0.000120,24.997941,-0.1056,0.262,9.82142,0.00000
746.00,9.82197,25.022659,-0.000119,24.997965,-0.1060,0.262,9.82197,0.00000
747.00,9.82171,25.022755,-0.000115,24.997945,-0.1064,0.262,9.82171,0.00000
748.00,9.82074,25.022711,-0.000112,24.997881,-0.1068,0.262,9.82074,0.00000
749.00,9.82080,25.022726,-0.000108,24.997850,-0.1072,0.262,9.82080,0.00000
750.00,9.82056,25.022613,-0.000112,24.997655,-0.1076,0.262,9.82056,0.00000
751.00,9.81987,25.022455,-0.000112,24.997584,-0.1080,0.262,9.81987,0.00000
752.00,9.81956,25.022398,-0.000110,24.997578,-0.1084,0.262,9.81956,0.00000
753.00,9.81980,25.022412,-0.000112,24.997555,-0.1087,0.262,9.81980,0.00000
754.00,9.81961,25.022404,-0.000112,24.997634,-0.1091,0.262,9.81961,0.00000
755.00,9.82122,25.022511,-0.000109,24.997733,-0.1095,0.262,9.82122,0.00000
756.00,9.82170,25.022554,-0.000111,24.997708,-0.1099,0.262,9.82170,0.00000
757.00,9.82120,25.022644,-0.000115,24.997702,-0.1103,0.262,9.82120,0.00000
758.00,9.82041,25.022707,-0.000115,24.997736,-0.1106,0.262,9.82041,0.00000
759.00,9.81990,25.022739,-0.000114,24.997656,-0.1110,0.262,9.81990,0.00000
760.00,9.81882,25.022714,-0.000115,24.997580,-0.1114,0.262,9.81882,0.00000
761.00,9.81890,25.022838,-0.000116,24.997612,-0.1118,0.262,9.81890,0.00000
762.00,9.82018,25.022893,-0.000116,24.997615,-0.1122,0.262,9.82018,0.00000
763.00,9.82044,25.023005,-0.000116,24.997642,-0.1126,0.263,9.82044,0.00000
764.00,9.82018,25.023034,-0.000117,24.997663,-0.1129,0.263,9.82018,0.00000
765.00,9.81850,25.023155,-0.000118,24.997775,-0.1133,0.263,9.81850,0.00000
766.00,9.81858,25.023146,-0.000114,24.997737,-0.1136,0.263,9.81858,0.00000
767.00,9.81839,25.023143,-0.000114,24.997688,-0.1140,0.263,9.81839,0.00000
768.00,9.81864,25.023224,-0.000115,24.997702,-0.1144,0.263,9.81864,0.00000
769.00,9.81977,25.023273,-0.000115,24.997688,-0.1147,0.263,9.81977,0.00000
770.00,9.82139,25.023253,-0.000114,24.997655,-0.1151,0.263,9.82139,0.00000
771.00,9.82076,25.023305,-0.000115,24.997704,-0.1154,0.263,9.82076,0.00000
772.00,9.82030,25.023415,-0.000117,24.997772,-0.1158,0.263,9.82030,0.00000
773.00,9.82022,25.023449,-0.000112,24.997891,-0.1161,0.263,9.82022,0.00000
774.00,9.82008,25.023460,-0.000108,24.997925,-0.1164,0.263,9.82008,0.00000
775.00,9.82045,25.023546,-0.000108,24.998004,-0.1167,0.263,9.82045,0.00000
776.00,9.82012,25.023569,-0.000109,24.998013,-0.1171,0.263,9.82012,0.00000
777.00,9.81996,25.023505,-0.000104,24.997907,-0.1174,0.263,9.81996,0.00000
778.00,9.81842,25.023455,-0.000108,24.997838,-0.1178,0.263,9.81842,0.00000
779.00,9.81782,25.023494,-0.000112,24.997823,-0.1182,0.264,9.81782,0.00000
780.00,9.81753,25.023462,-0.000110,24.997694,-0.1185,0.263,9.81753,0.00000
781.00,9.81800,25.023543,-0.000108,24.997706,-0.1189,0.263,9.81800,0.00000
782.00,9.81840,25.023663,-0.000112,24.997849,-0.1193,0.264,9.81840,0.00000
783.00,9.81985,25.023733,-0.000111,24.997787,-0.1197,0.264,9.81985,0.00000
784.00,9.82055,25.023864,-0.000110,24.997822,-0.1201,0.264,9.82055,0.00000
785.00,9.82087,25.023949,-0.000117,24.997879,-0.1205,0.264,9.82087,0.00000
786.00,9.82117,25.023957,-0.000119,24.997845,-0.1209,0.264,9.82117,0.00000
787.00,9.82083,25.024061,-0.000120,24.997846,-0.1214,0.264,9.82083,0.00000
788.00,9.81968,25.024198,-0.000121,24.997888,-0.1218,0.265,9.81968,0.00000
789.00,9.81797,25.024191,-0.000119,24.997881,-0.1223,0.265,9.81797,0.00000
790.00,9.81706,25.024163,-0.000116,24.997844,-0.1228,0.265,9.81706,0.00000
791.00,9.81776,25.024230,-0.000116,24.997844,-0.1233,0.265,9.81776,0.00000
792.00,9.81786,25.024197,-0.000113,24.997826,-0.1237,0.265,9.81786,0.00000
793.00,9.81907,25.024171,-0.000110,24.997793,-0.1242,0.265,9.81907,0.00000
794.00,9.81971,25.024260,-0.000111,24.997796,-0.1247,0.265,9.81971,0.00000
795.00,9.81957,25.024403,-0.000110,24.997849,-0.1252,0.265,9.81957,0.00000
796.00,9.81795,25.024471,-0.000107,24.997961,-0.1257,0.265,9.81795,0.00000
797.00,9.81740,25.024482,-0.000108,24.997994,-0.1262,0.265,9.81740,0.00000
798.00,9.81651,25.024478,-0.000110,24.998015,-0.1267,0.265,9.81651,0.00000
799.00,9.81590,25.024423,-0.000116,24.997979,-0.1272,0.265,9.81590,0.00000
800.00,9.81632,25.024359,-0.000119,24.997968,-0.1278,0.265,9.81632,0.00000
801.00,9.81614,25.024290,-0.000117,24.997856,-0.1283,0.266,9.81614,0.00000
802.00,9.81521,25.024309,-0.000117,24.997778,-0.1289,0.266,9.81521,0.00000
803.00,9.81469,25.024391,-0.000118,24.997825,-0.1295,0.266,9.81469,0.00000
804.00,9.81529,25.024385,-0.000114,24.997859,-0.1300,0.266,9.81529,0.00000
805.00,9.81443,25.024454,-0.000113,24.997898,-0.1306,0.266,9.81443,0.00000
806.00,9.81392,25.024467,-0.000116,24.997858,-0.1312,0.266,9.81392,0.00000
807.00,9.81464,25.024575,-0.000117,24.997939,-0.1317,0.266,9.81464,0.00000
808.00,9.81558,25.024511,-0.000117,24.997855,-0.1323,0.266,9.81558,0.00000
809.00,9.81652,25.024524,-0.000117,24.997773,-0.1329,0.266,9.81652,0.00000
810.00,9.81666,25.024523,-0.000116,24.997714,-0.1335,0.266,9.81666,0.00000
@6,2.0000,4.0, 810.03300000001 
811.00,9.81809,25.024666,-0.000114,24.997794,-0.1341,0.266,9.81809,0.00000
812.00,9.81762,25.024654,-0.000108,24.997748,-0.1348,0.266,9.81762,0.00000
813.00,9.81291,25.024706,-0.000105,24.997765,-0.1354,0.266,9.81291,0.00000
814.00,9.80513,25.024803,-0.000105,24.997849,-0.1359,0.266,9.80513,0.00000
815.00,9.79577,25.024768,-0.000109,24.997819,-0.1365,0.266,9.79577,0.00000
816.00,9.78520,25.024799,-0.000109,24.997849,-0.1371,0.266,9.78520,0.00000
817.00,9.77789,25.024854,-0.000111,24.997889,-0.1377,0.266,9.77789,0.00000
818.00,9.77717,25.024818,-0.000112,24.997867,-0.1382,0.267,9.77717,0.00000
819.00,9.77986,25.024906,-0.000112,24.997905,-0.1388,0.267,9.77986,0.00000
820.00,9.78795,25.025039,-0.000109,24.997979,-0.1394,0.267,9.78795,0.00000
821.00,9.79714,25.025027,-0.000108,24.997883,-0.1400,0.267,9.79714,0.00000
822.00,9.80383,25.025005,-0.000112,24.997823,-0.1405,0.267,9.80383,0.00000
823.00,9.80848,25.025072,-0.000115,24.997825,-0.1411,0.267,9.80848,0.00000
824.00,9.81171,25.025077,-0.000117,24.997755,-0.1417,0.267,9.81171,0.00000
825.00,9.81182,25.025240,-0.000118,24.997760,-0.1422,0.267,9.81182,0.00000
826.00,9.81104,25.025366,-0.000118,24.997861,-0.1428,0.267,9.81104,0.00000
827.00,9.80999,25.025504,-0.000117,24.997898,-0.1434,0.267,9.80999,0.00000
828.00,9.80988,25.025657,-0.000114,24.997919,-0.1439,0.267,9.80988,0.00000
829.00,9.81037,25.025777,-0.000114,24.997976,-0.1445,0.267,9.81037,0.00000
830.00,9.81136,25.025670,-0.000113,24.997901,-0.1451,0.267,9.81136,0.00000
831.00,9.81215,25.025716,-0.000114,24.997900,-0.1457,0.267,9.81215,0.00000
832.00,9.81356,25.025725,-0.000114,24.997869,-0.1462,0.267,9.81356,0.00000
833.00,9.81442,25.025698,-0.000114,24.997897,-0.1468,0.267,9.81442,0.00000
834.00,9.81434,25.025637,-0.000110,24.997837,-0.1474,0.267,9.81434,0.00000
835.00,9.81401,25.025779,-0.000110,24.997961,-0.1480,0.268,9.81401,0.00000
836.00,9.81412,25.025765,-0.000113,24.997894,-0.1486,0.268,9.81412,0.00000
837.00,9.81463,25.025701,-0.000113,24.997844,-0.1492,0.268,9.81463,0.00000
838.00,9.81364,25.025745,-0.000115,24.997836,-0.1498,0.268,9.81364,0.00000
839.00,9.81330,25.025757,-0.000117,24.997853,-0.1504,0.268,9.81330,0.00000
840.00,9.81417,25.025703,-0.000118,24.997754,-0.1510,0.268,9.81417,0.00000
841.00,9.81370,25.025741,-0.000116,24.997791,-0.1517,0.268,9.81370,0.00000
842.00,9.81307,25.025950,-0.000118,24.997871,-0.1523,0.268,9.81307,0.00000
843.00,9.81291,25.025982,-0.000119,24.997792,-0.1529,0.268,9.81291,0.00000
844.00,9.81211,25.026053,-0.000121,24.997813,-0.1536,0.268,9.81211,0.00000
845.00,9.81108,25.026037,-0.000125,24.997812,-0.1542,0.268,9.81108,0.00000
846.00,9.81246,25.026085,-0.000125,24.997864,-0.1549,0.269,9.81246,0.00000
847.00,9.81384,25.026043,-0.000123,24.997879,-0.1555,0.269,9.81384,0.00000
848.00,9.81464,25.025997,-0.000121,24.997900,-0.1562,0.269,9.81464,0.00000
849.00,9.81618,25.025985,-0.000117,24.997840,-0.1569,0.268,9.81618,0.00000
850.00,9.81678,25.026109,-0.000114,24.997841,-0.1575,0.268,9.81678,0.00000
851.00,9.81619,25.026074,-0.000115,24.997742,-0.1582,0.268,9.81619,0.00000
852.00,9.81523,25.026039,-0.000117,24.997640,-0.1588,0.268,9.81523,0.00000
853.00,9.81488,25.026120,-0.000118,24.997702,-0.1595,0.269,9.81488,0.00000
854.00,9.81459,25.026201,-0.000123,24.997753,-0.1602,0.269,9.81459,0.00000
855.00,9.81390,25.026238,-0.000125,24.997770,-0.1609,0.269,9.81390,0.00000
856.00,9.81482,25.026374,-0.000124,24.997876,-0.1615,0.269,9.81482,0.00000
857.00,9.81563,25.026391,-0.000124,24.997975,-0.1622,0.269,9.81563,0.00000
858.00,9.81545,25.026403,-0.000123,24.997935,-0.1629,0.269,9.81545,0.00000
859.00,9.81540,25.026409,-0.000123,24.997932,-0.1636,0.269,9.81540,0.00000
860.00,9.81580,25.026396,-0.000121,24.997951,-0.1643,0.269,9.81580,0.00000
861.00,9.81440,25.026278,-0.000123,24.997847,-0.1650,0.269,9.81440,0.00000
862.00,9.81308,25.026378,-0.000121,24.997839,-0.1657,0.269,9.81308,0.00000
863.00,9.81299,25.026376,-0.000122,24.997826,-0.1664,0.269,9.81299,0.00000
864.00,9.81361,25.026325,-0.000122,24.997758,-0.1671,0.270,9.81361,0.00000
865.00,9.81412,25.026368,-0.000124,24.997729,-0.1678,0.270,9.81412,0.00000
866.00,9.81359,25.026468,-0.000123,24.997819,-0.1685,0.270,9.81359,0.00000
867.00,9.81297,25.026505,-0.000125,24.997864,-0.1692,0.270,9.81297,0.00000
868.00,9.81271,25.026629,-0.000123,24.997963,-0.1698,0.270,9.81271,0.00000
869.00,9.81174,25.026716,-0.000120,24.998001,-0.1705,0.270,9.81174,0.00000
870.00,9.81106,25.026816,-0.000120,24.998060,-0.1711,0.270,9.81106,0.00000
871.00,9.81167,25.026878,-0.000122,24.998008,-0.1717,0.270,9.81167,0.00000
872.00,9.81211,25.026947,-0.000123,24.998020,-0.1723,0.270,9.81211,0.00000
873.00,9.81170,25.027004,-0.000124,24.997996,-0.1729,0.271,9.81170,0.00000
874.00,9.81205,25.027038,-0.000122,24.998001,-0.1735,0.271,9.81205,0.00000
875.00,9.81233,25.027037,-0.000119,24.998010,-0.1741,0.271,9.81233,0.00000
876.00,9.81216,25.026980,-0.000115,24.997910,-0.1747,0.271,9.81216,0.00000
877.00,9.81200,25.026970,-0.000111,24.997821,-0.1753,0.270,9.81200,0.00000
878.00,9.81221,25.027003,-0.000112,24.997809,-0.1759,0.271,9.81221,0.00000
879.00,9.81096,25.026997,-0.000113,24.997778,-0.1765,0.271,9.81096,0.00000
880.00,9.80976,25.027007,-0.000116,24.997760,-0.1770,0.271,9.80976,0.00000
881.00,9.80859,25.027062,-0.000116,24.997843,-0.1776,0.271,9.80859,0.00000
882.00,9.80857,25.027068,-0.000116,24.997900,-0.1781,0.271,9.80857,0.00000
883.00,9.80835,25.027037,-0.000114,24.997908,-0.1787,0.271,9.80835,0.00000
884.00,9.80881,25.027117,-0.000115,24.997953,-0.1792,0.271,9.80881,0.00000
885.00,9.80862,25.027142,-0.000114,24.997873,-0.1797,0.271,9.80862,0.00000
886.00,9.81004,25.027295,-0.000117,24.997876,-0.1802,0.271,9.81004,0.00000
887.00,9.81070,25.027334,-0.000119,24.997868,-0.1807,0.271,9.81070,0.00000
888.00,9.81037,25.027361,-0.000121,24.997813,-0.1812,0.272,9.81037,0.00000
889.00,9.81098,25.027349,-0.000121,24.997731,-0.1817,0.272,9.81098,0.00000
890.00,9.81157,25.027438,-0.000117,24.997789,-0.1822,0.272,9.81157,0.00000
891.00,9.81056,25.027384,-0.000114,24.997799,-0.1827,0.272,9.81056,0.00000
892.00,9.80921,25.027373,-0.000113,24.997728,-0.1831,0.272,9.80921,0.00000
893.00,9.80927,25.027522,-0.000111,24.997792,-0.1836,0.272,9.80927,0.00000
894.00,9.80811,25.027640,-0.000111,24.997843,-0.1840,0.272,9.80811,0.00000
895.00,9.80835,25.027620,-0.000114,24.997819,-0.1845,0.272,9.80835,0.00000
896.00,9.80859,25.027737,-0.000113,24.997841,-0.1849,0.272,9.80859,0.00000
897.00,9.80970,25.027798,-0.000114,24.997851,-0.1854,0.272,9.80970,0.00000
898.00,9.80988,25.027734,-0.000113,24.997804,-0.1859,0.272,9.80988,0.00000
899.00,9.80942,25.027802,-0.000112,24.997844,-0.1863,0.272,9.80942,0.00000
900.00,9.80769,25.027832,-0.000115,24.997796,-0.1868,0.272,9.80769,0.00000
901.00,9.80740,25.027788,-0.000117,24.997746,-0.1873,0.272,9.80740,0.00000
902.00,9.80702,25.027916,-0.000118,24.997850,-0.1877,0.273,9.80702,0.00000
903.00,9.80658,25.027993,-0.000122,24.997893,-0.1882,0.273,9.80658,0.00000
904.00,9.80698,25.028126,-0.000125,24.997940,-0.1886,0.273,9.80698,0.00000
905.00,9.80794,25.028313,-0.000121,24.998047,-0.1891,0.273,9.80794,0.00000
906.00,9.80736,25.028373,-0.000119,24.998017,-0.1896,0.273,9.80736,0.00000
907.00,9.80800,25.028360,-0.000119,24.997935,-0.1900,0.273,9.80800,0.00000
908.00,9.80822,25.028443,-0.000115,24.997939,-0.1905,0.273,9.80822,0.00000
909.00,9.80782,25.028355,-0.000111,24.997823,-0.1909,0.272,9.80782,0.00000
910.00,9.80722,25.028247,-0.000111,24.997764,-0.1913,0.272,9.80722,0.00000
911.00,9.80744,25.028309,-0.000110,24.997831,-0.1918,0.272,9.80744,0.00000
912.00,9.80660,25.028330,-0.000110,24.997829,-0.1922,0.272,9.80660,0.00000
913.00,9.80739,25.028355,-0.000115,24.997883,-0.1926,0.272,9.80739,0.00000
914.00,9.80827,25.028432,-0.000116,24.998050,-0.1930,0.273,9.80827,0.00000
915.00,9.80786,25.028502,-0.000116,24.998111,-0.1934,0.273,9.80786,0.00000
916.00,9.80810,25.028458,-0.000120,24.998007,-0.1938,0.273,9.80810,0.00000
917.00,9.80842,25.028518,-0.000120,24.998050,-0.1943,0.273,9.80842,0.00000
918.00,9.80810,25.028447,-0.000118,24.997908,-0.1947,0.273,9.80810,0.00000
919.00,9.80763,25.028395,-0.000118,24.997782,-0.1952,0.273,9.80763,0.00000
920.00,9.80896,25.028416,-0.000120,24.997754,-0.1957,0.273,9.80896,0.00000
921.00,9.80958,25.028471,-0.000117,24.997834,-0.1961,0.273,9.80958,0.00000
922.00,9.80910,25.028439,-0.000115,24.997784,-0.1966,0.273,9.80910,0.00000
923.00,9.80772,25.028584,-0.000116,24.997842,-0.1971,0.273,9.80772,0.00000
924.00,9.80756,25.028684,-0.000112,24.997934,-0.1976,0.273,9.80756,0.00000
925.00,9.80677,25.028798,-0.000111,24.998021,-0.1981,0.273,9.80677,0.00000
926.00,9.80602,25.028949,-0.000113,24.998144,-0.1986,0.273,9.80602,0.00000
927.00,9.80543,25.029123,-0.000112,24.998188,-0.1990,0.273,9.80543,0.00000
928.00,9.80578,25.029205,-0.000114,24.998258,-0.1995,0.273,9.80578,0.00000
929.00,9.80586,25.029227,-0.000119,24.998217,-0.2000,0.274,9.80586,0.00000
930.00,9.80625,25.029214,-0.000117,24.998162,-0.2005,0.274,9.80625,0.00000
931.00,9.80646,25.029213,-0.000115,24.998109,-0.2009,0.274,9.80646,0.00000
932.00,9.80735,25.029146,-0.000119,24.998111,-0.2014,0.274,9.80735,0.00000
933.00,9.80759,25.029079,-0.000118,24.998081,-0.2018,0.274,9.80759,0.00000
934.00,9.80780,25.029049,-0.000116,24.998025,-0.2023,0.274,9.80780,0.00000
935.00,9.80658,25.029105,-0.000119,24.997963,-0.2027,0.274,9.80658,0.00000
936.00,9.80613,25.028968,-0.000120,24.997865,-0.2032,0.274,9.80613,0.00000
937.00,9.80516,25.029008,-0.000116,24.997845,-0.2036,0.274,9.80516,0.00000
938.00,9.80564,25.029025,-0.000116,24.997787,-0.2041,0.274,9.80564,0.00000
939.00,9.80507,25.029012,-0.000119,24.997759,-0.2045,0.275,9.80507,0.00000
940.00,9.80607,25.028951,-0.000118,24.997759,-0.2050,0.275,9.80607,0.00000
941.00,9.80573,25.028991,-0.000123,24.997741,-0.2054,0.275,9.80573,0.00000
942.00,9.80487,25.029033,-0.000128,24.997740,-0.2058,0.275,9.80487,0.00000
943.00,9.80321,25.029052,-0.000126,24.997777,-0.2063,0.275,9.80321,0.00000
944.00,9.80310,25.029073,-0.000122,24.997852,-0.2067,0.275,9.80310,0.00000
945.00,9.80413,25.029069,-0.000120,24.997804,-0.2071,0.275,9.80413,0.00000
946.00,9.80531,25.029219,-0.000115,24.997924,-0.2075,0.275,9.80531,0.00000
947.00,9.80648,25.029192,-0.000110,24.997924,-0.2079,0.275,9.80648,0.00000
948.00,9.80723,25.029346,-0.000108,24.997963,-0.2083,0.275,9.80723,0.00000
949.00,9.80719,25.029427,-0.000113,24.997901,-0.2087,0.275,9.80719,0.00000
950.00,9.80586,25.029580,-0.000119,24.997962,-0.2091,0.275,9.80586,0.00000
951.00,9.80475,25.029576,-0.000119,24.997908,-0.2095,0.275,9.80475,0.00000
952.00,9.80505,25.029691,-0.000122,24.997951,-0.2099,0.275,9.80505,0.00000
953.00,9.80515,25.029630,-0.000125,24.997905,-0.2102,0.276,9.80515,0.00000
954.00,9.80519,25.029723,-0.000122,24.997988,-0.2106,0.275,9.80519,0.00000
955.00,9.80606,25.029740,-0.000118,24.997999,-0.2109,0.275,9.80606,0.00000
956.00,9.80610,25.029849,-0.000118,24.998044,-0.2113,0.275,9.80610,0.00000
957.00,9.80488,25.029862,-0.000119,24.998006,-0.2117,0.276,9.80488,0.00000
958.00,9.80452,25.029924,-0.000118,24.998031,-0.2120,0.276,9.80452,0.00000
959.00,9.80477,25.029903,-0.000120,24.997987,-0.2124,0.276,9.80477,0.00000
960.00,9.80315,25.029901,-0.000120,24.997981,-0.2127,0.276,9.80315,0.00000
@7,2.0000,4.0, 960.028000000006 
961.00,9.80282,25.029868,-0.000119,24.997919,-0.2130,0.276,9.80282,0.00000
962.00,9.80246,25.029901,-0.000117,24.998000,-0.2133,0.276,9.80246,0.00000
963.00,9.79905,25.029975,-0.000117,24.998026,-0.2136,0.276,9.79905,0.00000
964.00,9.79203,25.030100,-0.000118,24.998047,-0.2138,0.276,9.79203,0.00000
965.00,9.78217,25.030171,-0.000120,24.998045,-0.2141,0.276,9.78217,0.00000
966.00,9.77112,25.030319,-0.000122,24.998134,-0.2143,0.277,9.77112,0.00000
967.00,9.76223,25.030427,-0.000120,24.998091,-0.2146,0.277,9.76223,0.00000
968.00,9.75928,25.030480,-0.000118,24.998057,-0.2148,0.277,9.75928,0.00000
969.00,9.76219,25.030503,-0.000113,24.998024,-0.2150,0.277,9.76219,0.00000
970.00,9.76993,25.030608,-0.000113,24.998096,-0.2152,0.277,9.76993,0.00000
971.00,9.78055,25.030585,-0.000114,24.998008,-0.2154,0.277,9.78055,0.00000
972.00,9.78916,25.030551,-0.000115,24.997935,-0.2156,0.277,9.78916,0.00000
973.00,9.79357,25.030560,-0.000117,24.997900,-0.2158,0.277,9.79357,0.00000
974.00,9.79498,25.030565,-0.000121,24.997911,-0.2159,0.277,9.79498,0.00000
975.00,9.79663,25.030507,-0.000121,24.997862,-0.2161,0.277,9.79663,0.00000
976.00,9.79647,25.030589,-0.000120,24.997891,-0.2163,0.277,9.79647,0.00000
977.00,9.79630,25.030672,-0.000118,24.997915,-0.2164,0.277,9.79630,0.00000
978.00,9.79828,25.030710,-0.000116,24.997907,-0.2165,0.277,9.79828,0.00000
979.00,9.80032,25.030754,-0.000113,24.997888,-0.2167,0.277,9.80032,0.00000
980.00,9.80130,25.030909,-0.000108,24.997884,-0.2168,0.277,9.80130,0.00000
981.00,9.80223,25.030935,-0.000109,24.997886,-0.2169,0.277,9.80223,0.00000
982.00,9.80352,25.031009,-0.000110,24.997980,-0.2171,0.277,9.80352,0.00000
983.00,9.80298,25.031032,-0.000111,24.998046,-0.2172,0.277,9.80298,0.00000
984.00,9.80138,25.031136,-0.000111,24.998188,-0.2174,0.277,9.80138,0.00000
985.00,9.80020,25.030997,-0.000116,24.998117,-0.2175,0.277,9.80020,0.00000
986.00,9.79986,25.030982,-0.000114,24.998061,-0.2177,0.277,9.79986,0.00000
987.00,9.79982,25.031055,-0.000114,24.998083,-0.2178,0.277,9.79982,0.00000
988.00,9.80089,25.031087,-0.000112,24.998068,-0.2180,0.277,9.80089,0.00000
989.00,9.80220,25.031077,-0.000112,24.997965,-0.2181,0.277,9.80220,0.00000
990.00,9.80296,25.031191,-0.000109,24.998022,-0.2183,0.277,9.80296,0.00000
991.00,9.80231,25.031196,-0.000110,24.998041,-0.2185,0.277,9.80231,0.00000
992.00,9.80124,25.031119,-0.000115,24.997946,-0.2186,0.278,9.80124,0.00000
993.00,9.80146,25.031171,-0.000116,24.997960,-0.2188,0.278,9.80146,0.00000
994.00,9.80206,25.031108,-0.000116,24.997903,-0.2190,0.278,9.80206,0.00000
995.00,9.80127,25.031096,-0.000117,24.997893,-0.2192,0.278,9.80127,0.00000
996.00,9.80198,25.031164,-0.000116,24.997902,-0.2194,0.278,9.80198,0.00000
997.00,9.80202,25.031218,-0.000114,24.997937,-0.2196,0.278,9.80202,0.00000
998.00,9.80114,25.031234,-0.000117,24.997871,-0.2198,0.278,9.80114,0.00000
999.00,9.80058,25.031332,-0.000119,24.997925,-0.2199,0.278,9.80058,0.00000
1000.00,9.80199,25.031413,-0.000120,24.997978,-0.2201,0.278,9.80199,0.00000
1001.00,9.80159,25.031408,-0.000119,24.998014,-0.2203,0.279,9.80159,0.00000
1002.00,9.80103,25.031349,-0.000118,24.997903,-0.2205,0.279,9.80103,0.00000
1003.00,9.79779,25.031357,-0.000116,24.997927,-0.2206,0.279,9.79779,0.00000
1004.00,9.79444,25.031427,-0.000115,24.997959,-0.2208,0.279,9.79444,0.00000
1005.00,9.79081,25.031409,-0.000115,24.997882,-0.2209,0.279,9.79081,0.00000
1006.00,9.78760,25.031582,-0.000115,24.997946,-0.2210,0.279,9.78760,0.00000
1007.00,9.78596,25.031658,-0.000116,24.998003,-0.2211,0.279,9.78596,0.00000
1008.00,9.78650,25.031645,-0.000115,24.997969,-0.2212,0.279,9.78650,0.00000
1009.00,9.78759,25.031665,-0.000114,24.997947,-0.2212,0.279,9.78759,0.00000
1010.00,9.78874,25.031706,-0.000113,24.997956,-0.2213,0.279,9.78874,0.00000
1011.00,9.79084,25.031627,-0.000113,24.997886,-0.2214,0.279,9.79084,0.00000
1012.00,9.79209,25.031623,-0.000112,24.997831,-0.2214,0.279,9.79209,0.00000
1013.00,9.79257,25.031768,-0.000110,24.997879,-0.2214,0.279,9.79257,0.00000
1014.00,9.79408,25.031804,-0.000108,24.997867,-0.2214,0.279,9.79408,0.00000
1015.00,9.79427,25.031869,-0.000108,24.997917,-0.2215,0.279,9.79427,0.00000
1016.00,9.79445,25.031857,-0.000108,24.997848,-0.2215,0.279,9.79445,0.00000
1017.00,9.79529,25.031973,-0.000106,24.997904,-0.2215,0.279,9.79529,0.00000
1018.00,9.79691,25.031969,-0.000111,24.997891,-0.2216,0.279,9.79691,0.00000
1019.00,9.79718,25.032044,-0.000109,24.997951,-0.2216,0.279,9.79718,0.00000
1020.00,9.79795,25.032144,-0.000107,24.997983,-0.2216,0.279,9.79795,0.00000
1021.00,9.79883,25.032249,-0.000109,24.998066,-0.2216,0.279,9.79883,0.00000
1022.00,9.79864,25.032294,-0.000109,24.998137,-0.2216,0.279,9.79864,0.00000
1023.00,9.79846,25.032285,-0.000106,24.998107,-0.2216,0.279,9.79846,0.00000
1024.00,9.79869,25.032261,-0.000112,24.998008,-0.2216,0.279,9.79869,0.00000
1025.00,9.79908,25.032191,-0.000116,24.997897,-0.2215,0.279,9.79908,0.00000
1026.00,9.79909,25.032136,-0.000118,24.997815,-0.2215,0.279,9.79909,0.00000
1027.00,9.79972,25.032201,-0.000121,24.997763,-0.2214,0.279,9.79972,0.00000
1028.00,9.80099,25.032246,-0.000122,24.997744,-0.2214,0.280,9.80099,0.00000
1029.00,9.80213,25.032332,-0.000121,24.997771,-0.2213,0.280,9.80213,0.00000
1030.00,9.80331,25.032366,-0.000120,24.997774,-0.2212,0.280,9.80331,0.00000
1031.00,9.80451,25.032515,-0.000119,24.997856,-0.2211,0.280,9.80451,0.00000
1032.00,9.80521,25.032514,-0.000121,24.997838,-0.2210,0.280,9.80521,0.00000
1033.00,9.80405,25.032636,-0.000123,24.997904,-0.2209,0.280,9.80405,0.00000
1034.00,9.80356,25.032564,-0.000124,24.997822,-0.2208,0.280,9.80356,0.00000
1035.00,9.80391,25.032573,-0.000124,24.997821,-0.2207,0.280,9.80391,0.00000
1036.00,9.80441,25.032485,-0.000122,24.997730,-0.2206,0.280,9.80441,0.00000
1037.00,9.80482,25.032515,-0.000120,24.997728,-0.2205,0.280,9.80482,0.00000
1038.00,9.80598,25.032438,-0.000120,24.997672,-0.2204,0.280,9.80598,0.00000
1039.00,9.80549,25.032466,-0.000122,24.997692,-0.2203,0.281,9.80549,0.00000
1040.00,9.80525,25.032537,-0.000122,24.997725,-0.2201,0.281,9.80525,0.00000
1041.00,9.80451,25.032609,-0.000124,24.997728,-0.2200,0.281,9.80451,0.00000
1042.00,9.80486,25.032611,-0.000127,24.997675,-0.2198,0.281,9.80486,0.00000
1043.00,9.80532,25.032687,-0.000127,24.997677,-0.2197,0.281,9.80532,0.00000
1044.00,9.80568,25.032780,-0.000125,24.997697,-0.2196,0.281,9.80568,0.00000
1045.00,9.80569,25.032849,-0.000126,24.997751,-0.2194,0.281,9.80569,0.00000
1046.00,9.80521,25.032909,-0.000123,24.997831,-0.2193,0.281,9.80521,0.00000
1047.00,9.80360,25.032899,-0.000121,24.997918,-0.2192,0.281,9.80360,0.00000
1048.00,9.80316,25.032864,-0.000118,24.997922,-0.2190,0.281,9.80316,0.00000
1049.00,9.80249,25.032911,-0.000120,24.997955,-0.2189,0.281,9.80249,0.00000
1050.00,9.80155,25.032875,-0.000121,24.997891,-0.2188,0.281,9.80155,0.00000
1051.00,9.80149,25.032868,-0.000126,24.997821,-0.2186,0.282,9.80149,0.00000
1052.00,9.80265,25.032960,-0.000126,24.997775,-0.2184,0.282,9.80265,0.00000
1053.00,9.80253,25.033053,-0.000131,24.997749,-0.2183,0.282,9.80253,0.00000
1054.00,9.80328,25.033121,-0.000130,24.997772,-0.2181,0.282,9.80328,0.00000
1055.00,9.80347,25.033233,-0.000129,24.997758,-0.2180,0.282,9.80347,0.00000
1056.00,9.80235,25.033250,-0.000126,24.997784,-0.2178,0.282,9.80235,0.00000
1057.00,9.80168,25.033184,-0.000125,24.997763,-0.2177,0.282,9.80168,0.00000
1058.00,9.80138,25.033147,-0.000121,24.997765,-0.2175,0.282,9.80138,0.00000
1059.00,9.80089,25.033106,-0.000120,24.997758,-0.2173,0.282,9.80089,0.00000
1060.00,9.80143,25.033144,-0.000119,24.997787,-0.2172,0.282,9.80143,0.00000
1061.00,9.80334,25.033277,-0.000118,24.997806,-0.2170,0.282,9.80334,0.00000
1062.00,9.80394,25.033282,-0.000119,24.997706,-0.2168,0.282,9.80394,0.00000
1063.00,9.80440,25.033320,-0.000123,24.997673,-0.2167,0.282,9.80440,0.00000
1064.00,9.80474,25.033329,-0.000125,24.997660,-0.2165,0.282,9.80474,0.00000
1065.00,9.80416,25.033362,-0.000128,24.997663,-0.2164,0.283,9.80416,0.00000
1066.00,9.80300,25.033364,-0.000128,24.997675,-0.2162,0.283,9.80300,0.00000
1067.00,9.80326,25.033487,-0.000129,24.997781,-0.2161,0.283,9.80326,0.00000
1068.00,9.80327,25.033616,-0.000128,24.997934,-0.2159,0.283,9.80327,0.00000
1069.00,9.80370,25.033673,-0.000128,24.997980,-0.2157,0.283,9.80370,0.00000
1070.00,9.80380,25.033676,-0.000124,24.997987,-0.2156,0.283,9.80380,0.00000
1071.00,9.80314,25.033756,-0.000123,24.997994,-0.2154,0.283,9.80314,0.00000
1072.00,9.80258,25.033826,-0.000120,24.997967,-0.2153,0.283,9.80258,0.00000
1073.00,9.80280,25.033940,-0.000117,24.997918,-0.2151,0.283,9.80280,0.00000
1074.00,9.80294,25.034107,-0.000114,24.997902,-0.2150,0.283,9.80294,0.00000
1075.00,9.80209,25.034135,-0.000116,24.997844,-0.2148,0.283,9.80209,0.00000
1076.00,9.80295,25.034196,-0.000119,24.997795,-0.2147,0.283,9.80295,0.00000
1077.00,9.80272,25.034198,-0.000120,24.997805,-0.2145,0.283,9.80272,0.00000
1078.00,9.80298,25.034121,-0.000122,24.997775,-0.2143,0.284,9.80298,0.00000
1079.00,9.80209,25.034045,-0.000122,24.997719,-0.2142,0.284,9.80209,0.00000
1080.00,9.80243,25.034055,-0.000123,24.997761,-0.2140,0.284,9.80243,0.00000
1081.00,9.80281,25.034108,-0.000121,24.997859,-0.2138,0.284,9.80281,0.00000
1082.00,9.80267,25.034146,-0.000119,24.997904,-0.2136,0.284,9.80267,0.00000
1083.00,9.80180,25.034151,-0.000114,24.997857,-0.2135,0.284,9.80180,0.00000
1084.00,9.80254,25.034205,-0.000116,24.997920,-0.2133,0.284,9.80254,0.00000
1085.00,9.80267,25.034297,-0.000116,24.997948,-0.2132,0.284,9.80267,0.00000
1086.00,9.80140,25.034292,-0.000118,24.997972,-0.2130,0.284,9.80140,0.00000
1087.00,9.80136,25.034376,-0.000120,24.997972,-0.2128,0.284,9.80136,0.00000
1088.00,9.80113,25.034529,-0.000123,24.998053,-0.2127,0.284,9.80113,0.00000
1089.00,9.80069,25.034540,-0.000123,24.997980,-0.2125,0.284,9.80069,0.00000
1090.00,9.80083,25.034492,-0.000121,24.997900,-0.2123,0.284,9.80083,0.00000
1091.00,9.80240,25.034494,-0.000119,24.997820,-0.2122,0.284,9.80240,0.00000
1092.00,9.80356,25.034504,-0.000122,24.997781,-0.2120,0.285,9.80356,0.00000
1093.00,9.80478,25.034462,-0.000121,24.997680,-0.2119,0.285,9.80478,0.00000
1094.00,9.80520,25.034605,-0.000123,24.997732,-0.2117,0.285,9.80520,0.00000
1095.00,9.80537,25.034709,-0.000125,24.997778,-0.2116,0.285,9.80537,0.00000
1096.00,9.80414,25.034776,-0.000122,24.997800,-0.2114,0.285,9.80414,0.00000
1097.00,9.80334,25.034801,-0.000119,24.997814,-0.2112,0.285,9.80334,0.00000
1098.00,9.80182,25.034794,-0.000124,24.997853,-0.2111,0.285,9.80182,0.00000
1099.00,9.80095,25.034777,-0.000125,24.997866,-0.2109,0.285,9.80095,0.00000
1100.00,9.80028,25.034869,-0.000123,24.997889,-0.2107,0.285,9.80028,0.00000
1101.00,9.80060,25.034905,-0.000120,24.997843,-0.2105,0.285,9.80060,0.00000
1102.00,9.80044,25.035036,-0.000120,24.997923,-0.2103,0.285,9.80044,0.00000
1103.00,9.80097,25.035136,-0.000116,24.997916,-0.2101,0.285,9.80097,0.00000
1104.00,9.80176,25.035209,-0.000114,24.997919,-0.2099,0.285,9.80176,0.00000
1105.00,9.80230,25.035235,-0.000116,24.997923,-0.2097,0.285,9.80230,0.00000
1106.00,9.80237,25.035333,-0.000117,24.997928,-0.2095,0.285,9.80237,0.00000
1107.00,9.80235,25.035356,-0.000117,24.997835,-0.2093,0.285,9.80235,0.00000
1108.00,9.80133,25.035351,-0.000118,24.997848,-0.2090,0.285,9.80133,0.00000
1109.00,9.80005,25.035423,-0.000115,24.997854,-0.2088,0.285,9.80005,0.00000
1110.00,9.80004,25.035405,-0.000114,24.997797,-0.2086,0.285,9.80004,0.00000
@8,2.0000,4.0, 1110.005 
1111.00,9.80057,25.035399,-0.000116,24.997827,-0.2084,0.285,9.80057,0.00000
1112.00,9.79937,25.035394,-0.000118,24.997864,-0.2082,0.285,9.79937,0.00000
1113.00,9.79598,25.035589,-0.000112,24.997946,-0.2079,0.285,9.79598,0.00000
1114.00,9.78976,25.035550,-0.000113,24.997962,-0.2077,0.285,9.78976,0.00000
1115.00,9.78078,25.035525,-0.000114,24.997984,-0.2074,0.286,9.78078,0.00000
1116.00,9.77033,25.035501,-0.000116,24.997946,-0.2071,0.286,9.77033,0.00000
1117.00,9.76354,25.035570,-0.000116,24.998008,-0.2068,0.286,9.76354,0.00000
1118.00,9.76239,25.035459,-0.000124,24.997945,-0.2065,0.286,9.76239,0.00000
1119.00,9.76576,25.035449,-0.000127,24.997873,-0.2063,0.287,9.76576,0.00000
1120.00,9.77285,25.035538,-0.000127,24.997826,-0.2060,0.287,9.77285,0.00000
1121.00,9.78157,25.035559,-0.000127,24.997822,-0.2058,0.287,9.78157,0.00000
1122.00,9.78801,25.035518,-0.000127,24.997756,-0.2055,0.287,9.78801,0.00000
1123.00,9.79257,25.035583,-0.000127,24.997822,-0.2053,0.287,9.79257,0.00000
1124.00,9.79620,25.035603,-0.000124,24.997818,-0.2051,0.287,9.79620,0.00000
1125.00,9.79755,25.035596,-0.000124,24.997844,-0.2048,0.287,9.79755,0.00000
1126.00,9.79868,25.035628,-0.000123,24.997821,-0.2046,0.287,9.79868,0.00000
1127.00,9.80007,25.035641,-0.000120,24.997823,-0.2044,0.287,9.80007,0.00000
1128.00,9.80095,25.035672,-0.000117,24.997802,-0.2041,0.287,9.80095,0.00000
1129.00,9.80104,25.035685,-0.000119,24.997809,-0.2039,0.287,9.80104,0.00000
1130.00,9.80207,25.035728,-0.000116,24.997844,-0.2037,0.287,9.80207,0.00000
1131.00,9.80190,25.035738,-0.000118,24.997877,-0.2035,0.288,9.80190,0.00000
1132.00,9.80140,25.035821,-0.000115,24.997946,-0.2033,0.288,9.80140,0.00000
1133.00,9.80133,25.035806,-0.000113,24.997940,-0.2031,0.288,9.80133,0.00000
1134.00,9.80138,25.035822,-0.000111,24.997944,-0.2028,0.287,9.80138,0.00000
1135.00,9.80164,25.035877,-0.000113,24.997978,-0.2026,0.288,9.80164,0.00000
1136.00,9.80171,25.035841,-0.000112,24.997952,-0.2023,0.288,9.80171,0.00000
1137.00,9.80198,25.035747,-0.000116,24.997920,-0.2021,0.288,9.80198,0.00000
1138.00,9.80119,25.035714,-0.000118,24.997878,-0.2019,0.288,9.80119,0.00000
1139.00,9.80054,25.035749,-0.000118,24.997888,-0.2016,0.288,9.80054,0.00000
1140.00,9.80009,25.035744,-0.000117,24.997807,-0.2014,0.288,9.80009,0.00000
1141.00,9.80114,25.035867,-0.000115,24.997844,-0.2011,0.288,9.80114,0.00000
1142.00,9.80280,25.035990,-0.000116,24.997794,-0.2009,0.288,9.80280,0.00000
1143.00,9.80362,25.036128,-0.000118,24.997831,-0.2006,0.289,9.80362,0.00000
1144.00,9.80411,25.036183,-0.000116,24.997817,-0.2004,0.289,9.80411,0.00000
1145.00,9.80368,25.036161,-0.000114,24.997814,-0.2001,0.288,9.80368,0.00000
1146.00,9.80247,25.036067,-0.000112,24.997746,-0.1998,0.288,9.80247,0.00000
1147.00,9.80133,25.036095,-0.000110,24.997761,-0.1995,0.288,9.80133,0.00000
1148.00,9.80158,25.036107,-0.000107,24.997754,-0.1993,0.288,9.80158,0.00000
1149.00,9.80109,25.036193,-0.000105,24.997819,-0.1990,0.288,9.80109,0.00000
1150.00,9.80139,25.036328,-0.000106,24.997942,-0.1988,0.288,9.80139,0.00000
1151.00,9.80286,25.036376,-0.000112,24.997996,-0.1985,0.288,9.80286,0.00000
1152.00,9.80351,25.036414,-0.000114,24.998037,-0.1982,0.289,9.80351,0.00000
1153.00,9.80264,25.036447,-0.000115,24.998035,-0.1980,0.289,9.80264,0.00000
1154.00,9.80309,25.036451,-0.000117,24.998015,-0.1977,0.289,9.80309,0.00000
1155.00,9.80334,25.036469,-0.000119,24.997963,-0.1974,0.289,9.80334,0.00000
1156.00,9.80351,25.036537,-0.000117,24.997965,-0.1971,0.289,9.80351,0.00000
1157.00,9.80312,25.036554,-0.000115,24.997881,-0.1968,0.289,9.80312,0.00000
1158.00,9.80474,25.036523,-0.000117,24.997855,-0.1965,0.289,9.80474,0.00000
1159.00,9.80505,25.036588,-0.000119,24.997822,-0.1962,0.289,9.80505,0.00000
1160.00,9.80460,25.036669,-0.000120,24.997811,-0.1959,0.289,9.80460,0.00000
1161.00,9.80289,25.036852,-0.000119,24.997818,-0.1956,0.289,9.80289,0.00000
1162.00,9.80252,25.036893,-0.000119,24.997920,-0.1952,0.289,9.80252,0.00000
1163.00,9.80148,25.037014,-0.000117,24.997954,-0.1949,0.289,9.80148,0.00000
1164.00,9.80237,25.037006,-0.000119,24.997943,-0.1946,0.289,9.80237,0.00000
1165.00,9.80297,25.037048,-0.000119,24.997885,-0.1943,0.289,9.80297,0.00000
1166.00,9.80439,25.036997,-0.000121,24.997948,-0.1940,0.290,9.80439,0.00000
1167.00,9.80438,25.037158,-0.000118,24.997928,-0.1938,0.290,9.80438,0.00000
1168.00,9.80417,25.037197,-0.000117,24.997900,-0.1935,0.290,9.80417,0.00000
1169.00,9.80304,25.037271,-0.000116,24.997928,-0.1932,0.289,9.80304,0.00000
1170.00,9.80309,25.037209,-0.000117,24.997942,-0.1930,0.290,9.80309,0.00000
1171.00,9.80310,25.037311,-0.000115,24.997901,-0.1927,0.290,9.80310,0.00000
1172.00,9.80394,25.037190,-0.000120,24.997829,-0.1924,0.290,9.80394,0.00000
1173.00,9.80488,25.037197,-0.000121,24.997854,-0.1921,0.290,9.80488,0.00000
1174.00,9.80594,25.037215,-0.000121,24.997794,-0.1918,0.290,9.80594,0.00000
1175.00,9.80691,25.037300,-0.000121,24.997763,-0.1915,0.290,9.80691,0.00000
1176.00,9.80796,25.037297,-0.000127,24.997688,-0.1912,0.290,9.80796,0.00000
1177.00,9.80841,25.037425,-0.000129,24.997650,-0.1909,0.291,9.80841,0.00000
1178.00,9.80864,25.037428,-0.000133,24.997580,-0.1905,0.291,9.80864,0.00000
1179.00,9.80811,25.037450,-0.000137,24.997633,-0.1902,0.291,9.80811,0.00000
1180.00,9.80670,25.037533,-0.000137,24.997721,-0.1899,0.292,9.80670,0.00000
1181.00,9.80499,25.037552,-0.000136,24.997759,-0.1896,0.292,9.80499,0.00000
1182.00,9.80458,25.037574,-0.000136,24.997815,-0.1893,0.292,9.80458,0.00000
1183.00,9.80435,25.037606,-0.000134,24.997819,-0.1890,0.292,9.80435,0.00000
1184.00,9.80523,25.037660,-0.000129,24.997842,-0.1887,0.292,9.80523,0.00000
1185.00,9.80611,25.037639,-0.000128,24.997871,-0.1884,0.292,9.80611,0.00000
1186.00,9.80746,25.037708,-0.000126,24.997900,-0.1881,0.292,9.80746,0.00000
1187.00,9.80725,25.037720,-0.000126,24.997906,-0.1878,0.292,9.80725,0.00000
1188.00,9.80694,25.037880,-0.000124,24.998021,-0.1874,0.292,9.80694,0.00000
1189.00,9.80564,25.037912,-0.000121,24.998015,-0.1871,0.292,9.80564,0.00000
1190.00,9.80472,25.037923,-0.000118,24.997979,-0.1868,0.292,9.80472,0.00000
1191.00,9.80312,25.037880,-0.000117,24.997970,-0.1864,0.292,9.80312,0.00000
1192.00,9.80220,25.037886,-0.000117,24.997967,-0.1861,0.292,9.80220,0.00000
1193.00,9.80206,25.037860,-0.000118,24.997912,-0.1858,0.292,9.80206,0.00000
1194.00,9.80234,25.037899,-0.000122,24.997871,-0.1855,0.292,9.80234,0.00000
1195.00,9.80265,25.038008,-0.000122,24.997803,-0.1852,0.292,9.80265,0.00000
1196.00,9.80241,25.038159,-0.000120,24.997631,-0.1849,0.292,9.80241,0.00000
1197.00,9.80246,25.038240,-0.000114,24.997622,-0.1846,0.292,9.80246,0.00000
1198.00,9.80209,25.038272,-0.000112,24.997610,-0.1843,0.292,9.80209,0.00000
1199.00,9.80288,25.038350,-0.000111,24.997616,-0.1840,0.292,9.80288,0.00000
1200.00,9.80418,25.038426,-0.000112,24.997769,-0.1837,0.292,9.80418,0.00000
1201.00,9.80508,25.038407,-0.000113,24.997902,-0.1834,0.292,9.80508,0.00000
1202.00,9.80503,25.038453,-0.000114,24.997918,-0.1831,0.293,9.80503,0.00000
1203.00,9.80559,25.038500,-0.000118,24.997956,-0.1828,0.293,9.80559,0.00000
1204.00,9.80469,25.038443,-0.000116,24.997958,-0.1825,0.293,9.80469,0.00000
1205.00,9.80294,25.038357,-0.000115,24.997850,-0.1822,0.293,9.80294,0.00000
1206.00,9.80317,25.038320,-0.000115,24.997867,-0.1818,0.293,9.80317,0.00000
1207.00,9.80373,25.038312,-0.000115,24.997845,-0.1815,0.293,9.80373,0.00000
1208.00,9.80360,25.038268,-0.000111,24.997773,-0.1812,0.293,9.80360,0.00000
1209.00,9.80364,25.038346,-0.000111,24.997792,-0.1809,0.293,9.80364,0.00000
1210.00,9.80415,25.038439,-0.000115,24.997805,-0.1806,0.293,9.80415,0.00000
1211.00,9.80303,25.038519,-0.000117,24.997822,-0.1803,0.293,9.80303,0.00000
1212.00,9.80296,25.038578,-0.000119,24.997809,-0.1800,0.293,9.80296,0.00000
1213.00,9.80387,25.038623,-0.000123,24.997801,-0.1797,0.294,9.80387,0.00000
1214.00,9.80462,25.038711,-0.000124,24.997793,-0.1794,0.294,9.80462,0.00000
1215.00,9.80529,25.038787,-0.000122,24.997761,-0.1791,0.294,9.80529,0.00000
1216.00,9.80651,25.038818,-0.000121,24.997809,-0.1788,0.294,9.80651,0.00000
1217.00,9.80619,25.038872,-0.000124,24.997801,-0.1785,0.294,9.80619,0.00000
1218.00,9.80519,25.038941,-0.000122,24.997814,-0.1782,0.294,9.80519,0.00000
1219.00,9.80425,25.038945,-0.000123,24.997797,-0.1779,0.294,9.80425,0.00000
1220.00,9.80342,25.038936,-0.000125,24.997821,-0.1776,0.295,9.80342,0.00000
1221.00,9.80256,25.038961,-0.000122,24.997776,-0.1772,0.295,9.80256,0.00000
1222.00,9.80300,25.038922,-0.000119,24.997794,-0.1769,0.295,9.80300,0.00000
1223.00,9.80317,25.038906,-0.000119,24.997801,-0.1766,0.295,9.80317,0.00000
1224.00,9.80444,25.038816,-0.000120,24.997800,-0.1763,0.295,9.80444,0.00000
1225.00,9.80506,25.038795,-0.000116,24.997782,-0.1760,0.295,9.80506,0.00000
1226.00,9.80636,25.038845,-0.000120,24.997801,-0.1757,0.295,9.80636,0.00000
1227.00,9.80603,25.038941,-0.000118,24.997851,-0.1755,0.295,9.80603,0.00000
1228.00,9.80582,25.039012,-0.000118,24.997874,-0.1752,0.295,9.80582,0.00000
1229.00,9.80456,25.039118,-0.000116,24.997839,-0.1749,0.295,9.80456,0.00000
1230.00,9.80381,25.039190,-0.000119,24.997859,-0.1746,0.295,9.80381,0.00000
1231.00,9.80278,25.039168,-0.000117,24.997787,-0.1743,0.295,9.80278,0.00000
1232.00,9.80305,25.039171,-0.000118,24.997756,-0.1740,0.296,9.80305,0.00000
1233.00,9.80319,25.039228,-0.000118,24.997821,-0.1737,0.296,9.80319,0.00000
1234.00,9.80435,25.039285,-0.000120,24.997825,-0.1733,0.296,9.80435,0.00000
1235.00,9.80597,25.039279,-0.000116,24.997823,-0.1730,0.296,9.80597,0.00000
1236.00,9.80683,25.039373,-0.000117,24.997925,-0.1727,0.296,9.80683,0.00000
1237.00,9.80669,25.039428,-0.000116,24.997948,-0.1724,0.296,9.80669,0.00000
1238.00,9.80581,25.039490,-0.000115,24.997909,-0.1721,0.296,9.80581,0.00000
1239.00,9.80373,25.039517,-0.000113,24.997998,-0.1718,0.295,9.80373,0.00000
1240.00,9.80223,25.039589,-0.000119,24.997950,-0.1714,0.296,9.80223,0.00000
1241.00,9.80143,25.039567,-0.000124,24.997862,-0.1711,0.296,9.80143,0.00000
1242.00,9.80050,25.039475,-0.000125,24.997782,-0.1708,0.296,9.80050,0.00000
1243.00,9.80099,25.039448,-0.000123,24.997784,-0.1705,0.296,9.80099,0.00000
1244.00,9.80246,25.039456,-0.000123,24.997700,-0.1702,0.297,9.80246,0.00000
1245.00,9.80418,25.039460,-0.000120,24.997693,-0.1698,0.296,9.80418,0.00000
1246.00,9.80532,25.039543,-0.000115,24.997826,-0.1695,0.296,9.80532,0.00000
1247.00,9.80640,25.039652,-0.000115,24.997948,-0.1692,0.296,9.80640,0.00000
1248.00,9.80849,25.039652,-0.000119,24.997916,-0.1688,0.297,9.80849,0.00000
1249.00,9.80910,25.039668,-0.000120,24.997917,-0.1685,0.297,9.80910,0.00000
1250.00,9.80744,25.039659,-0.000117,24.997941,-0.1681,0.297,9.80744,0.00000
1251.00,9.80583,25.039633,-0.000118,24.997848,-0.1678,0.297,9.80583,0.00000
1252.00,9.80527,25.039717,-0.000117,24.997791,-0.1674,0.297,9.80527,0.00000
1253.00,9.80341,25.039792,-0.000119,24.997779,-0.1671,0.297,9.80341,0.00000
1254.00,9.80265,25.039771,-0.000119,24.997753,-0.1667,0.297,9.80265,0.00000
1255.00,9.80388,25.039884,-0.000125,24.997795,-0.1664,0.298,9.80388,0.00000
1256.00,9.80414,25.039877,-0.000125,24.997705,-0.1660,0.298,9.80414,0.00000
1257.00,9.80509,25.039792,-0.000127,24.997621,-0.1657,0.298,9.80509,0.00000
1258.00,9.80530,25.039788,-0.000123,24.997672,-0.1654,0.298,9.80530,0.00000
1259.00,9.80531,25.039837,-0.000126,24.997702,-0.1651,0.298,9.80531,0.00000
1260.00,9.80442,25.039850,-0.000124,24.997752,-0.1647,0.298,9.80442,0.00000
@9,2.0000,4.0, 1260.001 
1261.00,9.80508,25.039850,-0.000126,24.997791,-0.1644,0.298,9.80508,0.00000
1262.00,9.80558,25.039868,-0.000124,24.997919,-0.1641,0.298,9.80558,0.00000
1263.00,9.80354,25.039853,-0.000124,24.997854,-0.1637,0.299,9.80354,0.00000
1264.00,9.79861,25.039892,-0.000120,24.997897,-0.1634,0.299,9.79861,0.00000
1265.00,9.79041,25.039895,-0.000119,24.997814,-0.1631,0.298,9.79041,0.00000
1266.00,9.77914,25.039997,-0.000116,24.997846,-0.1627,0.298,9.77914,0.00000
1267.00,9.76974,25.040172,-0.000118,24.997910,-0.1624,0.298,9.76974,0.00000
1268.00,9.76582,25.040142,-0.000117,24.997882,-0.1621,0.298,9.76582,0.00000
1269.00,9.76762,25.040213,-0.000119,24.997903,-0.1618,0.298,9.76762,0.00000
1270.00,9.77287,25.040281,-0.000115,24.997969,-0.1614,0.298,9.77287,0.00000
1271.00,9.78309,25.040392,-0.000113,24.998024,-0.1611,0.298,9.78309,0.00000
1272.00,9.79088,25.040306,-0.000114,24.997850,-0.1609,0.298,9.79088,0.00000
1273.00,9.79656,25.040511,-0.000114,24.997934,-0.1606,0.298,9.79656,0.00000
1274.00,9.79848,25.040525,-0.000113,24.997879,-0.1602,0.298,9.79848,0.00000
1275.00,9.79989,25.040566,-0.000118,24.997892,-0.1599,0.299,9.79989,0.00000
1276.00,9.80015,25.040587,-0.000117,24.997866,-0.1596,0.299,9.80015,0.00000
1277.00,9.80121,25.040680,-0.000116,24.997948,-0.1593,0.299,9.80121,0.00000
1278.00,9.80068,25.040577,-0.000117,24.997885,-0.1590,0.299,9.80068,0.00000
1279.00,9.80286,25.040665,-0.000118,24.997980,-0.1587,0.299,9.80286,0.00000
1280.00,9.80526,25.040582,-0.000120,24.997941,-0.1584,0.299,9.80526,0.00000
1281.00,9.80537,25.040569,-0.000120,24.997980,-0.1581,0.299,9.80537,0.00000
1282.00,9.80596,25.040570,-0.000118,24.997945,-0.1578,0.299,9.80596,0.00000
1283.00,9.80748,25.040570,-0.000119,24.997910,-0.1576,0.300,9.80748,0.00000
1284.00,9.80685,25.040469,-0.000117,24.997823,-0.1573,0.300,9.80685,0.00000
1285.00,9.80616,25.040516,-0.000111,24.997760,-0.1570,0.299,9.80616,0.00000
1286.00,9.80743,25.040467,-0.000114,24.997698,-0.1568,0.300,9.80743,0.00000
1287.00,9.80828,25.040457,-0.000116,24.997675,-0.1566,0.300,9.80828,0.00000
1288.00,9.80898,25.040528,-0.000115,24.997780,-0.1563,0.300,9.80898,0.00000
1289.00,9.80897,25.040590,-0.000117,24.997831,-0.1561,0.300,9.80897,0.00000
1290.00,9.80873,25.040598,-0.000124,24.997847,-0.1559,0.300,9.80873,0.00000
1291.00,9.80715,25.040588,-0.000126,24.997858,-0.1556,0.300,9.80715,0.00000
1292.00,9.80594,25.040620,-0.000120,24.997863,-0.1554,0.300,9.80594,0.00000
1293.00,9.80456,25.040653,-0.000118,24.997802,-0.1551,0.300,9.80456,0.00000
1294.00,9.80445,25.040693,-0.000117,24.997709,-0.1549,0.300,9.80445,0.00000
1295.00,9.80547,25.040816,-0.000115,24.997760,-0.1547,0.300,9.80547,0.00000
1296.00,9.80757,25.040916,-0.000114,24.997745,-0.1545,0.300,9.80757,0.00000
1297.00,9.80754,25.041022,-0.000120,24.997755,-0.1543,0.301,9.80754,0.00000
1298.00,9.80731,25.041109,-0.000123,24.997762,-0.1541,0.301,9.80731,0.00000
1299.00,9.80751,25.041237,-0.000122,24.997813,-0.1539,0.301,9.80751,0.00000
1300.00,9.80608,25.041129,-0.000123,24.997685,-0.1537,0.301,9.80608,0.00000
1301.00,9.80568,25.041187,-0.000122,24.997702,-0.1535,0.301,9.80568,0.00000
1302.00,9.80643,25.041138,-0.000121,24.997671,-0.1533,0.301,9.80643,0.00000
1303.00,9.80763,25.041161,-0.000121,24.997708,-0.1531,0.301,9.80763,0.00000
1304.00,9.80766,25.041158,-0.000124,24.997743,-0.1529,0.301,9.80766,0.00000
1305.00,9.80914,25.041351,-0.000122,24.997876,-0.1527,0.301,9.80914,0.00000
1306.00,9.80842,25.041379,-0.000120,24.997888,-0.1525,0.301,9.80842,0.00000
1307.00,9.80748,25.041435,-0.000118,24.997925,-0.1522,0.301,9.80748,0.00000
1308.00,9.80672,25.041463,-0.000118,24.997912,-0.1520,0.301,9.80672,0.00000
1309.00,9.80680,25.041397,-0.000119,24.997809,-0.1518,0.302,9.80680,0.00000
1310.00,9.80654,25.041337,-0.000121,24.997708,-0.1516,0.302,9.80654,0.00000
1311.00,9.80720,25.041405,-0.000121,24.997672,-0.1514,0.302,9.80720,0.00000
1312.00,9.80781,25.041427,-0.000122,24.997648,-0.1512,0.302,9.80781,0.00000
1313.00,9.80776,25.041426,-0.000120,24.997590,-0.1511,0.302,9.80776,0.00000
1314.00,9.80775,25.041506,-0.000120,24.997662,-0.1509,0.302,9.80775,0.00000
1315.00,9.80743,25.041619,-0.000121,24.997787,-0.1507,0.302,9.80743,0.00000
1316.00,9.80689,25.041619,-0.000122,24.997845,-0.1505,0.302,9.80689,0.00000
1317.00,9.80716,25.041604,-0.000121,24.997850,-0.1503,0.302,9.80716,0.00000
1318.00,9.80797,25.041565,-0.000122,24.997848,-0.1502,0.302,9.80797,0.00000
1319.00,9.80791,25.041561,-0.000117,24.997826,-0.1500,0.302,9.80791,0.00000
1320.00,9.80728,25.041411,-0.000114,24.997715,-0.1498,0.302,9.80728,0.00000
1321.00,9.80765,25.041338,-0.000113,24.997623,-0.1497,0.302,9.80765,0.00000
1322.00,9.80812,25.041441,-0.000114,24.997635,-0.1495,0.302,9.80812,0.00000
1323.00,9.80772,25.041584,-0.000110,24.997682,-0.1493,0.302,9.80772,0.00000
1324.00,9.80793,25.041639,-0.000114,24.997692,-0.1491,0.302,9.80793,0.00000
1325.00,9.80888,25.041752,-0.000114,24.997689,-0.1489,0.302,9.80888,0.00000
1326.00,9.80898,25.041901,-0.000118,24.997746,-0.1487,0.303,9.80898,0.00000
1327.00,9.80701,25.041913,-0.000119,24.997702,-0.1485,0.303,9.80701,0.00000
1328.00,9.80726,25.041881,-0.000126,24.997622,-0.1483,0.303,9.80726,0.00000
1329.00,9.80802,25.041889,-0.000126,24.997564,-0.1481,0.303,9.80802,0.00000
1330.00,9.80846,25.041979,-0.000130,24.997566,-0.1479,0.304,9.80846,0.00000
1331.00,9.80822,25.041961,-0.000129,24.997486,-0.1477,0.304,9.80822,0.00000
1332.00,9.81051,25.041991,-0.000128,24.997534,-0.1475,0.304,9.81051,0.00000
1333.00,9.81096,25.042047,-0.000128,24.997533,-0.1473,0.304,9.81096,0.00000
1334.00,9.81066,25.042139,-0.000128,24.997564,-0.1471,0.304,9.81066,0.00000
1335.00,9.81028,25.042219,-0.000124,24.997614,-0.1469,0.304,9.81028,0.00000
1336.00,9.81091,25.042237,-0.000125,24.997561,-0.1468,0.304,9.81091,0.00000
1337.00,9.81028,25.042290,-0.000129,24.997561,-0.1466,0.305,9.81028,0.00000
1338.00,9.81017,25.042371,-0.000128,24.997683,-0.1464,0.305,9.81017,0.00000
1339.00,9.81056,25.042360,-0.000124,24.997717,-0.1462,0.305,9.81056,0.00000
1340.00,9.80924,25.042378,-0.000124,24.997717,-0.1460,0.305,9.80924,0.00000
1341.00,9.80825,25.042479,-0.000122,24.997792,-0.1459,0.305,9.80825,0.00000
1342.00,9.80762,25.042571,-0.000121,24.997752,-0.1457,0.305,9.80762,0.00000
1343.00,9.80808,25.042551,-0.000124,24.997624,-0.1456,0.305,9.80808,0.00000
1344.00,9.80734,25.042603,-0.000127,24.997541,-0.1454,0.305,9.80734,0.00000
1345.00,9.80796,25.042642,-0.000128,24.997537,-0.1452,0.305,9.80796,0.00000
1346.00,9.80832,25.042692,-0.000126,24.997592,-0.1451,0.305,9.80832,0.00000
1347.00,9.80840,25.042690,-0.000123,24.997638,-0.1449,0.305,9.80840,0.00000
1348.00,9.80772,25.042737,-0.000120,24.997645,-0.1447,0.305,9.80772,0.00000
1349.00,9.80757,25.042797,-0.000120,24.997731,-0.1446,0.305,9.80757,0.00000
1350.00,9.80784,25.042850,-0.000119,24.997785,-0.1444,0.305,9.80784,0.00000
1351.00,9.80821,25.042901,-0.000116,24.997732,-0.1442,0.305,9.80821,0.00000
1352.00,9.80849,25.042967,-0.000114,24.997734,-0.1440,0.305,9.80849,0.00000
1353.00,9.80788,25.043033,-0.000113,24.997751,-0.1439,0.305,9.80788,0.00000
1354.00,9.80879,25.043021,-0.000109,24.997666,-0.1437,0.305,9.80879,0.00000
1355.00,9.80967,25.043004,-0.000110,24.997567,-0.1436,0.305,9.80967,0.00000
1356.00,9.80948,25.042962,-0.000111,24.997585,-0.1434,0.305,9.80948,0.00000
1357.00,9.80899,25.042938,-0.000113,24.997589,-0.1432,0.305,9.80899,0.00000
1358.00,9.80926,25.042946,-0.000111,24.997656,-0.1431,0.305,9.80926,0.00000
1359.00,9.80794,25.043070,-0.000112,24.997792,-0.1429,0.306,9.80794,0.00000
1360.00,9.80764,25.043051,-0.000109,24.997808,-0.1427,0.305,9.80764,0.00000
1361.00,9.80733,25.043109,-0.000110,24.997874,-0.1426,0.305,9.80733,0.00000
1362.00,9.80699,25.043221,-0.000109,24.997870,-0.1424,0.305,9.80699,0.00000
1363.00,9.80661,25.043295,-0.000111,24.997870,-0.1423,0.306,9.80661,0.00000
1364.00,9.80629,25.043275,-0.000113,24.997766,-0.1421,0.306,9.80629,0.00000
1365.00,9.80662,25.043422,-0.000115,24.997811,-0.1420,0.306,9.80662,0.00000
1366.00,9.80716,25.043432,-0.000116,24.997721,-0.1418,0.306,9.80716,0.00000
1367.00,9.80854,25.043468,-0.000115,24.997776,-0.1417,0.306,9.80854,0.00000
1368.00,9.80939,25.043549,-0.000113,24.997819,-0.1416,0.306,9.80939,0.00000
1369.00,9.80962,25.043575,-0.000112,24.997855,-0.1414,0.306,9.80962,0.00000
1370.00,9.80874,25.043650,-0.000110,24.997835,-0.1413,0.306,9.80874,0.00000
1371.00,9.80886,25.043863,-0.000109,24.997908,-0.1411,0.306,9.80886,0.00000
1372.00,9.80805,25.043932,-0.000109,24.997858,-0.1410,0.306,9.80805,0.00000
1373.00,9.80735,25.043994,-0.000111,24.997816,-0.1408,0.306,9.80735,0.00000
1374.00,9.80806,25.044111,-0.000112,24.997881,-0.1407,0.306,9.80806,0.00000
1375.00,9.80826,25.044116,-0.000114,24.997959,-0.1405,0.307,9.80826,0.00000
1376.00,9.80767,25.044039,-0.000114,24.997958,-0.1403,0.307,9.80767,0.00000
1377.00,9.80864,25.043987,-0.000120,24.997946,-0.1402,0.307,9.80864,0.00000
1378.00,9.81036,25.044017,-0.000121,24.997971,-0.1400,0.307,9.81036,0.00000
1379.00,9.80947,25.043999,-0.000123,24.997925,-0.1399,0.308,9.80947,0.00000
1380.00,9.80989,25.043950,-0.000124,24.997874,-0.1398,0.308,9.80989,0.00000
1381.00,9.81038,25.043944,-0.000122,24.997883,-0.1396,0.308,9.81038,0.00000
1382.00,9.80912,25.044023,-0.000117,24.997978,-0.1395,0.308,9.80912,0.00000
1383.00,9.80798,25.043992,-0.000116,24.997930,-0.1393,0.308,9.80798,0.00000
1384.00,9.80977,25.043999,-0.000118,24.997893,-0.1392,0.308,9.80977,0.00000
1385.00,9.81094,25.044103,-0.000122,24.997906,-0.1391,0.308,9.81094,0.00000
1386.00,9.81131,25.044141,-0.000126,24.997879,-0.1390,0.309,9.81131,0.00000
1387.00,9.81138,25.044111,-0.000129,24.997853,-0.1389,0.309,9.81138,0.00000
1388.00,9.81091,25.044114,-0.000129,24.997902,-0.1387,0.309,9.81091,0.00000
1389.00,9.80976,25.044196,-0.000124,24.997958,-0.1386,0.309,9.80976,0.00000
1390.00,9.80871,25.044149,-0.000118,24.997953,-0.1384,0.309,9.80871,0.00000
1391.00,9.80858,25.044179,-0.000116,24.997974,-0.1383,0.309,9.80858,0.00000
1392.00,9.80845,25.044223,-0.000113,24.997919,-0.1381,0.309,9.80845,0.00000
1393.00,9.80953,25.044288,-0.000114,24.997828,-0.1380,0.309,9.80953,0.00000
1394.00,9.81039,25.044362,-0.000113,24.997824,-0.1378,0.309,9.81039,0.00000
1395.00,9.81053,25.044408,-0.000112,24.997830,-0.1377,0.309,9.81053,0.00000
1396.00,9.81067,25.044510,-0.000111,24.997883,-0.1376,0.309,9.81067,0.00000
1397.00,9.81165,25.044492,-0.000111,24.997864,-0.1374,0.309,9.81165,0.00000
1398.00,9.81066,25.044475,-0.000110,24.997869,-0.1373,0.309,9.81066,0.00000
1399.00,9.81073,25.044381,-0.000110,24.997813,-0.1372,0.309,9.81073,0.00000
1400.00,9.80975,25.044455,-0.000114,24.997837,-0.1371,0.309,9.80975,0.00000
1401.00,9.80981,25.044476,-0.000114,24.997830,-0.1370,0.309,9.80981,0.00000
1402.00,9.81022,25.044568,-0.000113,24.997850,-0.1369,0.309,9.81022,0.00000
1403.00,9.81138,25.044661,-0.000111,24.997947,-0.1368,0.309,9.81138,0.00000
1404.00,9.81025,25.044745,-0.000114,24.998013,-0.1367,0.309,9.81025,0.00000
1405.00,9.80997,25.044788,-0.000115,24.997970,-0.1366,0.309,9.80997,0.00000
1406.00,9.80902,25.044875,-0.000117,24.997975,-0.1366,0.309,9.80902,0.00000
1407.00,9.80815,25.044978,-0.000124,24.997994,-0.1365,0.310,9.80815,0.00000
1408.00,9.80773,25.045015,-0.000126,24.997950,-0.1364,0.310,9.80773,0.00000
1409.00,9.80944,25.045042,-0.000127,24.997923,-0.1363,0.310,9.80944,0.00000
1410.00,9.81124,25.045003,-0.000128,24.997927,-0.1362,0.310,9.81124,0.00000
1411.00,9.81151,25.044995,-0.000129,24.997911,-0.1362,0.311,9.81151,0.00000
@10,2.0000,4.0, 1410.01300000001 
1412.00,9.81156,25.044975,-0.000128,24.997942,-0.1361,0.311,9.81156,0.00000
1413.00,9.80840,25.044955,-0.000128,24.997914,-0.1360,0.311,9.80840,0.00000
1414.00,9.80142,25.044978,-0.000124,24.997865,-0.1360,0.311,9.80142,0.00000
1415.00,9.79313,25.045070,-0.000119,24.997848,-0.1359,0.311,9.79313,0.00000
1416.00,9.78317,25.045035,-0.000118,24.997785,-0.1358,0.311,9.78317,0.00000
1417.00,9.77426,25.045042,-0.000119,24.997722,-0.1358,0.311,9.77426,0.00000
1418.00,9.77143,25.045096,-0.000119,24.997724,-0.1357,0.311,9.77143,0.00000
1419.00,9.77337,25.045178,-0.000120,24.997822,-0.1357,0.311,9.77337,0.00000
1420.00,9.77858,25.045081,-0.000123,24.997746,-0.1357,0.311,9.77858,0.00000
1421.00,9.78732,25.045118,-0.000122,24.997761,-0.1356,0.311,9.78732,0.00000
1422.00,9.79469,25.045215,-0.000119,24.997840,-0.1356,0.311,9.79469,0.00000
1423.00,9.79920,25.045239,-0.000121,24.997834,-0.1355,0.311,9.79920,0.00000
1424.00,9.80246,25.045264,-0.000123,24.997861,-0.1354,0.311,9.80246,0.00000
1425.00,9.80396,25.045338,-0.000123,24.997926,-0.1354,0.312,9.80396,0.00000
1426.00,9.80519,25.045255,-0.000122,24.997886,-0.1354,0.312,9.80519,0.00000
1427.00,9.80747,25.045251,-0.000121,24.997929,-0.1353,0.312,9.80747,0.00000
1428.00,9.80869,25.045300,-0.000115,24.997949,-0.1353,0.312,9.80869,0.00000
1429.00,9.80952,25.045323,-0.000114,24.997924,-0.1352,0.312,9.80952,0.00000
1430.00,9.80957,25.045413,-0.000112,24.997916,-0.1352,0.312,9.80957,0.00000
1431.00,9.81046,25.045611,-0.000111,24.997977,-0.1352,0.312,9.81046,0.00000
1432.00,9.80997,25.045591,-0.000110,24.997801,-0.1352,0.312,9.80997,0.00000
1433.00,9.81015,25.045625,-0.000109,24.997800,-0.1352,0.312,9.81015,0.00000
1434.00,9.81043,25.045696,-0.000111,24.997805,-0.1352,0.312,9.81043,0.00000
1435.00,9.81217,25.045675,-0.000112,24.997819,-0.1352,0.312,9.81217,0.00000
1436.00,9.81168,25.045665,-0.000113,24.997809,-0.1352,0.312,9.81168,0.00000
1437.00,9.81124,25.045680,-0.000114,24.997853,-0.1352,0.312,9.81124,0.00000
1438.00,9.81007,25.045706,-0.000118,24.997834,-0.1353,0.313,9.81007,0.00000
1439.00,9.80932,25.045783,-0.000118,24.997844,-0.1353,0.313,9.80932,0.00000
1440.00,9.80905,25.045854,-0.000113,24.997868,-0.1354,0.312,9.80905,0.00000
1441.00,9.80934,25.045839,-0.000111,24.997893,-0.1355,0.312,9.80934,0.00000
1442.00,9.81001,25.045923,-0.000113,24.997925,-0.1355,0.313,9.81001,0.00000
1443.00,9.81144,25.045930,-0.000112,24.997915,-0.1355,0.313,9.81144,0.00000
1444.00,9.81292,25.045896,-0.000109,24.997861,-0.1355,0.313,9.81292,0.00000
1445.00,9.81305,25.045971,-0.000114,24.997873,-0.1355,0.313,9.81305,0.00000
1446.00,9.81335,25.046073,-0.000114,24.997890,-0.1355,0.313,9.81335,0.00000
1447.00,9.81336,25.046099,-0.000113,24.997925,-0.1355,0.313,9.81336,0.00000
1448.00,9.81241,25.046127,-0.000113,24.997968,-0.1355,0.313,9.81241,0.00000
1449.00,9.81177,25.046164,-0.000116,24.998114,-0.1355,0.313,9.81177,0.00000
1450.00,9.81110,25.046171,-0.000114,24.998159,-0.1355,0.313,9.81110,0.00000
1451.00,9.81051,25.046190,-0.000114,24.998197,-0.1355,0.313,9.81051,0.00000
1452.00,9.81091,25.046269,-0.000112,24.998149,-0.1356,0.313,9.81091,0.00000
1453.00,9.81234,25.046363,-0.000113,24.998125,-0.1356,0.313,9.81234,0.00000
1454.00,9.81333,25.046384,-0.000113,24.997973,-0.1356,0.314,9.81333,0.00000
1455.00,9.81358,25.046484,-0.000115,24.997934,-0.1356,0.314,9.81358,0.00000
1456.00,9.81373,25.046511,-0.000115,24.997892,-0.1356,0.314,9.81373,0.00000
1457.00,9.81340,25.046529,-0.000115,24.997958,-0.1356,0.314,9.81340,0.00000
1458.00,9.81333,25.046558,-0.000116,24.997937,-0.1356,0.314,9.81333,0.00000
1459.00,9.81246,25.046531,-0.000118,24.997889,-0.1356,0.314,9.81246,0.00000
1460.00,9.81174,25.046523,-0.000120,24.997863,-0.1356,0.314,9.81174,0.00000
1461.00,9.81208,25.046512,-0.000124,24.997820,-0.1356,0.315,9.81208,0.00000
1462.00,9.81260,25.046513,-0.000127,24.997804,-0.1356,0.315,9.81260,0.00000
1463.00,9.81259,25.046508,-0.000122,24.997875,-0.1355,0.315,9.81259,0.00000
1464.00,9.81240,25.046491,-0.000120,24.997891,-0.1355,0.315,9.81240,0.00000
1465.00,9.81320,25.046393,-0.000119,24.997915,-0.1355,0.315,9.81320,0.00000
1466.00,9.81254,25.046454,-0.000117,24.997950,-0.1354,0.315,9.81254,0.00000
1467.00,9.81222,25.046517,-0.000117,24.997922,-0.1354,0.315,9.81222,0.00000
1468.00,9.81329,25.046608,-0.000117,24.997955,-0.1353,0.315,9.81329,0.00000
1469.00,9.81464,25.046740,-0.000118,24.997972,-0.1353,0.316,9.81464,0.00000
1470.00,9.81500,25.046871,-0.000117,24.997991,-0.1353,0.316,9.81500,0.00000
1471.00,9.81526,25.046844,-0.000114,24.997918,-0.1352,0.316,9.81526,0.00000
1472.00,9.81464,25.046871,-0.000112,24.997956,-0.1352,0.316,9.81464,0.00000
1473.00,9.81233,25.046837,-0.000113,24.997890,-0.1351,0.316,9.81233,0.00000
1474.00,9.81060,25.046908,-0.000109,24.997944,-0.1351,0.316,9.81060,0.00000
1475.00,9.81021,25.047006,-0.000108,24.997912,-0.1350,0.316,9.81021,0.00000
1476.00,9.81009,25.047154,-0.000106,24.997990,-0.1350,0.316,9.81009,0.00000
1477.00,9.81076,25.047201,-0.000110,24.997967,-0.1350,0.316,9.81076,0.00000
1478.00,9.81139,25.047265,-0.000111,24.998038,-0.1349,0.316,9.81139,0.00000
1479.00,9.81131,25.047228,-0.000113,24.998045,-0.1349,0.316,9.81131,0.00000
1480.00,9.81057,25.047142,-0.000113,24.998011,-0.1349,0.316,9.81057,0.00000
1481.00,9.81051,25.047100,-0.000114,24.997960,-0.1348,0.316,9.81051,0.00000
1482.00,9.81070,25.046969,-0.000109,24.997929,-0.1348,0.316,9.81070,0.00000
1483.00,9.81139,25.047014,-0.000107,24.997891,-0.1347,0.316,9.81139,0.00000
1484.00,9.81222,25.047155,-0.000105,24.997933,-0.1347,0.316,9.81222,0.00000
1485.00,9.81183,25.047180,-0.000103,24.997964,-0.1346,0.316,9.81183,0.00000
1486.00,9.81215,25.047213,-0.000108,24.997988,-0.1346,0.316,9.81215,0.00000
1487.00,9.81188,25.047283,-0.000111,24.997950,-0.1345,0.317,9.81188,0.00000
1488.00,9.81170,25.047304,-0.000113,24.998012,-0.1345,0.317,9.81170,0.00000
1489.00,9.81232,25.047235,-0.000114,24.997924,-0.1344,0.317,9.81232,0.00000
1490.00,9.81337,25.047281,-0.000114,24.997937,-0.1344,0.317,9.81337,0.00000
1491.00,9.81432,25.047312,-0.000109,24.997967,-0.1343,0.317,9.81432,0.00000
1492.00,9.81447,25.047462,-0.000107,24.998072,-0.1342,0.317,9.81447,0.00000
1493.00,9.81493,25.047496,-0.000105,24.998014,-0.1341,0.317,9.81493,0.00000
1494.00,9.81469,25.047564,-0.000108,24.998073,-0.1341,0.317,9.81469,0.00000
1495.00,9.81443,25.047630,-0.000110,24.998049,-0.1339,0.317,9.81443,0.00000
1496.00,9.81357,25.047663,-0.000114,24.997989,-0.1338,0.318,9.81357,0.00000
1497.00,9.81295,25.047630,-0.000114,24.997909,-0.1337,0.318,9.81295,0.00000
1498.00,9.81178,25.047609,-0.000115,24.997892,-0.1336,0.318,9.81178,0.00000
1499.00,9.81103,25.047579,-0.000115,24.997865,-0.1334,0.318,9.81103,0.00000
1500.00,9.81182,25.047639,-0.000114,24.997919,-0.1333,0.318,9.81182,0.00000
1501.00,9.81272,25.047670,-0.000108,24.997945,-0.1331,0.318,9.81272,0.00000
1502.00,9.81299,25.047798,-0.000105,24.997988,-0.1330,0.318,9.81299,0.00000
1503.00,9.81411,25.047834,-0.000108,24.997992,-0.1328,0.318,9.81411,0.00000
1504.00,9.81500,25.047929,-0.000107,24.998015,-0.1327,0.318,9.81500,0.00000
1505.00,9.81485,25.047915,-0.000106,24.997965,-0.1326,0.318,9.81485,0.00000
1506.00,9.81361,25.047886,-0.000112,24.997902,-0.1324,0.318,9.81361,0.00000
1507.00,9.81375,25.047804,-0.000116,24.997890,-0.1322,0.319,9.81375,0.00000
1508.00,9.81305,25.047793,-0.000112,24.997811,-0.1321,0.318,9.81305,0.00000
1509.00,9.81234,25.047691,-0.000111,24.997772,-0.1319,0.318,9.81234,0.00000
1510.00,9.81238,25.047729,-0.000112,24.997781,-0.1317,0.319,9.81238,0.00000
1511.00,9.81199,25.047812,-0.000113,24.997827,-0.1315,0.319,9.81199,0.00000
1512.00,9.81120,25.047835,-0.000112,24.997862,-0.1314,0.319,9.81120,0.00000
1513.00,9.81145,25.047905,-0.000112,24.997957,-0.1311,0.319,9.81145,0.00000
1514.00,9.81147,25.047966,-0.000114,24.997910,-0.1309,0.319,9.81147,0.00000
1515.00,9.81069,25.048030,-0.000115,24.997931,-0.1307,0.319,9.81069,0.00000
1516.00,9.81089,25.048094,-0.000111,24.997942,-0.1305,0.319,9.81089,0.00000
1517.00,9.81170,25.048141,-0.000112,24.997922,-0.1302,0.319,9.81170,0.00000
1518.00,9.81250,25.048239,-0.000112,24.997905,-0.1300,0.319,9.81250,0.00000
1519.00,9.81297,25.048420,-0.000109,24.998032,-0.1298,0.319,9.81297,0.00000
1520.00,9.81428,25.048414,-0.000111,24.998005,-0.1295,0.319,9.81428,0.00000
1521.00,9.81440,25.048446,-0.000113,24.998026,-0.1292,0.319,9.81440,0.00000
1522.00,9.81369,25.048461,-0.000114,24.997962,-0.1290,0.320,9.81369,0.00000
1523.00,9.81206,25.048450,-0.000118,24.997975,-0.1287,0.320,9.81206,0.00000
1524.00,9.81212,25.048425,-0.000120,24.997895,-0.1284,0.320,9.81212,0.00000
1525.00,9.81130,25.048455,-0.000117,24.997895,-0.1281,0.320,9.81130,0.00000
1526.00,9.81146,25.048468,-0.000117,24.997881,-0.1278,0.320,9.81146,0.00000
1527.00,9.81224,25.048502,-0.000117,24.997884,-0.1276,0.320,9.81224,0.00000
1528.00,9.81229,25.048462,-0.000116,24.997824,-0.1273,0.320,9.81229,0.00000
1529.00,9.81080,25.048428,-0.000115,24.997828,-0.1271,0.320,9.81080,0.00000
1530.00,9.81101,25.048444,-0.000117,24.997816,-0.1268,0.321,9.81101,0.00000
1531.00,9.81170,25.048537,-0.000119,24.997830,-0.1266,0.321,9.81170,0.00000
1532.00,9.81103,25.048671,-0.000117,24.997935,-0.1263,0.321,9.81103,0.00000
1533.00,9.81160,25.048742,-0.000116,24.997959,-0.1260,0.321,9.81160,0.00000
1534.00,9.81240,25.048813,-0.000118,24.997947,-0.1258,0.321,9.81240,0.00000
1535.00,9.81179,25.048840,-0.000113,24.997982,-0.1255,0.321,9.81179,0.00000
1536.00,9.81157,25.048819,-0.000112,24.998011,-0.1253,0.321,9.81157,0.00000
1537.00,9.81058,25.048764,-0.000111,24.997957,-0.1251,0.321,9.81058,0.00000
1538.00,9.80983,25.048790,-0.000110,24.997941,-0.1248,0.321,9.80983,0.00000
1539.00,9.80994,25.048847,-0.000110,24.997998,-0.1246,0.321,9.80994,0.00000
1540.00,9.81082,25.048989,-0.000112,24.998023,-0.1244,0.321,9.81082,0.00000
1541.00,9.81126,25.049021,-0.000111,24.997987,-0.1242,0.321,9.81126,0.00000
1542.00,9.81300,25.049120,-0.000112,24.997951,-0.1239,0.322,9.81300,0.00000
1543.00,9.81504,25.049225,-0.000110,24.997971,-0.1237,0.322,9.81504,0.00000
1544.00,9.81523,25.049274,-0.000108,24.997902,-0.1235,0.322,9.81523,0.00000
1545.00,9.81434,25.049180,-0.000112,24.997783,-0.1234,0.322,9.81434,0.00000
1546.00,9.81374,25.049188,-0.000112,24.997743,-0.1232,0.322,9.81374,0.00000
1547.00,9.81273,25.049155,-0.000108,24.997714,-0.1230,0.322,9.81273,0.00000
1548.00,9.81082,25.049093,-0.000109,24.997645,-0.1229,0.322,9.81082,0.00000
1549.00,9.81154,25.049122,-0.000109,24.997606,-0.1227,0.322,9.81154,0.00000
1550.00,9.81183,25.049242,-0.000102,24.997653,-0.1226,0.322,9.81183,0.00000
1551.00,9.81192,25.049295,-0.000104,24.997620,-0.1224,0.322,9.81192,0.00000
1552.00,9.81206,25.049327,-0.000108,24.997657,-0.1223,0.322,9.81206,0.00000
1553.00,9.81202,25.049464,-0.000111,24.997771,-0.1222,0.322,9.81202,0.00000
1554.00,9.81088,25.049408,-0.000108,24.997799,-0.1220,0.322,9.81088,0.00000
1555.00,9.81159,25.049362,-0.000112,24.997789,-0.1219,0.322,9.81159,0.00000
1556.00,9.81095,25.049330,-0.000110,24.997790,-0.1217,0.322,9.81095,0.00000
1557.00,9.81186,25.049313,-0.000111,24.997785,-0.1215,0.322,9.81186,0.00000
1558.00,9.81284,25.049248,-0.000107,24.997718,-0.1214,0.322,9.81284,0.00000
1559.00,9.81294,25.049297,-0.000111,24.997785,-0.1212,0.322,9.81294,0.00000
1560.00,9.81161,25.049392,-0.000111,24.997878,-0.1211,0.322,9.81161,0.00000
1561.00,9.81136,25.049457,-0.000113,24.997932,-0.1210,0.322,9.81136,0.00000
@11,2.0000,4.0, 1560.083 
1562.00,9.81254,25.049508,-0.000114,24.997969,-0.1208,0.323,9.81254,0.00000
1563.00,9.81116,25.049478,-0.000113,24.997974,-0.1207,0.323,9.81116,0.00000
1564.00,9.80614,25.049326,-0.000113,24.997860,-0.1205,0.323,9.80614,0.00000
1565.00,9.79945,25.049287,-0.000111,24.997808,-0.1204,0.323,9.79945,0.00000
1566.00,9.79168,25.049218,-0.000111,24.997742,-0.1202,0.323,9.79168,0.00000
1567.00,9.78136,25.049215,-0.000109,24.997699,-0.1201,0.323,9.78136,0.00000
1568.00,9.77561,25.049240,-0.000111,24.997663,-0.1199,0.323,9.77561,0.00000
1569.00,9.77612,25.049524,-0.000112,24.997756,-0.1197,0.323,9.77612,0.00000
1570.00,9.78010,25.049598,-0.000112,24.997755,-0.1195,0.323,9.78010,0.00000
1571.00,9.78682,25.049703,-0.000113,24.997800,-0.1193,0.324,9.78682,0.00000
1572.00,9.79435,25.049753,-0.000113,24.997808,-0.1191,0.324,9.79435,0.00000
1573.00,9.80087,25.049801,-0.000115,24.997810,-0.1189,0.324,9.80087,0.00000
1574.00,9.80533,25.049724,-0.000116,24.997778,-0.1188,0.324,9.80533,0.00000
1575.00,9.80822,25.049694,-0.000118,24.997743,-0.1186,0.324,9.80822,0.00000
1576.00,9.80951,25.049796,-0.000117,24.997652,-0.1185,0.324,9.80951,0.00000
1577.00,9.81016,25.049866,-0.000119,24.997619,-0.1183,0.324,9.81016,0.00000
1578.00,9.80909,25.049990,-0.000120,24.997668,-0.1181,0.324,9.80909,0.00000
1579.00,9.80925,25.050063,-0.000114,24.997649,-0.1178,0.324,9.80925,0.00000
1580.00,9.81029,25.050179,-0.000114,24.997668,-0.1176,0.324,9.81029,0.00000
1581.00,9.81135,25.050125,-0.000115,24.997740,-0.1174,0.324,9.81135,0.00000
1582.00,9.81168,25.050180,-0.000114,24.997791,-0.1172,0.324,9.81168,0.00000
1583.00,9.81320,25.050279,-0.000115,24.997860,-0.1170,0.324,9.81320,0.00000
1584.00,9.81295,25.050299,-0.000119,24.997914,-0.1168,0.325,9.81295,0.00000
1585.00,9.81294,25.050259,-0.000120,24.997885,-0.1166,0.325,9.81294,0.00000
1586.00,9.81296,25.050270,-0.000118,24.997866,-0.1164,0.325,9.81296,0.00000
1587.00,9.81293,25.050210,-0.000121,24.997848,-0.1162,0.325,9.81293,0.00000
1588.00,9.81319,25.050150,-0.000121,24.997814,-0.1160,0.325,9.81319,0.00000
1589.00,9.81502,25.050226,-0.000120,24.997832,-0.1158,0.325,9.81502,0.00000
1590.00,9.81517,25.050221,-0.000120,24.997840,-0.1155,0.325,9.81517,0.00000
1591.00,9.81472,25.050326,-0.000125,24.997920,-0.1153,0.325,9.81472,0.00000
1592.00,9.81518,25.050436,-0.000123,24.997946,-0.1151,0.325,9.81518,0.00000
1593.00,9.81538,25.050529,-0.000121,24.997901,-0.1148,0.326,9.81538,0.00000
1594.00,9.81435,25.050605,-0.000122,24.997901,-0.1145,0.326,9.81435,0.00000
1595.00,9.81401,25.050719,-0.000125,24.997924,-0.1142,0.326,9.81401,0.00000
1596.00,9.81390,25.050735,-0.000119,24.997868,-0.1139,0.326,9.81390,0.00000
1597.00,9.81473,25.050704,-0.000117,24.997837,-0.1136,0.326,9.81473,0.00000
1598.00,9.81554,25.050689,-0.000118,24.997837,-0.1133,0.326,9.81554,0.00000
1599.00,9.81552,25.050568,-0.000117,24.997826,-0.1130,0.326,9.81552,0.00000
1600.00,9.81551,25.050625,-0.000116,24.997864,-0.1127,0.326,9.81551,0.00000
1601.00,9.81597,25.050689,-0.000117,24.997886,-0.1124,0.326,9.81597,0.00000
1602.00,9.81597,25.050734,-0.000116,24.997875,-0.1121,0.326,9.81597,0.00000
1603.00,9.81516,25.050793,-0.000115,24.997873,-0.1117,0.326,9.81516,0.00000
1604.00,9.81579,25.050982,-0.000115,24.997872,-0.1114,0.326,9.81579,0.00000
1605.00,9.81591,25.051060,-0.000114,24.997837,-0.1110,0.326,9.81591,0.00000
1606.00,9.81545,25.051111,-0.000115,24.997872,-0.1107,0.326,9.81545,0.00000
1607.00,9.81540,25.051129,-0.000120,24.997796,-0.1104,0.326,9.81540,0.00000
1608.00,9.81491,25.051157,-0.000124,24.997786,-0.1101,0.327,9.81491,0.00000
1609.00,9.81471,25.051136,-0.000123,24.997796,-0.1098,0.327,9.81471,0.00000
1610.00,9.81504,25.051094,-0.000124,24.997788,-0.1094,0.327,9.81504,0.00000
1611.00,9.81594,25.051092,-0.000127,24.997729,-0.1091,0.327,9.81594,0.00000
1612.00,9.81536,25.051186,-0.000124,24.997806,-0.1087,0.327,9.81536,0.00000
1613.00,9.81614,25.051136,-0.000122,24.997776,-0.1084,0.327,9.81614,0.00000
1614.00,9.81598,25.051098,-0.000122,24.997664,-0.1081,0.327,9.81598,0.00000
1615.00,9.81627,25.051063,-0.000120,24.997629,-0.1078,0.327,9.81627,0.00000
1616.00,9.81628,25.051102,-0.000116,24.997717,-0.1075,0.327,9.81628,0.00000
1617.00,9.81660,25.051110,-0.000118,24.997698,-0.1071,0.327,9.81660,0.00000
1618.00,9.81689,25.051215,-0.000119,24.997751,-0.1068,0.327,9.81689,0.00000
1619.00,9.81729,25.051294,-0.000121,24.997844,-0.1065,0.328,9.81729,0.00000
1620.00,9.81670,25.051406,-0.000125,24.997888,-0.1062,0.328,9.81670,0.00000
1621.00,9.81692,25.051412,-0.000127,24.997791,-0.1059,0.328,9.81692,0.00000
1622.00,9.81800,25.051512,-0.000125,24.997863,-0.1055,0.328,9.81800,0.00000
1623.00,9.81680,25.051447,-0.000120,24.997840,-0.1052,0.328,9.81680,0.00000
1624.00,9.81595,25.051420,-0.000119,24.997798,-0.1049,0.328,9.81595,0.00000
1625.00,9.81631,25.051377,-0.000116,24.997770,-0.1046,0.328,9.81631,0.00000
1626.00,9.81642,25.051434,-0.000116,24.997782,-0.1043,0.328,9.81642,0.00000
1627.00,9.81545,25.051414,-0.000116,24.997668,-0.1040,0.328,9.81545,0.00000
1628.00,9.81628,25.051509,-0.000124,24.997639,-0.1037,0.329,9.81628,0.00000
1629.00,9.81760,25.051585,-0.000123,24.997535,-0.1033,0.329,9.81760,0.00000
1630.00,9.81773,25.051697,-0.000121,24.997553,-0.1030,0.329,9.81773,0.00000
1631.00,9.81685,25.051746,-0.000119,24.997555,-0.1027,0.329,9.81685,0.00000
1632.00,9.81648,25.051760,-0.000122,24.997574,-0.1023,0.329,9.81648,0.00000
1633.00,9.81590,25.051822,-0.000118,24.997623,-0.1020,0.329,9.81590,0.00000
1634.00,9.81401,25.051830,-0.000118,24.997682,-0.1017,0.329,9.81401,0.00000
1635.00,9.81320,25.051868,-0.000119,24.997755,-0.1014,0.329,9.81320,0.00000
1636.00,9.81366,25.051881,-0.000117,24.997790,-0.1010,0.329,9.81366,0.00000
1637.00,9.81368,25.051928,-0.000116,24.997746,-0.1007,0.330,9.81368,0.00000
1638.00,9.81362,25.052003,-0.000119,24.997671,-0.1004,0.330,9.81362,0.00000
1639.00,9.81486,25.052125,-0.000118,24.997705,-0.1001,0.330,9.81486,0.00000
1640.00,9.81530,25.052101,-0.000122,24.997599,-0.0998,0.330,9.81530,0.00000
1641.00,9.81566,25.052107,-0.000121,24.997589,-0.0995,0.330,9.81566,0.00000
1642.00,9.81450,25.052237,-0.000120,24.997713,-0.0992,0.330,9.81450,0.00000
1643.00,9.81487,25.052198,-0.000115,24.997722,-0.0989,0.330,9.81487,0.00000
1644.00,9.81430,25.052183,-0.000116,24.997679,-0.0985,0.330,9.81430,0.00000
1645.00,9.81286,25.052303,-0.000113,24.997696,-0.0982,0.330,9.81286,0.00000
1646.00,9.81233,25.052406,-0.000115,24.997714,-0.0979,0.330,9.81233,0.00000
1647.00,9.81474,25.052416,-0.000116,24.997652,-0.0976,0.330,9.81474,0.00000
1648.00,9.81444,25.052491,-0.000119,24.997674,-0.0973,0.330,9.81444,0.00000
1649.00,9.81500,25.052533,-0.000118,24.997686,-0.0969,0.330,9.81500,0.00000
1650.00,9.81673,25.052673,-0.000120,24.997746,-0.0966,0.331,9.81673,0.00000
1651.00,9.81694,25.052727,-0.000119,24.997685,-0.0963,0.331,9.81694,0.00000
1652.00,9.81566,25.052740,-0.000115,24.997718,-0.0959,0.331,9.81566,0.00000
1653.00,9.81622,25.052838,-0.000114,24.997794,-0.0956,0.331,9.81622,0.00000
1654.00,9.81606,25.052823,-0.000115,24.997762,-0.0952,0.331,9.81606,0.00000
1655.00,9.81496,25.052692,-0.000114,24.997730,-0.0949,0.331,9.81496,0.00000
1656.00,9.81355,25.052670,-0.000113,24.997742,-0.0945,0.331,9.81355,0.00000
1657.00,9.81228,25.052700,-0.000115,24.997735,-0.0942,0.331,9.81228,0.00000
1658.00,9.81165,25.052656,-0.000115,24.997678,-0.0938,0.331,9.81165,0.00000
1659.00,9.81204,25.052787,-0.000115,24.997737,-0.0934,0.331,9.81204,0.00000
1660.00,9.81220,25.052859,-0.000115,24.997702,-0.0930,0.331,9.81220,0.00000
1661.00,9.81294,25.052933,-0.000117,24.997661,-0.0927,0.331,9.81294,0.00000
1662.00,9.81415,25.052944,-0.000118,24.997668,-0.0923,0.332,9.81415,0.00000
1663.00,9.81488,25.052980,-0.000117,24.997673,-0.0919,0.332,9.81488,0.00000
1664.00,9.81524,25.052989,-0.000120,24.997694,-0.0915,0.332,9.81524,0.00000
1665.00,9.81555,25.052988,-0.000121,24.997718,-0.0911,0.332,9.81555,0.00000
1666.00,9.81555,25.052966,-0.000120,24.997820,-0.0907,0.332,9.81555,0.00000
1667.00,9.81559,25.052976,-0.000119,24.997837,-0.0903,0.332,9.81559,0.00000
1668.00,9.81639,25.052858,-0.000116,24.997777,-0.0899,0.332,9.81639,0.00000
1669.00,9.81505,25.052803,-0.000109,24.997733,-0.0895,0.332,9.81505,0.00000
1670.00,9.81512,25.052835,-0.000107,24.997692,-0.0891,0.332,9.81512,0.00000
1671.00,9.81580,25.052929,-0.000105,24.997668,-0.0887,0.332,9.81580,0.00000
1672.00,9.81621,25.053005,-0.000108,24.997687,-0.0883,0.332,9.81621,0.00000
1673.00,9.81491,25.053110,-0.000110,24.997655,-0.0879,0.332,9.81491,0.00000
1674.00,9.81522,25.053102,-0.000113,24.997604,-0.0875,0.332,9.81522,0.00000
1675.00,9.81505,25.053063,-0.000115,24.997605,-0.0871,0.332,9.81505,0.00000
1676.00,9.81381,25.053049,-0.000119,24.997599,-0.0867,0.333,9.81381,0.00000
1677.00,9.81399,25.053007,-0.000120,24.997539,-0.0864,0.333,9.81399,0.00000
1678.00,9.81410,25.053097,-0.000121,24.997687,-0.0860,0.333,9.81410,0.00000
1679.00,9.81501,25.053207,-0.000118,24.997773,-0.0856,0.333,9.81501,0.00000
1680.00,9.81514,25.053295,-0.000117,24.997818,-0.0853,0.333,9.81514,0.00000
1681.00,9.81533,25.053301,-0.000114,24.997744,-0.0849,0.333,9.81533,0.00000
1682.00,9.81530,25.053350,-0.000111,24.997768,-0.0846,0.333,9.81530,0.00000
1683.00,9.81516,25.053337,-0.000111,24.997699,-0.0842,0.333,9.81516,0.00000
1684.00,9.81442,25.053361,-0.000116,24.997671,-0.0838,0.333,9.81442,0.00000
1685.00,9.81474,25.053363,-0.000121,24.997618,-0.0835,0.334,9.81474,0.00000
1686.00,9.81522,25.053378,-0.000123,24.997632,-0.0831,0.334,9.81522,0.00000
1687.00,9.81502,25.053414,-0.000126,24.997567,-0.0827,0.334,9.81502,0.00000
1688.00,9.81556,25.053454,-0.000128,24.997520,-0.0823,0.334,9.81556,0.00000
1689.00,9.81563,25.053545,-0.000125,24.997557,-0.0820,0.334,9.81563,0.00000
1690.00,9.81543,25.053588,-0.000117,24.997615,-0.0816,0.334,9.81543,0.00000
1691.00,9.81519,25.053674,-0.000112,24.997707,-0.0813,0.334,9.81519,0.00000
1692.00,9.81499,25.053634,-0.000111,24.997759,-0.0809,0.334,9.81499,0.00000
1693.00,9.81498,25.053675,-0.000110,24.997831,-0.0805,0.334,9.81498,0.00000
1694.00,9.81432,25.053644,-0.000114,24.997820,-0.0802,0.334,9.81432,0.00000
1695.00,9.81474,25.053679,-0.000117,24.997762,-0.0798,0.334,9.81474,0.00000
1696.00,9.81513,25.053610,-0.000116,24.997692,-0.0795,0.334,9.81513,0.00000
1697.00,9.81536,25.053688,-0.000115,24.997710,-0.0791,0.334,9.81536,0.00000
1698.00,9.81515,25.053633,-0.000115,24.997650,-0.0788,0.334,9.81515,0.00000
1699.00,9.81655,25.053592,-0.000113,24.997666,-0.0784,0.334,9.81655,0.00000
1700.00,9.81700,25.053532,-0.000113,24.997621,-0.0781,0.335,9.81700,0.00000
1701.00,9.81799,25.053625,-0.000117,24.997628,-0.0777,0.335,9.81799,0.00000
1702.00,9.81945,25.053657,-0.000117,24.997653,-0.0773,0.335,9.81945,0.00000
1703.00,9.81917,25.053717,-0.000116,24.997682,-0.0769,0.335,9.81917,0.00000
1704.00,9.81856,25.053848,-0.000116,24.997758,-0.0765,0.335,9.81856,0.00000
1705.00,9.81845,25.053925,-0.000118,24.997864,-0.0762,0.335,9.81845,0.00000
1706.00,9.81803,25.053889,-0.000118,24.997835,-0.0758,0.335,9.81803,0.00000
1707.00,9.81617,25.053915,-0.000119,24.997793,-0.0754,0.335,9.81617,0.00000
1708.00,9.81723,25.054036,-0.000121,24.997837,-0.0751,0.335,9.81723,0.00000
1709.00,9.81763,25.054008,-0.000123,24.997690,-0.0747,0.336,9.81763,0.00000
1710.00,9.81740,25.054108,-0.000123,24.997641,-0.0743,0.336,9.81740,0.00000
1711.00,9.81669,25.054160,-0.000120,24.997697,-0.0739,0.336,9.81669,0.00000
@12,2.0000,4.0, 1710.005 
1712.00,9.81702,25.054266,-0.000119,24.997798,-0.0736,0.336,9.81702,0.00000
1713.00,9.81612,25.054247,-0.000116,24.997729,-0.0732,0.336,9.81612,0.00000
1714.00,9.81254,25.054372,-0.000115,24.997807,-0.0728,0.336,9.81254,0.00000
1715.00,9.80614,25.054433,-0.000112,24.997826,-0.0724,0.336,9.80614,0.00000
1716.00,9.79781,25.054485,-0.000115,24.997790,-0.0721,0.336,9.79781,0.00000
1717.00,9.78804,25.054458,-0.000117,24.997678,-0.0717,0.336,9.78804,0.00000
1718.00,9.78075,25.054543,-0.000121,24.997745,-0.0713,0.337,9.78075,0.00000
1719.00,9.77839,25.054494,-0.000122,24.997710,-0.0710,0.337,9.77839,0.00000
1720.00,9.78189,25.054451,-0.000125,24.997750,-0.0706,0.337,9.78189,0.00000
1721.00,9.78911,25.054466,-0.000126,24.997770,-0.0702,0.337,9.78911,0.00000
1722.00,9.79950,25.054382,-0.000126,24.997737,-0.0698,0.337,9.79950,0.00000
1723.00,9.80638,25.054308,-0.000124,24.997712,-0.0694,0.337,9.80638,0.00000
1724.00,9.81083,25.054354,-0.000124,24.997830,-0.0690,0.337,9.81083,0.00000
1725.00,9.81290,25.054362,-0.000122,24.997869,-0.0686,0.337,9.81290,0.00000
1726.00,9.81474,25.054347,-0.000121,24.997870,-0.0683,0.337,9.81474,0.00000
1727.00,9.81429,25.054410,-0.000123,24.997887,-0.0679,0.338,9.81429,0.00000
1728.00,9.81514,25.054470,-0.000122,24.997898,-0.0675,0.338,9.81514,0.00000
1729.00,9.81605,25.054404,-0.000122,24.997752,-0.0671,0.338,9.81605,0.00000
1730.00,9.81593,25.054474,-0.000123,24.997691,-0.0667,0.338,9.81593,0.00000
1731.00,9.81572,25.054547,-0.000122,24.997712,-0.0664,0.338,9.81572,0.00000
1732.00,9.81600,25.054591,-0.000120,24.997691,-0.0660,0.338,9.81600,0.00000
1733.00,9.81639,25.054647,-0.000113,24.997684,-0.0656,0.338,9.81639,0.00000
1734.00,9.81709,25.054781,-0.000111,24.997694,-0.0652,0.338,9.81709,0.00000
1735.00,9.81857,25.054823,-0.000112,24.997700,-0.0648,0.338,9.81857,0.00000
1736.00,9.81831,25.054893,-0.000111,24.997715,-0.0645,0.338,9.81831,0.00000
1737.00,9.81727,25.055019,-0.000114,24.997837,-0.0641,0.338,9.81727,0.00000
1738.00,9.81684,25.055142,-0.000118,24.997882,-0.0637,0.338,9.81684,0.00000
1739.00,9.81630,25.055235,-0.000117,24.997950,-0.0634,0.338,9.81630,0.00000
1740.00,9.81581,25.055344,-0.000113,24.997991,-0.0630,0.338,9.81581,0.00000
1741.00,9.81547,25.055432,-0.000111,24.998023,-0.0626,0.338,9.81547,0.00000
1742.00,9.81765,25.055547,-0.000108,24.998044,-0.0622,0.338,9.81765,0.00000
1743.00,9.81867,25.055546,-0.000108,24.997995,-0.0618,0.338,9.81867,0.00000
1744.00,9.81973,25.055543,-0.000111,24.997996,-0.0615,0.339,9.81973,0.00000
1745.00,9.82052,25.055483,-0.000115,24.997913,-0.0611,0.339,9.82052,0.00000
1746.00,9.82128,25.055426,-0.000115,24.997799,-0.0608,0.339,9.82128,0.00000
1747.00,9.82015,25.055350,-0.000117,24.997686,-0.0604,0.339,9.82015,0.00000
1748.00,9.82008,25.055346,-0.000120,24.997729,-0.0601,0.339,9.82008,0.00000
1749.00,9.81882,25.055293,-0.000122,24.997687,-0.0597,0.339,9.81882,0.00000
1750.00,9.81849,25.055341,-0.000123,24.997755,-0.0593,0.339,9.81849,0.00000
1751.00,9.81897,25.055411,-0.000123,24.997838,-0.0590,0.340,9.81897,0.00000
1752.00,9.81983,25.055514,-0.000120,24.997914,-0.0586,0.339,9.81983,0.00000
1753.00,9.81960,25.055560,-0.000121,24.997868,-0.0582,0.340,9.81960,0.00000
1754.00,9.82002,25.055701,-0.000119,24.997893,-0.0578,0.339,9.82002,0.00000
1755.00,9.81915,25.055716,-0.000120,24.997827,-0.0574,0.339,9.81915,0.00000
1756.00,9.81791,25.055722,-0.000124,24.997720,-0.0570,0.340,9.81791,0.00000
1757.00,9.81737,25.055649,-0.000130,24.997585,-0.0566,0.340,9.81737,0.00000
1758.00,9.81696,25.055638,-0.000130,24.997590,-0.0563,0.340,9.81696,0.00000
1759.00,9.81743,25.055622,-0.000129,24.997577,-0.0559,0.340,9.81743,0.00000
1760.00,9.81785,25.055644,-0.000130,24.997562,-0.0555,0.341,9.81785,0.00000
1761.00,9.81884,25.055712,-0.000130,24.997642,-0.0552,0.341,9.81884,0.00000
1762.00,9.81961,25.055781,-0.000130,24.997762,-0.0548,0.341,9.81961,0.00000
1763.00,9.82086,25.055800,-0.000130,24.997787,-0.0544,0.341,9.82086,0.00000
1764.00,9.82165,25.055802,-0.000131,24.997774,-0.0541,0.341,9.82165,0.00000
1765.00,9.82311,25.055825,-0.000131,24.997771,-0.0537,0.341,9.82311,0.00000
1766.00,9.82487,25.055889,-0.000129,24.997747,-0.0533,0.341,9.82487,0.00000
1767.00,9.82536,25.055884,-0.000125,24.997689,-0.0530,0.341,9.82536,0.00000
1768.00,9.82436,25.055889,-0.000124,24.997628,-0.0526,0.341,9.82436,0.00000
1769.00,9.82329,25.055884,-0.000121,24.997605,-0.0522,0.341,9.82329,0.00000
1770.00,9.82170,25.055928,-0.000116,24.997610,-0.0519,0.341,9.82170,0.00000
1771.00,9.81941,25.055927,-0.000114,24.997623,-0.0515,0.341,9.81941,0.00000
1772.00,9.81809,25.055923,-0.000116,24.997502,-0.0511,0.341,9.81809,0.00000
1773.00,9.81768,25.055974,-0.000117,24.997424,-0.0508,0.341,9.81768,0.00000
1774.00,9.81829,25.056100,-0.000121,24.997489,-0.0504,0.342,9.81829,0.00000
1775.00,9.81927,25.056128,-0.000122,24.997483,-0.0500,0.342,9.81927,0.00000
1776.00,9.82154,25.056176,-0.000123,24.997473,-0.0496,0.342,9.82154,0.00000
1777.00,9.82285,25.056240,-0.000117,24.997602,-0.0492,0.342,9.82285,0.00000
1778.00,9.82385,25.056277,-0.000115,24.997721,-0.0489,0.342,9.82385,0.00000
1779.00,9.82343,25.056243,-0.000113,24.997694,-0.0485,0.342,9.82343,0.00000
1780.00,9.82236,25.056280,-0.000115,24.997822,-0.0481,0.342,9.82236,0.00000
1781.00,9.82098,25.056217,-0.000114,24.997821,-0.0478,0.342,9.82098,0.00000
1782.00,9.81967,25.056260,-0.000115,24.997859,-0.0474,0.342,9.81967,0.00000
1783.00,9.81822,25.056300,-0.000115,24.997809,-0.0470,0.342,9.81822,0.00000
1784.00,9.81782,25.056344,-0.000115,24.997778,-0.0467,0.342,9.81782,0.00000
1785.00,9.81825,25.056386,-0.000115,24.997679,-0.0463,0.342,9.81825,0.00000
1786.00,9.81893,25.056427,-0.000116,24.997583,-0.0460,0.342,9.81893,0.00000
1787.00,9.82028,25.056516,-0.000120,24.997587,-0.0456,0.343,9.82028,0.00000
1788.00,9.82192,25.056522,-0.000120,24.997603,-0.0453,0.343,9.82192,0.00000
1789.00,9.82188,25.056492,-0.000121,24.997586,-0.0450,0.343,9.82188,0.00000
1790.00,9.82182,25.056471,-0.000121,24.997620,-0.0447,0.343,9.82182,0.00000
1791.00,9.82108,25.056460,-0.000119,24.997709,-0.0444,0.343,9.82108,0.00000
1792.00,9.82084,25.056436,-0.000117,24.997679,-0.0440,0.343,9.82084,0.00000
1793.00,9.82060,25.056472,-0.000117,24.997692,-0.0437,0.343,9.82060,0.00000
1794.00,9.82083,25.056568,-0.000115,24.997766,-0.0434,0.343,9.82083,0.00000
1795.00,9.82078,25.056629,-0.000114,24.997728,-0.0431,0.343,9.82078,0.00000
1796.00,9.82099,25.056717,-0.000115,24.997761,-0.0428,0.343,9.82099,0.00000
1797.00,9.82051,25.056712,-0.000115,24.997748,-0.0425,0.343,9.82051,0.00000
1798.00,9.81936,25.056713,-0.000113,24.997726,-0.0422,0.343,9.81936,0.00000
1799.00,9.81962,25.056749,-0.000114,24.997714,-0.0420,0.343,9.81962,0.00000
1800.00,9.82105,25.056714,-0.000112,24.997707,-0.0417,0.343,9.82105,0.00000
1801.00,9.82116,25.056670,-0.000111,24.997675,-0.0415,0.343,9.82116,0.00000
1802.00,9.82237,25.056711,-0.000114,24.997723,-0.0412,0.344,9.82237,0.00000
1803.00,9.82320,25.056817,-0.000118,24.997790,-0.0409,0.344,9.82320,0.00000
1804.00,9.82364,25.056794,-0.000119,24.997760,-0.0407,0.344,9.82364,0.00000
1805.00,9.82212,25.056877,-0.000126,24.997779,-0.0404,0.344,9.82212,0.00000
1806.00,9.82135,25.057068,-0.000127,24.997799,-0.0402,0.344,9.82135,0.00000
1807.00,9.81990,25.057062,-0.000124,24.997713,-0.0399,0.345,9.81990,0.00000
1808.00,9.82032,25.057023,-0.000126,24.997667,-0.0397,0.345,9.82032,0.00000
1809.00,9.82067,25.057051,-0.000127,24.997686,-0.0394,0.345,9.82067,0.00000
1810.00,9.82190,25.056962,-0.000124,24.997637,-0.0392,0.345,9.82190,0.00000
1811.00,9.82278,25.056914,-0.000124,24.997658,-0.0389,0.345,9.82278,0.00000
1812.00,9.82401,25.057047,-0.000123,24.997781,-0.0387,0.345,9.82401,0.00000
1813.00,9.82375,25.057155,-0.000120,24.997868,-0.0384,0.345,9.82375,0.00000
1814.00,9.82246,25.057246,-0.000119,24.997881,-0.0382,0.345,9.82246,0.00000
1815.00,9.82169,25.057413,-0.000119,24.997952,-0.0380,0.345,9.82169,0.00000
1816.00,9.82127,25.057430,-0.000120,24.997915,-0.0378,0.345,9.82127,0.00000
1817.00,9.82087,25.057388,-0.000123,24.997865,-0.0376,0.346,9.82087,0.00000
1818.00,9.82112,25.057417,-0.000123,24.997859,-0.0374,0.346,9.82112,0.00000
1819.00,9.82161,25.057462,-0.000124,24.997892,-0.0372,0.346,9.82161,0.00000
1820.00,9.82218,25.057498,-0.000121,24.997868,-0.0371,0.346,9.82218,0.00000
1821.00,9.82241,25.057534,-0.000122,24.997851,-0.0369,0.346,9.82241,0.00000
1822.00,9.82148,25.057602,-0.000121,24.997824,-0.0367,0.346,9.82148,0.00000
1823.00,9.82137,25.057650,-0.000120,24.997775,-0.0365,0.346,9.82137,0.00000
1824.00,9.82345,25.057675,-0.000121,24.997752,-0.0363,0.346,9.82345,0.00000
1825.00,9.82301,25.057743,-0.000124,24.997759,-0.0361,0.347,9.82301,0.00000
1826.00,9.82199,25.057840,-0.000123,24.997821,-0.0359,0.347,9.82199,0.00000
1827.00,9.82067,25.057881,-0.000122,24.997849,-0.0357,0.347,9.82067,0.00000
1828.00,9.81831,25.057872,-0.000124,24.997856,-0.0354,0.347,9.81831,0.00000
1829.00,9.81499,25.057947,-0.000123,24.997901,-0.0352,0.347,9.81499,0.00000
1830.00,9.81325,25.057939,-0.000123,24.997925,-0.0350,0.348,9.81325,0.00000
1831.00,9.81105,25.057930,-0.000123,24.997943,-0.0347,0.348,9.81105,0.00000
1832.00,9.80777,25.057929,-0.000122,24.997904,-0.0345,0.348,9.80777,0.00000
1833.00,9.80332,25.057924,-0.000115,24.997833,-0.0343,0.347,9.80332,0.00000
1834.00,9.79760,25.057895,-0.000111,24.997810,-0.0340,0.347,9.79760,0.00000
1835.00,9.79340,25.057845,-0.000110,24.997788,-0.0338,0.347,9.79340,0.00000
1836.00,9.79159,25.057870,-0.000111,24.997812,-0.0336,0.347,9.79159,0.00000
1837.00,9.79299,25.057879,-0.000110,24.997842,-0.0333,0.347,9.79299,0.00000
1838.00,9.79492,25.057972,-0.000114,24.997946,-0.0331,0.348,9.79492,0.00000
1839.00,9.79886,25.057990,-0.000118,24.997901,-0.0328,0.348,9.79886,0.00000
1840.00,9.80210,25.058080,-0.000115,24.997953,-0.0326,0.348,9.80210,0.00000
1841.00,9.80541,25.058060,-0.000114,24.997964,-0.0324,0.348,9.80541,0.00000
1842.00,9.80873,25.058049,-0.000116,24.997936,-0.0322,0.348,9.80873,0.00000
1843.00,9.81281,25.057946,-0.000117,24.997868,-0.0320,0.348,9.81281,0.00000
1844.00,9.81530,25.057871,-0.000117,24.997820,-0.0318,0.348,9.81530,0.00000
1845.00,9.81775,25.057900,-0.000120,24.997785,-0.0316,0.348,9.81775,0.00000
1846.00,9.81936,25.057953,-0.000121,24.997662,-0.0315,0.348,9.81936,0.00000
1847.00,9.81943,25.058001,-0.000121,24.997609,-0.0313,0.349,9.81943,0.00000
1848.00,9.82019,25.058112,-0.000120,24.997601,-0.0311,0.349,9.82019,0.00000
1849.00,9.82191,25.058224,-0.000121,24.997651,-0.0309,0.349,9.82191,0.00000
1850.00,9.82357,25.058173,-0.000119,24.997677,-0.0307,0.349,9.82357,0.00000
1851.00,9.82498,25.058183,-0.000119,24.997761,-0.0305,0.349,9.82498,0.00000
1852.00,9.82696,25.058241,-0.000119,24.997897,-0.0304,0.349,9.82696,0.00000
1853.00,9.82815,25.058168,-0.000118,24.997881,-0.0302,0.349,9.82815,0.00000
1854.00,9.82950,25.058199,-0.000117,24.997879,-0.0301,0.349,9.82950,0.00000
1855.00,9.83076,25.058300,-0.000119,24.997837,-0.0299,0.349,9.83076,0.00000
1856.00,9.83204,25.058283,-0.000121,24.997761,-0.0298,0.349,9.83204,0.00000
1857.00,9.83258,25.058279,-0.000118,24.997714,-0.0296,0.349,9.83258,0.00000
1858.00,9.83437,25.058414,-0.000119,24.997746,-0.0294,0.349,9.83437,0.00000
1859.00,9.83537,25.058416,-0.000119,24.997691,-0.0292,0.349,9.83537,0.00000
1860.00,9.83614,25.058424,-0.000117,24.997684,-0.0290,0.349,9.83614,0.00000
1861.00,9.83716,25.058461,-0.000117,24.997651,-0.0288,0.349,9.83716,0.00000
@13,2.0000,4.0, 1860.091 
1862.00,9.83818,25.058563,-0.000118,24.997604,-0.0286,0.350,9.83818,0.00000
1863.00,9.83755,25.058604,-0.000120,24.997642,-0.0285,0.350,9.83755,0.00000
1864.00,9.83389,25.058715,-0.000121,24.997729,-0.0283,0.350,9.83389,0.00000
1865.00,9.82753,25.058780,-0.000119,24.997771,-0.0281,0.350,9.82753,0.00000
1866.00,9.81947,25.058893,-0.000120,24.997842,-0.0280,0.350,9.81947,0.00000
1867.00,9.81140,25.058964,-0.000123,24.997911,-0.0278,0.351,9.81140,0.00000
1868.00,9.80512,25.059021,-0.000124,24.997878,-0.0277,0.351,9.80512,0.00000
1869.00,9.80378,25.059009,-0.000122,24.997811,-0.0275,0.351,9.80378,0.00000
1870.00,9.80669,25.059055,-0.000124,24.997782,-0.0274,0.351,9.80669,0.00000
1871.00,9.81258,25.059083,-0.000123,24.997811,-0.0273,0.351,9.81258,0.00000
1872.00,9.81863,25.059012,-0.000119,24.997726,-0.0272,0.351,9.81863,0.00000
1873.00,9.82592,25.058965,-0.000114,24.997715,-0.0271,0.351,9.82592,0.00000
1874.00,9.83022,25.058944,-0.000114,24.997701,-0.0270,0.351,9.83022,0.00000
1875.00,9.83256,25.058925,-0.000113,24.997697,-0.0268,0.351,9.83256,0.00000
1876.00,9.83369,25.058946,-0.000112,24.997654,-0.0267,0.351,9.83369,0.00000
1877.00,9.83513,25.059064,-0.000109,24.997690,-0.0266,0.351,9.83513,0.00000
1878.00,9.83488,25.059148,-0.000108,24.997699,-0.0264,0.351,9.83488,0.00000
1879.00,9.83561,25.059208,-0.000108,24.997741,-0.0263,0.351,9.83561,0.00000
1880.00,9.83696,25.059340,-0.000109,24.997807,-0.0261,0.351,9.83696,0.00000
1881.00,9.83828,25.059401,-0.000110,24.997855,-0.0259,0.351,9.83828,0.00000
1882.00,9.83873,25.059349,-0.000112,24.997845,-0.0258,0.352,9.83873,0.00000
1883.00,9.83896,25.059334,-0.000115,24.997833,-0.0257,0.352,9.83896,0.00000
1884.00,9.83980,25.059279,-0.000114,24.997774,-0.0255,0.352,9.83980,0.00000
1885.00,9.84081,25.059201,-0.000111,24.997699,-0.0254,0.352,9.84081,0.00000
1886.00,9.84003,25.059112,-0.000109,24.997607,-0.0253,0.352,9.84003,0.00000
1887.00,9.84009,25.059181,-0.000108,24.997633,-0.0253,0.352,9.84009,0.00000
1888.00,9.84121,25.059290,-0.000105,24.997661,-0.0252,0.352,9.84121,0.00000
1889.00,9.84111,25.059443,-0.000106,24.997772,-0.0251,0.352,9.84111,0.00000
1890.00,9.84088,25.059496,-0.000109,24.997749,-0.0251,0.352,9.84088,0.00000
1891.00,9.84212,25.059609,-0.000112,24.997795,-0.0251,0.352,9.84212,0.00000
1892.00,9.84257,25.059619,-0.000117,24.997742,-0.0251,0.352,9.84257,0.00000
1893.00,9.84173,25.059636,-0.000118,24.997736,-0.0251,0.353,9.84173,0.00000
1894.00,9.84185,25.059685,-0.000116,24.997653,-0.0252,0.353,9.84185,0.00000
1895.00,9.84111,25.059784,-0.000115,24.997650,-0.0252,0.353,9.84111,0.00000
1896.00,9.84084,25.059877,-0.000114,24.997622,-0.0252,0.353,9.84084,0.00000
1897.00,9.83997,25.059962,-0.000112,24.997700,-0.0253,0.353,9.83997,0.00000
1898.00,9.84034,25.060021,-0.000111,24.997759,-0.0253,0.353,9.84034,0.00000
1899.00,9.83976,25.059956,-0.000117,24.997752,-0.0254,0.353,9.83976,0.00000
1900.00,9.84008,25.059938,-0.000116,24.997748,-0.0254,0.353,9.84008,0.00000
1901.00,9.83990,25.059930,-0.000113,24.997767,-0.0255,0.353,9.83990,0.00000
1902.00,9.84166,25.059957,-0.000112,24.997701,-0.0255,0.353,9.84166,0.00000
1903.00,9.84203,25.059990,-0.000114,24.997591,-0.0256,0.353,9.84203,0.00000
1904.00,9.84307,25.060149,-0.000112,24.997619,-0.0257,0.353,9.84307,0.00000
1905.00,9.84416,25.060242,-0.000114,24.997668,-0.0258,0.354,9.84416,0.00000
1906.00,9.84481,25.060372,-0.000119,24.997715,-0.0259,0.354,9.84481,0.00000
1907.00,9.84439,25.060402,-0.000121,24.997732,-0.0260,0.354,9.84439,0.00000
1908.00,9.84322,25.060393,-0.000123,24.997780,-0.0261,0.354,9.84322,0.00000
1909.00,9.84299,25.060391,-0.000121,24.997838,-0.0262,0.354,9.84299,0.00000
1910.00,9.84241,25.060318,-0.000121,24.997841,-0.0263,0.355,9.84241,0.00000
1911.00,9.84211,25.060186,-0.000117,24.997786,-0.0265,0.354,9.84211,0.00000
1912.00,9.84204,25.060175,-0.000115,24.997766,-0.0266,0.354,9.84204,0.00000
1913.00,9.84305,25.060269,-0.000112,24.997807,-0.0267,0.354,9.84305,0.00000
1914.00,9.84239,25.060372,-0.000113,24.997796,-0.0269,0.355,9.84239,0.00000
1915.00,9.84219,25.060501,-0.000113,24.997753,-0.0271,0.355,9.84219,0.00000
1916.00,9.84377,25.060669,-0.000113,24.997824,-0.0272,0.355,9.84377,0.00000
1917.00,9.84443,25.060647,-0.000111,24.997763,-0.0274,0.355,9.84443,0.00000
1918.00,9.84396,25.060585,-0.000111,24.997668,-0.0276,0.355,9.84396,0.00000
1919.00,9.84372,25.060476,-0.000109,24.997598,-0.0278,0.355,9.84372,0.00000
1920.00,9.84297,25.060456,-0.000107,24.997652,-0.0280,0.355,9.84297,0.00000
1921.00,9.84078,25.060444,-0.000108,24.997658,-0.0282,0.355,9.84078,0.00000
1922.00,9.84094,25.060512,-0.000109,24.997781,-0.0284,0.355,9.84094,0.00000
1923.00,9.84280,25.060587,-0.000110,24.997916,-0.0285,0.355,9.84280,0.00000
1924.00,9.84517,25.060635,-0.000112,24.997967,-0.0287,0.356,9.84517,0.00000
1925.00,9.84562,25.060697,-0.000112,24.998047,-0.0289,0.356,9.84562,0.00000
1926.00,9.84574,25.060662,-0.000111,24.998081,-0.0291,0.356,9.84574,0.00000
1927.00,9.84389,25.060730,-0.000110,24.998086,-0.0294,0.356,9.84389,0.00000
1928.00,9.84313,25.060727,-0.000110,24.997973,-0.0296,0.356,9.84313,0.00000
1929.00,9.84217,25.060838,-0.000110,24.997936,-0.0298,0.356,9.84217,0.00000
1930.00,9.84193,25.060888,-0.000108,24.997879,-0.0300,0.356,9.84193,0.00000
1931.00,9.84259,25.061021,-0.000110,24.997849,-0.0303,0.356,9.84259,0.00000
1932.00,9.84289,25.061066,-0.000114,24.997823,-0.0305,0.356,9.84289,0.00000
1933.00,9.84222,25.061168,-0.000114,24.997891,-0.0307,0.356,9.84222,0.00000
1934.00,9.84131,25.061233,-0.000112,24.997966,-0.0310,0.356,9.84131,0.00000
1935.00,9.84162,25.061141,-0.000115,24.997869,-0.0313,0.356,9.84162,0.00000
1936.00,9.84091,25.061106,-0.000114,24.997824,-0.0315,0.356,9.84091,0.00000
1937.00,9.84201,25.061077,-0.000115,24.997766,-0.0318,0.357,9.84201,0.00000
1938.00,9.84131,25.060993,-0.000116,24.997653,-0.0321,0.357,9.84131,0.00000
1939.00,9.84225,25.060897,-0.000117,24.997532,-0.0324,0.357,9.84225,0.00000
1940.00,9.84360,25.061001,-0.000119,24.997647,-0.0328,0.357,9.84360,0.00000
1941.00,9.84393,25.060956,-0.000120,24.997623,-0.0331,0.357,9.84393,0.00000
1942.00,9.84383,25.060985,-0.000118,24.997650,-0.0335,0.357,9.84383,0.00000
1943.00,9.84439,25.061040,-0.000114,24.997736,-0.0338,0.357,9.84439,0.00000
1944.00,9.84406,25.061101,-0.000112,24.997830,-0.0342,0.357,9.84406,0.00000
1945.00,9.84298,25.061234,-0.000113,24.997879,-0.0346,0.357,9.84298,0.00000
1946.00,9.84330,25.061359,-0.000113,24.997943,-0.0351,0.357,9.84330,0.00000
1947.00,9.84319,25.061457,-0.000113,24.997988,-0.0355,0.357,9.84319,0.00000
1948.00,9.84346,25.061545,-0.000114,24.998013,-0.0359,0.358,9.84346,0.00000
1949.00,9.84344,25.061559,-0.000115,24.997983,-0.0364,0.358,9.84344,0.00000
1950.00,9.84346,25.061481,-0.000112,24.997862,-0.0368,0.358,9.84346,0.00000
1951.00,9.84286,25.061501,-0.000111,24.997834,-0.0373,0.358,9.84286,0.00000
1952.00,9.84259,25.061507,-0.000110,24.997841,-0.0377,0.358,9.84259,0.00000
1953.00,9.84331,25.061440,-0.000108,24.997808,-0.0382,0.358,9.84331,0.00000
1954.00,9.84341,25.061459,-0.000110,24.997827,-0.0386,0.358,9.84341,0.00000
1955.00,9.84382,25.061381,-0.000114,24.997769,-0.0391,0.358,9.84382,0.00000
1956.00,9.84455,25.061316,-0.000111,24.997693,-0.0396,0.358,9.84455,0.00000
1957.00,9.84505,25.061399,-0.000112,24.997713,-0.0400,0.358,9.84505,0.00000
1958.00,9.84329,25.061473,-0.000112,24.997725,-0.0404,0.358,9.84329,0.00000
1959.00,9.84271,25.061493,-0.000110,24.997765,-0.0409,0.358,9.84271,0.00000
1960.00,9.84244,25.061644,-0.000109,24.997900,-0.0413,0.358,9.84244,0.00000
1961.00,9.84208,25.061788,-0.000112,24.997942,-0.0417,0.358,9.84208,0.00000
1962.00,9.84178,25.061772,-0.000115,24.997831,-0.0422,0.358,9.84178,0.00000
1963.00,9.84286,25.061879,-0.000119,24.997839,-0.0427,0.358,9.84286,0.00000
1964.00,9.84325,25.061919,-0.000122,24.997677,-0.0432,0.359,9.84325,0.00000
1965.00,9.84379,25.061955,-0.000123,24.997604,-0.0436,0.359,9.84379,0.00000
1966.00,9.84481,25.061960,-0.000126,24.997603,-0.0441,0.359,9.84481,0.00000
1967.00,9.84444,25.062048,-0.000126,24.997716,-0.0445,0.359,9.84444,0.00000
1968.00,9.84375,25.062033,-0.000129,24.997686,-0.0449,0.359,9.84375,0.00000
1969.00,9.84341,25.062120,-0.000128,24.997783,-0.0454,0.359,9.84341,0.00000
1970.00,9.84333,25.062096,-0.000124,24.997801,-0.0458,0.359,9.84333,0.00000
1971.00,9.84257,25.062070,-0.000120,24.997827,-0.0462,0.359,9.84257,0.00000
1972.00,9.84274,25.061975,-0.000117,24.997685,-0.0466,0.359,9.84274,0.00000
1973.00,9.84351,25.061934,-0.000118,24.997597,-0.0469,0.359,9.84351,0.00000
1974.00,9.84445,25.061931,-0.000119,24.997550,-0.0473,0.359,9.84445,0.00000
1975.00,9.84409,25.062043,-0.000121,24.997461,-0.0477,0.360,9.84409,0.00000
1976.00,9.84481,25.062176,-0.000125,24.997407,-0.0481,0.360,9.84481,0.00000
1977.00,9.84469,25.062253,-0.000127,24.997420,-0.0485,0.360,9.84469,0.00000
1978.00,9.84490,25.062351,-0.000125,24.997510,-0.0489,0.360,9.84490,0.00000
1979.00,9.84343,25.062423,-0.000124,24.997537,-0.0493,0.360,9.84343,0.00000
1980.00,9.84325,25.062426,-0.000122,24.997559,-0.0496,0.360,9.84325,0.00000
1981.00,9.84243,25.062433,-0.000121,24.997607,-0.0500,0.360,9.84243,0.00000
1982.00,9.84274,25.062506,-0.000119,24.997666,-0.0504,0.360,9.84274,0.00000
1983.00,9.84248,25.062455,-0.000123,24.997637,-0.0508,0.360,9.84248,0.00000
1984.00,9.84344,25.062425,-0.000123,24.997633,-0.0512,0.360,9.84344,0.00000
1985.00,9.84433,25.062424,-0.000126,24.997662,-0.0515,0.360,9.84433,0.00000
1986.00,9.84386,25.062440,-0.000128,24.997651,-0.0519,0.361,9.84386,0.00000
1987.00,9.84438,25.062473,-0.000127,24.997722,-0.0523,0.361,9.84438,0.00000
1988.00,9.84498,25.062512,-0.000124,24.997673,-0.0527,0.361,9.84498,0.00000
1989.00,9.84431,25.062589,-0.000123,24.997696,-0.0531,0.361,9.84431,0.00000
1990.00,9.84388,25.062670,-0.000120,24.997746,-0.0535,0.361,9.84388,0.00000
1991.00,9.84403,25.062698,-0.000119,24.997747,-0.0539,0.361,9.84403,0.00000
1992.00,9.84390,25.062698,-0.000117,24.997618,-0.0543,0.361,9.84390,0.00000
1993.00,9.84247,25.062866,-0.000118,24.997753,-0.0546,0.361,9.84247,0.00000
1994.00,9.84263,25.062879,-0.000115,24.997775,-0.0550,0.361,9.84263,0.00000
1995.00,9.84202,25.062806,-0.000117,24.997729,-0.0554,0.361,9.84202,0.00000
1996.00,9.84133,25.062738,-0.000115,24.997723,-0.0558,0.361,9.84133,0.00000
1997.00,9.84084,25.062709,-0.000116,24.997772,-0.0561,0.361,9.84084,0.00000
1998.00,9.84161,25.062596,-0.000115,24.997726,-0.0565,0.361,9.84161,0.00000
1999.00,9.84176,25.062523,-0.000117,24.997667,-0.0569,0.361,9.84176,0.00000
2000.00,9.84170,25.062558,-0.000119,24.997662,-0.0573,0.362,9.84170,0.00000
2001.00,9.84270,25.062557,-0.000119,24.997582,-0.0577,0.362,9.84270,0.00000
2002.00,9.84293,25.062604,-0.000118,24.997561,-0.0581,0.362,9.84293,0.00000
2003.00,9.84258,25.062712,-0.000117,24.997546,-0.0585,0.362,9.84258,0.00000
2004.00,9.84238,25.062781,-0.000115,24.997563,-0.0590,0.362,9.84238,0.00000
2005.00,9.84257,25.062822,-0.000115,24.997510,-0.0594,0.362,9.84257,0.00000
2006.00,9.84228,25.062905,-0.000115,24.997555,-0.0598,0.362,9.84228,0.00000
2007.00,9.84246,25.063018,-0.000116,24.997629,-0.0603,0.362,9.84246,0.00000
2008.00,9.84279,25.063016,-0.000117,24.997663,-0.0607,0.362,9.84279,0.00000
2009.00,9.84216,25.063100,-0.000118,24.997716,-0.0612,0.362,9.84216,0.00000
2010.00,9.84345,25.063154,-0.000118,24.997752,-0.0616,0.362,9.84345,0.00000
2011.00,9.84365,25.063254,-0.000120,24.997808,-0.0620,0.363,9.84365,0.00000
@14,2.0000,4.0, 2010.087 
2012.00,9.84298,25.063245,-0.000119,24.997757,-0.0625,0.363,9.84298,0.00000
2013.00,9.84265,25.063322,-0.000120,24.997678,-0.0629,0.363,9.84265,0.00000
2014.00,9.84172,25.063327,-0.000120,24.997663,-0.0633,0.363,9.84172,0.00000
2015.00,9.83488,25.063330,-0.000117,24.997718,-0.0638,0.363,9.83488,0.00000
2016.00,9.82666,25.063293,-0.000118,24.997667,-0.0642,0.363,9.82666,0.00000
2017.00,9.81869,25.063363,-0.000122,24.997743,-0.0647,0.363,9.81869,0.00000
2018.00,9.81231,25.063343,-0.000121,24.997799,-0.0651,0.363,9.81231,0.00000
2019.00,9.80905,25.063402,-0.000119,24.997792,-0.0655,0.363,9.80905,0.00000
2020.00,9.81251,25.063397,-0.000122,24.997726,-0.0659,0.363,9.81251,0.00000
2021.00,9.81828,25.063435,-0.000119,24.997772,-0.0664,0.363,9.81828,0.00000
2022.00,9.82537,25.063397,-0.000119,24.997690,-0.0668,0.363,9.82537,0.00000
2023.00,9.83113,25.063420,-0.000119,24.997637,-0.0672,0.363,9.83113,0.00000
2024.00,9.83479,25.063525,-0.000119,24.997646,-0.0676,0.363,9.83479,0.00000
2025.00,9.83546,25.063679,-0.000119,24.997698,-0.0680,0.363,9.83546,0.00000
2026.00,9.83715,25.063847,-0.000121,24.997739,-0.0684,0.364,9.83715,0.00000
2027.00,9.83792,25.063965,-0.000120,24.997754,-0.0688,0.364,9.83792,0.00000
2028.00,9.83885,25.064080,-0.000121,24.997750,-0.0692,0.364,9.83885,0.00000
2029.00,9.84011,25.064090,-0.000124,24.997725,-0.0696,0.364,9.84011,0.00000
2030.00,9.84128,25.064098,-0.000122,24.997675,-0.0700,0.364,9.84128,0.00000
2031.00,9.84332,25.064060,-0.000121,24.997628,-0.0704,0.364,9.84332,0.00000
2032.00,9.84374,25.064042,-0.000120,24.997662,-0.0708,0.364,9.84374,0.00000
2033.00,9.84306,25.064023,-0.000122,24.997713,-0.0711,0.364,9.84306,0.00000
2034.00,9.84245,25.063972,-0.000120,24.997702,-0.0715,0.364,9.84245,0.00000
2035.00,9.84152,25.064028,-0.000120,24.997756,-0.0719,0.364,9.84152,0.00000
2036.00,9.83998,25.064083,-0.000118,24.997760,-0.0722,0.364,9.83998,0.00000
2037.00,9.84023,25.064104,-0.000118,24.997746,-0.0726,0.364,9.84023,0.00000
2038.00,9.84106,25.064092,-0.000114,24.997689,-0.0730,0.364,9.84106,0.00000
2039.00,9.84101,25.064182,-0.000114,24.997679,-0.0733,0.364,9.84101,0.00000
2040.00,9.84261,25.064227,-0.000114,24.997709,-0.0737,0.364,9.84261,0.00000
2041.00,9.84275,25.064228,-0.000113,24.997702,-0.0741,0.364,9.84275,0.00000
2042.00,9.84199,25.064238,-0.000112,24.997699,-0.0745,0.364,9.84199,0.00000
2043.00,9.84152,25.064237,-0.000116,24.997761,-0.0748,0.365,9.84152,0.00000
2044.00,9.84226,25.064208,-0.000116,24.997813,-0.0752,0.365,9.84226,0.00000
2045.00,9.84140,25.064164,-0.000117,24.997793,-0.0756,0.365,9.84140,0.00000
2046.00,9.84112,25.064232,-0.000119,24.997791,-0.0760,0.365,9.84112,0.00000
2047.00,9.84258,25.064291,-0.000118,24.997745,-0.0763,0.365,9.84258,0.00000
2048.00,9.84243,25.064410,-0.000114,24.997702,-0.0767,0.365,9.84243,0.00000
2049.00,9.84213,25.064627,-0.000112,24.997772,-0.0771,0.365,9.84213,0.00000
2050.00,9.84158,25.064637,-0.000110,24.997713,-0.0775,0.365,9.84158,0.00000
2051.00,9.84109,25.064615,-0.000106,24.997743,-0.0778,0.365,9.84109,0.00000
2052.00,9.84004,25.064678,-0.000105,24.997811,-0.0782,0.365,9.84004,0.00000
2053.00,9.84023,25.064745,-0.000106,24.997899,-0.0786,0.365,9.84023,0.00000
2054.00,9.84095,25.064656,-0.000107,24.997808,-0.0790,0.365,9.84095,0.00000
2055.00,9.84294,25.064624,-0.000107,24.997771,-0.0794,0.365,9.84294,0.00000
2056.00,9.84460,25.064619,-0.000112,24.997708,-0.0798,0.366,9.84460,0.00000
2057.00,9.84496,25.064586,-0.000111,24.997635,-0.0802,0.366,9.84496,0.00000
2058.00,9.84500,25.064637,-0.000114,24.997589,-0.0806,0.366,9.84500,0.00000
2059.00,9.84409,25.064691,-0.000114,24.997628,-0.0809,0.366,9.84409,0.00000
2060.00,9.84241,25.064804,-0.000116,24.997698,-0.0813,0.366,9.84241,0.00000
2061.00,9.84033,25.064873,-0.000113,24.997735,-0.0817,0.366,9.84033,0.00000
2062.00,9.83955,25.064979,-0.000111,24.997757,-0.0821,0.366,9.83955,0.00000
2063.00,9.83955,25.065016,-0.000108,24.997831,-0.0825,0.366,9.83955,0.00000
2064.00,9.83986,25.065025,-0.000108,24.997854,-0.0829,0.366,9.83986,0.00000
2065.00,9.83938,25.065117,-0.000107,24.997879,-0.0833,0.366,9.83938,0.00000
2066.00,9.83930,25.065146,-0.000112,24.997808,-0.0837,0.366,9.83930,0.00000
2067.00,9.83832,25.065127,-0.000114,24.997839,-0.0841,0.366,9.83832,0.00000
2068.00,9.83848,25.065125,-0.000114,24.997820,-0.0845,0.366,9.83848,0.00000
2069.00,9.84012,25.065129,-0.000114,24.997754,-0.0849,0.366,9.84012,0.00000
2070.00,9.84223,25.065090,-0.000114,24.997705,-0.0854,0.367,9.84223,0.00000
2071.00,9.84260,25.065109,-0.000108,24.997752,-0.0858,0.366,9.84260,0.00000
2072.00,9.84398,25.065139,-0.000108,24.997762,-0.0863,0.366,9.84398,0.00000
2073.00,9.84257,25.065045,-0.000110,24.997654,-0.0868,0.366,9.84257,0.00000
2074.00,9.84008,25.065091,-0.000112,24.997638,-0.0872,0.367,9.84008,0.00000
2075.00,9.83847,25.065206,-0.000114,24.997687,-0.0877,0.367,9.83847,0.00000
2076.00,9.83932,25.065289,-0.000116,24.997729,-0.0881,0.367,9.83932,0.00000
2077.00,9.83820,25.065249,-0.000115,24.997640,-0.0886,0.367,9.83820,0.00000
2078.00,9.83868,25.065375,-0.000114,24.997670,-0.0890,0.367,9.83868,0.00000
2079.00,9.83907,25.065423,-0.000112,24.997687,-0.0895,0.367,9.83907,0.00000
2080.00,9.84004,25.065423,-0.000110,24.997650,-0.0899,0.367,9.84004,0.00000
2081.00,9.84143,25.065426,-0.000114,24.997621,-0.0904,0.367,9.84143,0.00000
2082.00,9.84287,25.065514,-0.000118,24.997651,-0.0909,0.367,9.84287,0.00000
2083.00,9.84291,25.065614,-0.000119,24.997673,-0.0913,0.367,9.84291,0.00000
2084.00,9.84296,25.065572,-0.000121,24.997596,-0.0918,0.367,9.84296,0.00000
2085.00,9.84251,25.065584,-0.000126,24.997629,-0.0923,0.368,9.84251,0.00000
2086.00,9.84054,25.065556,-0.000125,24.997606,-0.0927,0.368,9.84054,0.00000
2087.00,9.84021,25.065556,-0.000125,24.997617,-0.0932,0.368,9.84021,0.00000
2088.00,9.84122,25.065432,-0.000128,24.997559,-0.0937,0.368,9.84122,0.00000
2089.00,9.84219,25.065461,-0.000127,24.997551,-0.0941,0.368,9.84219,0.00000
2090.00,9.84206,25.065440,-0.000125,24.997491,-0.0945,0.368,9.84206,0.00000
2091.00,9.84163,25.065482,-0.000126,24.997520,-0.0950,0.369,9.84163,0.00000
2092.00,9.84059,25.065555,-0.000124,24.997528,-0.0954,0.369,9.84059,0.00000
2093.00,9.84042,25.065618,-0.000121,24.997540,-0.0959,0.369,9.84042,0.00000
2094.00,9.84077,25.065581,-0.000120,24.997475,-0.0963,0.369,9.84077,0.00000
2095.00,9.84083,25.065708,-0.000116,24.997525,-0.0967,0.369,9.84083,0.00000
2096.00,9.84268,25.065754,-0.000111,24.997493,-0.0972,0.369,9.84268,0.00000
2097.00,9.84433,25.065836,-0.000114,24.997532,-0.0976,0.369,9.84433,0.00000
2098.00,9.84398,25.065854,-0.000116,24.997518,-0.0980,0.369,9.84398,0.00000
2099.00,9.84279,25.066010,-0.000116,24.997619,-0.0985,0.369,9.84279,0.00000
2100.00,9.84396,25.065977,-0.000118,24.997562,-0.0989,0.369,9.84396,0.00000
2101.00,9.84284,25.066051,-0.000121,24.997602,-0.0994,0.370,9.84284,0.00000
2102.00,9.84134,25.066020,-0.000118,24.997565,-0.0998,0.370,9.84134,0.00000
2103.00,9.84156,25.066096,-0.000112,24.997642,-0.1002,0.369,9.84156,0.00000
2104.00,9.84214,25.066121,-0.000111,24.997721,-0.1006,0.369,9.84214,0.00000
2105.00,9.84056,25.066220,-0.000109,24.997807,-0.1011,0.369,9.84056,0.00000
2106.00,9.84118,25.066202,-0.000108,24.997804,-0.1015,0.369,9.84118,0.00000
2107.00,9.84130,25.066213,-0.000111,24.997789,-0.1019,0.369,9.84130,0.00000
2108.00,9.84021,25.066229,-0.000115,24.997746,-0.1023,0.370,9.84021,0.00000
2109.00,9.83867,25.066254,-0.000116,24.997708,-0.1028,0.370,9.83867,0.00000
2110.00,9.83822,25.066282,-0.000117,24.997705,-0.1032,0.370,9.83822,0.00000
2111.00,9.83693,25.066392,-0.000116,24.997771,-0.1037,0.370,9.83693,0.00000
2112.00,9.83820,25.066463,-0.000110,24.997806,-0.1041,0.370,9.83820,0.00000
2113.00,9.83870,25.066501,-0.000109,24.997777,-0.1045,0.370,9.83870,0.00000
2114.00,9.83927,25.066550,-0.000107,24.997816,-0.1049,0.369,9.83927,0.00000
2115.00,9.83993,25.066591,-0.000103,24.997764,-0.1053,0.369,9.83993,0.00000
2116.00,9.83944,25.066562,-0.000105,24.997657,-0.1058,0.369,9.83944,0.00000
2117.00,9.83824,25.066633,-0.000108,24.997673,-0.1062,0.369,9.83824,0.00000
2118.00,9.83840,25.066701,-0.000109,24.997720,-0.1066,0.369,9.83840,0.00000
2119.00,9.83886,25.066751,-0.000113,24.997657,-0.1070,0.370,9.83886,0.00000
2120.00,9.83917,25.066853,-0.000120,24.997700,-0.1074,0.370,9.83917,0.00000
2121.00,9.84039,25.066834,-0.000121,24.997657,-0.1078,0.370,9.84039,0.00000
2122.00,9.84036,25.066827,-0.000121,24.997613,-0.1082,0.370,9.84036,0.00000
2123.00,9.84018,25.066934,-0.000123,24.997685,-0.1085,0.370,9.84018,0.00000
2124.00,9.83992,25.066937,-0.000119,24.997713,-0.1089,0.370,9.83992,0.00000
2125.00,9.83955,25.066936,-0.000115,24.997709,-0.1093,0.370,9.83955,0.00000
2126.00,9.84030,25.067096,-0.000115,24.997805,-0.1097,0.370,9.84030,0.00000
2127.00,9.84129,25.067140,-0.000116,24.997833,-0.1101,0.371,9.84129,0.00000
2128.00,9.84290,25.067158,-0.000117,24.997802,-0.1105,0.371,9.84290,0.00000
2129.00,9.84390,25.067329,-0.000119,24.997897,-0.1108,0.371,9.84390,0.00000
2130.00,9.84410,25.067381,-0.000119,24.997903,-0.1112,0.371,9.84410,0.00000
2131.00,9.84241,25.067388,-0.000116,24.997831,-0.1116,0.372,9.84241,0.00000
2132.00,9.84108,25.067511,-0.000115,24.997814,-0.1121,0.372,9.84108,0.00000
2133.00,9.83988,25.067606,-0.000111,24.997766,-0.1125,0.371,9.83988,0.00000
2134.00,9.83905,25.067556,-0.000110,24.997656,-0.1129,0.371,9.83905,0.00000
2135.00,9.83908,25.067511,-0.000109,24.997626,-0.1134,0.371,9.83908,0.00000
2136.00,9.84014,25.067535,-0.000113,24.997681,-0.1138,0.372,9.84014,0.00000
2137.00,9.83989,25.067500,-0.000110,24.997664,-0.1142,0.372,9.83989,0.00000
2138.00,9.83965,25.067459,-0.000111,24.997712,-0.1146,0.372,9.83965,0.00000
2139.00,9.83914,25.067469,-0.000113,24.997739,-0.1150,0.372,9.83914,0.00000
2140.00,9.83862,25.067535,-0.000113,24.997750,-0.1155,0.372,9.83862,0.00000
2141.00,9.83738,25.067556,-0.000109,24.997787,-0.1160,0.372,9.83738,0.00000
2142.00,9.83800,25.067611,-0.000109,24.997832,-0.1164,0.372,9.83800,0.00000
2143.00,9.83736,25.067708,-0.000109,24.997763,-0.1169,0.372,9.83736,0.00000
2144.00,9.83752,25.067791,-0.000106,24.997684,-0.1173,0.372,9.83752,0.00000
2145.00,9.83754,25.067776,-0.000106,24.997647,-0.1178,0.372,9.83754,0.00000
2146.00,9.83815,25.067817,-0.000108,24.997585,-0.1182,0.372,9.83815,0.00000
2147.00,9.83865,25.067846,-0.000109,24.997527,-0.1186,0.372,9.83865,0.00000
2148.00,9.83871,25.067852,-0.000110,24.997531,-0.1191,0.373,9.83871,0.00000
2149.00,9.83822,25.067923,-0.000109,24.997636,-0.1195,0.373,9.83822,0.00000
2150.00,9.83776,25.068069,-0.000107,24.997687,-0.1200,0.372,9.83776,0.00000
2151.00,9.83775,25.068212,-0.000105,24.997734,-0.1204,0.372,9.83775,0.00000
2152.00,9.83801,25.068302,-0.000109,24.997759,-0.1208,0.373,9.83801,0.00000
2153.00,9.83912,25.068374,-0.000109,24.997804,-0.1212,0.373,9.83912,0.00000
2154.00,9.83954,25.068351,-0.000111,24.997762,-0.1216,0.373,9.83954,0.00000
2155.00,9.83917,25.068491,-0.000111,24.997859,-0.1220,0.373,9.83917,0.00000
2156.00,9.83886,25.068395,-0.000113,24.997824,-0.1225,0.373,9.83886,0.00000
2157.00,9.83753,25.068365,-0.000113,24.997845,-0.1229,0.373,9.83753,0.00000
2158.00,9.83581,25.068281,-0.000111,24.997832,-0.1233,0.373,9.83581,0.00000
2159.00,9.83564,25.068325,-0.000109,24.997885,-0.1237,0.373,9.83564,0.00000
2160.00,9.83668,25.068211,-0.000109,24.997785,-0.1242,0.373,9.83668,0.00000
2161.00,9.83714,25.068247,-0.000105,24.997763,-0.1246,0.373,9.83714,0.00000
@15,2.0000,4.0, 2160.09700000001 
2162.00,9.83838,25.068345,-0.000100,24.997793,-0.1249,0.373,9.83838,0.00000
2163.00,9.83935,25.068445,-0.000100,24.997869,-0.1253,0.373,9.83935,0.00000
2164.00,9.83613,25.068428,-0.000103,24.997839,-0.1257,0.373,9.83613,0.00000
2165.00,9.82991,25.068394,-0.000105,24.997864,-0.1261,0.373,9.82991,0.00000
2166.00,9.82237,25.068453,-0.000108,24.997936,-0.1265,0.373,9.82237,0.00000
2167.00,9.81309,25.068397,-0.000111,24.997860,-0.1269,0.373,9.81309,0.00000
2168.00,9.80525,25.068490,-0.000114,24.997907,-0.1273,0.373,9.80525,0.00000
2169.00,9.80317,25.068531,-0.000115,24.997996,-0.1277,0.374,9.80317,0.00000
2170.00,9.80594,25.068686,-0.000115,24.998041,-0.1281,0.374,9.80594,0.00000
2171.00,9.81058,25.068774,-0.000116,24.998036,-0.1284,0.374,9.81058,0.00000
2172.00,9.81704,25.068852,-0.000114,24.998117,-0.1287,0.374,9.81704,0.00000
2173.00,9.82397,25.068735,-0.000110,24.998003,-0.1291,0.374,9.82397,0.00000
2174.00,9.82815,25.068868,-0.000109,24.997939,-0.1295,0.374,9.82815,0.00000
2175.00,9.82976,25.068850,-0.000108,24.997875,-0.1298,0.374,9.82976,0.00000
2176.00,9.83186,25.068833,-0.000105,24.997843,-0.1302,0.374,9.83186,0.00000
2177.00,9.83332,25.068825,-0.000109,24.997789,-0.1305,0.374,9.83332,0.00000
2178.00,9.83363,25.068977,-0.000110,24.997774,-0.1309,0.374,9.83363,0.00000
2179.00,9.83452,25.068933,-0.000108,24.997733,-0.1312,0.374,9.83452,0.00000
2180.00,9.83528,25.068852,-0.000112,24.997672,-0.1316,0.375,9.83528,0.00000
2181.00,9.83534,25.068853,-0.000114,24.997705,-0.1319,0.375,9.83534,0.00000
2182.00,9.83582,25.068933,-0.000109,24.997817,-0.1323,0.375,9.83582,0.00000
2183.00,9.83662,25.068813,-0.000109,24.997870,-0.1326,0.375,9.83662,0.00000
2184.00,9.83734,25.068807,-0.000108,24.997927,-0.1329,0.375,9.83734,0.00000
2185.00,9.83874,25.068856,-0.000103,24.997988,-0.1333,0.375,9.83874,0.00000
2186.00,9.83865,25.068970,-0.000101,24.997969,-0.1336,0.374,9.83865,0.00000
2187.00,9.83860,25.068954,-0.000104,24.997845,-0.1340,0.375,9.83860,0.00000
2188.00,9.83775,25.069150,-0.000103,24.997831,-0.1344,0.375,9.83775,0.00000
2189.00,9.83747,25.069250,-0.000102,24.997777,-0.1347,0.375,9.83747,0.00000
2190.00,9.83713,25.069311,-0.000104,24.997797,-0.1351,0.375,9.83713,0.00000
2191.00,9.83828,25.069255,-0.000105,24.997742,-0.1354,0.375,9.83828,0.00000
2192.00,9.83858,25.069234,-0.000103,24.997765,-0.1358,0.375,9.83858,0.00000
2193.00,9.83904,25.069116,-0.000105,24.997690,-0.1361,0.375,9.83904,0.00000
2194.00,9.83977,25.069112,-0.000107,24.997730,-0.1365,0.375,9.83977,0.00000
2195.00,9.83981,25.069192,-0.000107,24.997693,-0.1368,0.375,9.83981,0.00000
2196.00,9.83834,25.069285,-0.000111,24.997728,-0.1372,0.375,9.83834,0.00000
2197.00,9.83616,25.069467,-0.000111,24.997773,-0.1375,0.376,9.83616,0.00000
2198.00,9.83617,25.069635,-0.000108,24.997863,-0.1379,0.375,9.83617,0.00000
2199.00,9.83591,25.069721,-0.000106,24.997837,-0.1383,0.375,9.83591,0.00000
2200.00,9.83542,25.069731,-0.000106,24.997820,-0.1387,0.375,9.83542,0.00000
2201.00,9.83597,25.069757,-0.000105,24.997849,-0.1391,0.375,9.83597,0.00000
2202.00,9.83867,25.069689,-0.000105,24.997802,-0.1395,0.375,9.83867,0.00000
2203.00,9.83873,25.069639,-0.000109,24.997752,-0.1399,0.376,9.83873,0.00000
2204.00,9.83807,25.069580,-0.000113,24.997751,-0.1403,0.376,9.83807,0.00000
2205.00,9.83774,25.069535,-0.000112,24.997735,-0.1407,0.376,9.83774,0.00000
2206.00,9.83812,25.069497,-0.000113,24.997692,-0.1412,0.376,9.83812,0.00000
2207.00,9.83612,25.069430,-0.000115,24.997618,-0.1417,0.376,9.83612,0.00000
2208.00,9.83609,25.069409,-0.000115,24.997615,-0.1421,0.376,9.83609,0.00000
2209.00,9.83710,25.069363,-0.000111,24.997539,-0.1426,0.376,9.83710,0.00000
2210.00,9.83780,25.069405,-0.000111,24.997536,-0.1431,0.376,9.83780,0.00000
2211.00,9.83780,25.069440,-0.000111,24.997521,-0.1435,0.376,9.83780,0.00000
2212.00,9.83811,25.069622,-0.000113,24.997631,-0.1440,0.377,9.83811,0.00000
2213.00,9.83799,25.069777,-0.000112,24.997683,-0.1444,0.377,9.83799,0.00000
2214.00,9.83644,25.069967,-0.000114,24.997791,-0.1449,0.377,9.83644,0.00000
2215.00,9.83630,25.070057,-0.000115,24.997883,-0.1454,0.377,9.83630,0.00000
2216.00,9.83673,25.070064,-0.000114,24.997874,-0.1459,0.377,9.83673,0.00000
2217.00,9.83807,25.070004,-0.000111,24.997786,-0.1464,0.376,9.83807,0.00000
2218.00,9.83839,25.069937,-0.000113,24.997705,-0.1469,0.376,9.83839,0.00000
2219.00,9.83876,25.069844,-0.000116,24.997628,-0.1474,0.377,9.83876,0.00000
2220.00,9.83900,25.069877,-0.000116,24.997533,-0.1479,0.377,9.83900,0.00000
2221.00,9.83872,25.069951,-0.000122,24.997588,-0.1483,0.377,9.83872,0.00000
2222.00,9.83821,25.070021,-0.000124,24.997606,-0.1489,0.377,9.83821,0.00000
2223.00,9.83768,25.070044,-0.000122,24.997548,-0.1493,0.377,9.83768,0.00000
2224.00,9.83832,25.070115,-0.000119,24.997539,-0.1498,0.377,9.83832,0.00000
2225.00,9.83831,25.070164,-0.000119,24.997591,-0.1503,0.377,9.83831,0.00000
2226.00,9.83883,25.070216,-0.000117,24.997545,-0.1508,0.377,9.83883,0.00000
2227.00,9.83919,25.070300,-0.000117,24.997582,-0.1513,0.377,9.83919,0.00000
2228.00,9.83972,25.070408,-0.000120,24.997666,-0.1518,0.378,9.83972,0.00000
2229.00,9.83897,25.070440,-0.000121,24.997686,-0.1523,0.378,9.83897,0.00000
2230.00,9.83858,25.070462,-0.000119,24.997694,-0.1528,0.378,9.83858,0.00000
2231.00,9.83759,25.070439,-0.000119,24.997713,-0.1533,0.378,9.83759,0.00000
2232.00,9.83655,25.070419,-0.000118,24.997691,-0.1538,0.378,9.83655,0.00000
2233.00,9.83600,25.070379,-0.000117,24.997678,-0.1543,0.378,9.83600,0.00000
2234.00,9.83732,25.070418,-0.000118,24.997678,-0.1548,0.379,9.83732,0.00000
2235.00,9.83775,25.070420,-0.000119,24.997587,-0.1553,0.379,9.83775,0.00000
2236.00,9.83858,25.070445,-0.000120,24.997511,-0.1559,0.379,9.83858,0.00000
2237.00,9.83911,25.070548,-0.000118,24.997539,-0.1564,0.379,9.83911,0.00000
2238.00,9.83977,25.070597,-0.000118,24.997540,-0.1570,0.379,9.83977,0.00000
2239.00,9.83906,25.070643,-0.000116,24.997487,-0.1575,0.379,9.83906,0.00000
2240.00,9.83782,25.070722,-0.000113,24.997554,-0.1580,0.379,9.83782,0.00000
2241.00,9.83655,25.070818,-0.000109,24.997621,-0.1586,0.379,9.83655,0.00000
2242.00,9.83664,25.070801,-0.000111,24.997586,-0.1591,0.379,9.83664,0.00000
2243.00,9.83540,25.070816,-0.000111,24.997606,-0.1597,0.379,9.83540,0.00000
2244.00,9.83398,25.070797,-0.000112,24.997662,-0.1602,0.379,9.83398,0.00000
2245.00,9.83366,25.070827,-0.000115,24.997701,-0.1607,0.379,9.83366,0.00000
2246.00,9.83405,25.070913,-0.000118,24.997746,-0.1613,0.379,9.83405,0.00000
2247.00,9.83420,25.070899,-0.000114,24.997748,-0.1618,0.379,9.83420,0.00000
2248.00,9.83536,25.070970,-0.000112,24.997724,-0.1624,0.379,9.83536,0.00000
2249.00,9.83605,25.071087,-0.000111,24.997753,-0.1629,0.379,9.83605,0.00000
2250.00,9.83652,25.071077,-0.000110,24.997712,-0.1635,0.379,9.83652,0.00000
2251.00,9.83711,25.071034,-0.000110,24.997660,-0.1640,0.379,9.83711,0.00000
2252.00,9.83777,25.071140,-0.000112,24.997682,-0.1646,0.379,9.83777,0.00000
2253.00,9.83800,25.071175,-0.000112,24.997659,-0.1651,0.379,9.83800,0.00000
2254.00,9.83743,25.071235,-0.000114,24.997663,-0.1657,0.380,9.83743,0.00000
2255.00,9.83725,25.071338,-0.000112,24.997676,-0.1662,0.380,9.83725,0.00000
2256.00,9.83604,25.071467,-0.000112,24.997745,-0.1668,0.380,9.83604,0.00000
2257.00,9.83536,25.071549,-0.000112,24.997815,-0.1673,0.380,9.83536,0.00000
2258.00,9.83393,25.071617,-0.000115,24.997896,-0.1679,0.380,9.83393,0.00000
2259.00,9.83514,25.071611,-0.000115,24.997880,-0.1684,0.380,9.83514,0.00000
2260.00,9.83541,25.071634,-0.000115,24.997852,-0.1690,0.380,9.83541,0.00000
2261.00,9.83648,25.071678,-0.000112,24.997870,-0.1695,0.380,9.83648,0.00000
2262.00,9.83587,25.071666,-0.000112,24.997830,-0.1700,0.380,9.83587,0.00000
2263.00,9.83642,25.071702,-0.000108,24.997851,-0.1705,0.380,9.83642,0.00000
2264.00,9.83581,25.071753,-0.000109,24.997853,-0.1710,0.380,9.83581,0.00000
2265.00,9.83625,25.071758,-0.000111,24.997891,-0.1715,0.380,9.83625,0.00000
2266.00,9.83587,25.071667,-0.000114,24.997822,-0.1719,0.380,9.83587,0.00000
2267.00,9.83536,25.071651,-0.000114,24.997791,-0.1724,0.380,9.83536,0.00000
2268.00,9.83485,25.071702,-0.000116,24.997724,-0.1729,0.380,9.83485,0.00000
2269.00,9.83516,25.071656,-0.000118,24.997588,-0.1734,0.381,9.83516,0.00000
2270.00,9.83451,25.071668,-0.000120,24.997525,-0.1739,0.381,9.83451,0.00000
2271.00,9.83387,25.071732,-0.000116,24.997468,-0.1744,0.381,9.83387,0.00000
2272.00,9.83454,25.071843,-0.000114,24.997507,-0.1749,0.381,9.83454,0.00000
2273.00,9.83583,25.071758,-0.000112,24.997514,-0.1754,0.381,9.83583,0.00000
2274.00,9.83528,25.071733,-0.000108,24.997609,-0.1759,0.381,9.83528,0.00000
2275.00,9.83548,25.071758,-0.000103,24.997650,-0.1765,0.381,9.83548,0.00000
2276.00,9.83525,25.071906,-0.000105,24.997816,-0.1770,0.381,9.83525,0.00000
2277.00,9.83512,25.071980,-0.000103,24.997798,-0.1775,0.381,9.83512,0.00000
2278.00,9.83452,25.072115,-0.000104,24.997801,-0.1780,0.381,9.83452,0.00000
2279.00,9.83532,25.072262,-0.000103,24.997873,-0.1785,0.381,9.83532,0.00000
2280.00,9.83486,25.072383,-0.000103,24.997902,-0.1790,0.381,9.83486,0.00000
2281.00,9.83527,25.072378,-0.000105,24.997850,-0.1795,0.381,9.83527,0.00000
2282.00,9.83520,25.072312,-0.000107,24.997784,-0.1801,0.381,9.83520,0.00000
2283.00,9.83512,25.072319,-0.000108,24.997744,-0.1806,0.381,9.83512,0.00000
2284.00,9.83501,25.072401,-0.000112,24.997736,-0.1810,0.381,9.83501,0.00000
2285.00,9.83586,25.072323,-0.000114,24.997638,-0.1815,0.381,9.83586,0.00000
2286.00,9.83594,25.072306,-0.000113,24.997614,-0.1820,0.381,9.83594,0.00000
2287.00,9.83519,25.072307,-0.000113,24.997617,-0.1825,0.381,9.83519,0.00000
2288.00,9.83438,25.072323,-0.000112,24.997602,-0.1830,0.381,9.83438,0.00000
2289.00,9.83387,25.072326,-0.000113,24.997500,-0.1834,0.381,9.83387,0.00000
2290.00,9.83280,25.072358,-0.000114,24.997507,-0.1839,0.381,9.83280,0.00000
2291.00,9.83339,25.072361,-0.000116,24.997445,-0.1843,0.382,9.83339,0.00000
2292.00,9.83475,25.072391,-0.000118,24.997480,-0.1848,0.382,9.83475,0.00000
2293.00,9.83508,25.072426,-0.000120,24.997532,-0.1853,0.382,9.83508,0.00000
2294.00,9.83511,25.072432,-0.000119,24.997619,-0.1858,0.382,9.83511,0.00000
2295.00,9.83594,25.072553,-0.000121,24.997681,-0.1863,0.382,9.83594,0.00000
2296.00,9.83523,25.072601,-0.000121,24.997737,-0.1867,0.383,9.83523,0.00000
2297.00,9.83445,25.072615,-0.000117,24.997702,-0.1872,0.382,9.83445,0.00000
2298.00,9.83489,25.072711,-0.000113,24.997720,-0.1876,0.382,9.83489,0.00000
2299.00,9.83448,25.072747,-0.000115,24.997671,-0.1881,0.382,9.83448,0.00000
2300.00,9.83443,25.072786,-0.000112,24.997722,-0.1885,0.382,9.83443,0.00000
2301.00,9.83473,25.072884,-0.000110,24.997757,-0.1889,0.382,9.83473,0.00000
2302.00,9.83394,25.072975,-0.000111,24.997772,-0.1893,0.383,9.83394,0.00000
2303.00,9.83387,25.073049,-0.000110,24.997815,-0.1897,0.383,9.83387,0.00000
2304.00,9.83488,25.073094,-0.000108,24.997851,-0.1901,0.383,9.83488,0.00000
2305.00,9.83482,25.073080,-0.000107,24.997781,-0.1905,0.382,9.83482,0.00000
2306.00,9.83358,25.072983,-0.000109,24.997667,-0.1909,0.382,9.83358,0.00000
2307.00,9.83449,25.073044,-0.000112,24.997690,-0.1912,0.383,9.83449,0.00000
2308.00,9.83498,25.072972,-0.000113,24.997646,-0.1916,0.383,9.83498,0.00000
2309.00,9.83417,25.072963,-0.000112,24.997605,-0.1920,0.383,9.83417,0.00000
2310.00,9.83326,25.072973,-0.000114,24.997599,-0.1923,0.383,9.83326,0.00000
2311.00,9.83320,25.073175,-0.000112,24.997691,-0.1927,0.383,9.83320,0.00000
@16,2.0000,4.0, 2310.092 
2312.00,9.83305,25.073176,-0.000112,24.997665,-0.1930,0.383,9.83305,0.00000
2313.00,9.83296,25.073222,-0.000114,24.997643,-0.1934,0.383,9.83296,0.00000
2314.00,9.83084,25.073303,-0.000117,24.997695,-0.1937,0.384,9.83084,0.00000
2315.00,9.82684,25.073356,-0.000117,24.997722,-0.1941,0.384,9.82684,0.00000
2316.00,9.81989,25.073267,-0.000116,24.997701,-0.1944,0.384,9.81989,0.00000
2317.00,9.81038,25.073257,-0.000111,24.997742,-0.1948,0.384,9.81038,0.00000
2318.00,9.80195,25.073242,-0.000109,24.997756,-0.1951,0.384,9.80195,0.00000
2319.00,9.79853,25.073216,-0.000108,24.997779,-0.1955,0.384,9.79853,0.00000
2320.00,9.79975,25.073248,-0.000108,24.997812,-0.1958,0.384,9.79975,0.00000
2321.00,9.80583,25.073296,-0.000107,24.997862,-0.1962,0.384,9.80583,0.00000
2322.00,9.81365,25.073440,-0.000111,24.997846,-0.1965,0.384,9.81365,0.00000
2323.00,9.81954,25.073494,-0.000109,24.997820,-0.1968,0.384,9.81954,0.00000
2324.00,9.82419,25.073540,-0.000106,24.997791,-0.1971,0.384,9.82419,0.00000
2325.00,9.82646,25.073565,-0.000105,24.997731,-0.1974,0.384,9.82646,0.00000
2326.00,9.82763,25.073601,-0.000106,24.997627,-0.1977,0.384,9.82763,0.00000
2327.00,9.82922,25.073646,-0.000108,24.997678,-0.1981,0.384,9.82922,0.00000
2328.00,9.83089,25.073791,-0.000112,24.997746,-0.1984,0.384,9.83089,0.00000
2329.00,9.83118,25.073872,-0.000116,24.997762,-0.1987,0.385,9.83118,0.00000
2330.00,9.83227,25.073807,-0.000118,24.997736,-0.1990,0.385,9.83227,0.00000
2331.00,9.83308,25.073866,-0.000118,24.997824,-0.1993,0.385,9.83308,0.00000
2332.00,9.83446,25.073785,-0.000119,24.997799,-0.1996,0.385,9.83446,0.00000
2333.00,9.83526,25.073629,-0.000117,24.997708,-0.1999,0.385,9.83526,0.00000
2334.00,9.83581,25.073631,-0.000113,24.997706,-0.2003,0.385,9.83581,0.00000
2335.00,9.83568,25.073766,-0.000112,24.997769,-0.2006,0.385,9.83568,0.00000
2336.00,9.83499,25.073772,-0.000112,24.997725,-0.2009,0.385,9.83499,0.00000
2337.00,9.83398,25.073838,-0.000112,24.997702,-0.2012,0.385,9.83398,0.00000
2338.00,9.83388,25.073968,-0.000113,24.997789,-0.2016,0.385,9.83388,0.00000
2339.00,9.83306,25.073973,-0.000115,24.997770,-0.2019,0.385,9.83306,0.00000
2340.00,9.83359,25.074003,-0.000116,24.997801,-0.2023,0.385,9.83359,0.00000
2341.00,9.83296,25.073992,-0.000115,24.997774,-0.2026,0.385,9.83296,0.00000
2342.00,9.83174,25.074009,-0.000111,24.997800,-0.2030,0.385,9.83174,0.00000
2343.00,9.83100,25.073999,-0.000113,24.997732,-0.2033,0.385,9.83100,0.00000
2344.00,9.83163,25.074111,-0.000109,24.997761,-0.2037,0.385,9.83163,0.00000
2345.00,9.83124,25.074128,-0.000110,24.997664,-0.2041,0.385,9.83124,0.00000
2346.00,9.83165,25.074200,-0.000110,24.997723,-0.2045,0.385,9.83165,0.00000
2347.00,9.83266,25.074217,-0.000113,24.997723,-0.2049,0.385,9.83266,0.00000
2348.00,9.83359,25.074331,-0.000111,24.997785,-0.2052,0.385,9.83359,0.00000
2349.00,9.83376,25.074296,-0.000114,24.997745,-0.2056,0.386,9.83376,0.00000
2350.00,9.83423,25.074378,-0.000117,24.997857,-0.2060,0.386,9.83423,0.00000
2351.00,9.83528,25.074437,-0.000117,24.997845,-0.2063,0.386,9.83528,0.00000
2352.00,9.83558,25.074482,-0.000114,24.997851,-0.2067,0.386,9.83558,0.00000
2353.00,9.83377,25.074484,-0.000115,24.997856,-0.2070,0.386,9.83377,0.00000
2354.00,9.83289,25.074542,-0.000116,24.997865,-0.2074,0.386,9.83289,0.00000
2355.00,9.83254,25.074555,-0.000111,24.997772,-0.2078,0.386,9.83254,0.00000
2356.00,9.83272,25.074554,-0.000111,24.997751,-0.2081,0.386,9.83272,0.00000
2357.00,9.83302,25.074622,-0.000110,24.997708,-0.2085,0.386,9.83302,0.00000
2358.00,9.83438,25.074625,-0.000112,24.997690,-0.2088,0.386,9.83438,0.00000
2359.00,9.83565,25.074686,-0.000110,24.997703,-0.2091,0.386,9.83565,0.00000
2360.00,9.83616,25.074681,-0.000113,24.997749,-0.2094,0.386,9.83616,0.00000
2361.00,9.83470,25.074767,-0.000113,24.997764,-0.2098,0.386,9.83470,0.00000
2362.00,9.83396,25.074760,-0.000116,24.997710,-0.2101,0.386,9.83396,0.00000
2363.00,9.83341,25.074823,-0.000118,24.997682,-0.2104,0.387,9.83341,0.00000
2364.00,9.83328,25.074908,-0.000121,24.997675,-0.2108,0.387,9.83328,0.00000
2365.00,9.83244,25.075003,-0.000121,24.997640,-0.2111,0.387,9.83244,0.00000
2366.00,9.83399,25.075056,-0.000122,24.997679,-0.2114,0.387,9.83399,0.00000
2367.00,9.83426,25.075121,-0.000123,24.997767,-0.2117,0.387,9.83426,0.00000
2368.00,9.83530,25.075257,-0.000122,24.997860,-0.2121,0.387,9.83530,0.00000
2369.00,9.83552,25.075200,-0.000118,24.997871,-0.2124,0.387,9.83552,0.00000
2370.00,9.83560,25.075119,-0.000117,24.997813,-0.2127,0.387,9.83560,0.00000
2371.00,9.83439,25.075053,-0.000120,24.997749,-0.2131,0.387,9.83439,0.00000
2372.00,9.83415,25.074957,-0.000117,24.997668,-0.2134,0.387,9.83415,0.00000
2373.00,9.83343,25.074719,-0.000116,24.997538,-0.2137,0.387,9.83343,0.00000
2374.00,9.83297,25.074596,-0.000119,24.997469,-0.2140,0.387,9.83297,0.00000
2375.00,9.83353,25.074596,-0.000120,24.997481,-0.2143,0.387,9.83353,0.00000
2376.00,9.83408,25.074611,-0.000120,24.997476,-0.2146,0.388,9.83408,0.00000
2377.00,9.83361,25.074740,-0.000119,24.997541,-0.2149,0.388,9.83361,0.00000
2378.00,9.83255,25.074917,-0.000119,24.997601,-0.2152,0.388,9.83255,0.00000
2379.00,9.83169,25.075033,-0.000119,24.997617,-0.2155,0.388,9.83169,0.00000
2380.00,9.83162,25.075109,-0.000116,24.997667,-0.2158,0.388,9.83162,0.00000
2381.00,9.83209,25.075103,-0.000114,24.997619,-0.2161,0.388,9.83209,0.00000
2382.00,9.83372,25.075132,-0.000116,24.997560,-0.2164,0.388,9.83372,0.00000
2383.00,9.83500,25.075178,-0.000116,24.997546,-0.2167,0.388,9.83500,0.00000
2384.00,9.83522,25.075265,-0.000115,24.997521,-0.2170,0.388,9.83522,0.00000
2385.00,9.83505,25.075378,-0.000119,24.997543,-0.2173,0.388,9.83505,0.00000
2386.00,9.83466,25.075501,-0.000119,24.997632,-0.2176,0.388,9.83466,0.00000
2387.00,9.83409,25.075603,-0.000118,24.997704,-0.2179,0.388,9.83409,0.00000
2388.00,9.83336,25.075626,-0.000119,24.997650,-0.2182,0.389,9.83336,0.00000
2389.00,9.83325,25.075631,-0.000116,24.997655,-0.2184,0.389,9.83325,0.00000
2390.00,9.83312,25.075652,-0.000112,24.997645,-0.2186,0.388,9.83312,0.00000
2391.00,9.83256,25.075676,-0.000110,24.997653,-0.2189,0.388,9.83256,0.00000
2392.00,9.83178,25.075599,-0.000108,24.997645,-0.2191,0.388,9.83178,0.00000
2393.00,9.83115,25.075606,-0.000108,24.997696,-0.2194,0.388,9.83115,0.00000
2394.00,9.83126,25.075653,-0.000108,24.997720,-0.2196,0.389,9.83126,0.00000
2395.00,9.83128,25.075604,-0.000109,24.997658,-0.2198,0.389,9.83128,0.00000
2396.00,9.83195,25.075618,-0.000112,24.997645,-0.2200,0.389,9.83195,0.00000
2397.00,9.83224,25.075672,-0.000115,24.997622,-0.2202,0.389,9.83224,0.00000
2398.00,9.83377,25.075655,-0.000116,24.997558,-0.2204,0.389,9.83377,0.00000
2399.00,9.83378,25.075656,-0.000117,24.997515,-0.2206,0.389,9.83378,0.00000
2400.00,9.83265,25.075694,-0.000118,24.997507,-0.2208,0.389,9.83265,0.00000
2401.00,9.83242,25.075787,-0.000116,24.997464,-0.2210,0.389,9.83242,0.00000
2402.00,9.83179,25.075784,-0.000113,24.997438,-0.2212,0.389,9.83179,0.00000
2403.00,9.83068,25.075864,-0.000110,24.997433,-0.2213,0.389,9.83068,0.00000
2404.00,9.83088,25.075918,-0.000110,24.997449,-0.2215,0.389,9.83088,0.00000
2405.00,9.83154,25.076010,-0.000108,24.997470,-0.2217,0.389,9.83154,0.00000
2406.00,9.83093,25.075994,-0.000109,24.997472,-0.2218,0.389,9.83093,0.00000
2407.00,9.83130,25.076080,-0.000109,24.997485,-0.2220,0.390,9.83130,0.00000
2408.00,9.83079,25.076140,-0.000109,24.997556,-0.2222,0.390,9.83079,0.00000
2409.00,9.83026,25.076151,-0.000108,24.997598,-0.2223,0.390,9.83026,0.00000
2410.00,9.82901,25.076135,-0.000107,24.997592,-0.2225,0.390,9.82901,0.00000
2411.00,9.82871,25.076145,-0.000104,24.997613,-0.2227,0.389,9.82871,0.00000
2412.00,9.82861,25.076203,-0.000105,24.997598,-0.2228,0.390,9.82861,0.00000
2413.00,9.83027,25.076212,-0.000108,24.997577,-0.2229,0.390,9.83027,0.00000
2414.00,9.83072,25.076277,-0.000107,24.997493,-0.2231,0.390,9.83072,0.00000
2415.00,9.83190,25.076422,-0.000105,24.997538,-0.2232,0.390,9.83190,0.00000
2416.00,9.83216,25.076460,-0.000109,24.997489,-0.2233,0.390,9.83216,0.00000
2417.00,9.83267,25.076498,-0.000112,24.997507,-0.2235,0.390,9.83267,0.00000
2418.00,9.83204,25.076553,-0.000110,24.997504,-0.2236,0.390,9.83204,0.00000
2419.00,9.83128,25.076605,-0.000110,24.997602,-0.2237,0.390,9.83128,0.00000
2420.00,9.83159,25.076547,-0.000112,24.997573,-0.2238,0.390,9.83159,0.00000
2421.00,9.83197,25.076537,-0.000110,24.997573,-0.2239,0.390,9.83197,0.00000
2422.00,9.83203,25.076546,-0.000108,24.997606,-0.2239,0.390,9.83203,0.00000
2423.00,9.83143,25.076497,-0.000109,24.997579,-0.2240,0.390,9.83143,0.00000
2424.00,9.83233,25.076466,-0.000113,24.997509,-0.2240,0.390,9.83233,0.00000
2425.00,9.83204,25.076519,-0.000114,24.997553,-0.2241,0.390,9.83204,0.00000
2426.00,9.83154,25.076552,-0.000116,24.997588,-0.2242,0.390,9.83154,0.00000
2427.00,9.83097,25.076585,-0.000114,24.997617,-0.2242,0.390,9.83097,0.00000
2428.00,9.83130,25.076639,-0.000113,24.997683,-0.2243,0.390,9.83130,0.00000
2429.00,9.83120,25.076713,-0.000109,24.997782,-0.2243,0.390,9.83120,0.00000
2430.00,9.83108,25.076680,-0.000108,24.997751,-0.2244,0.390,9.83108,0.00000
2431.00,9.83140,25.076671,-0.000106,24.997714,-0.2244,0.390,9.83140,0.00000
2432.00,9.83224,25.076627,-0.000106,24.997588,-0.2244,0.390,9.83224,0.00000
2433.00,9.83190,25.076676,-0.000106,24.997570,-0.2244,0.390,9.83190,0.00000
2434.00,9.83266,25.076769,-0.000107,24.997538,-0.2245,0.391,9.83266,0.00000
2435.00,9.83248,25.076827,-0.000105,24.997492,-0.2245,0.390,9.83248,0.00000
2436.00,9.83320,25.077051,-0.000106,24.997623,-0.2245,0.390,9.83320,0.00000
2437.00,9.83229,25.077163,-0.000105,24.997665,-0.2245,0.390,9.83229,0.00000
2438.00,9.83276,25.077147,-0.000105,24.997667,-0.2245,0.390,9.83276,0.00000
2439.00,9.83171,25.077154,-0.000105,24.997657,-0.2244,0.390,9.83171,0.00000
2440.00,9.83128,25.077317,-0.000111,24.997752,-0.2244,0.390,9.83128,0.00000
2441.00,9.83077,25.077300,-0.000112,24.997694,-0.2244,0.391,9.83077,0.00000
2442.00,9.83161,25.077452,-0.000112,24.997798,-0.2244,0.391,9.83161,0.00000
2443.00,9.83224,25.077594,-0.000115,24.997737,-0.2243,0.391,9.83224,0.00000
2444.00,9.83297,25.077675,-0.000114,24.997752,-0.2243,0.391,9.83297,0.00000
2445.00,9.83429,25.077679,-0.000112,24.997731,-0.2243,0.391,9.83429,0.00000
2446.00,9.83453,25.077680,-0.000111,24.997743,-0.2243,0.391,9.83453,0.00000
2447.00,9.83493,25.077624,-0.000113,24.997645,-0.2242,0.391,9.83493,0.00000
2448.00,9.83399,25.077771,-0.000112,24.997756,-0.2242,0.392,9.83399,0.00000
2449.00,9.83289,25.077775,-0.000113,24.997713,-0.2241,0.392,9.83289,0.00000
2450.00,9.83372,25.077852,-0.000111,24.997756,-0.2240,0.392,9.83372,0.00000
2451.00,9.83414,25.077902,-0.000108,24.997704,-0.2240,0.392,9.83414,0.00000
2452.00,9.83282,25.077910,-0.000107,24.997722,-0.2239,0.392,9.83282,0.00000
2453.00,9.83261,25.077767,-0.000109,24.997598,-0.2239,0.392,9.83261,0.00000
2454.00,9.83357,25.077825,-0.000111,24.997600,-0.2238,0.392,9.83357,0.00000
2455.00,9.83223,25.077825,-0.000114,24.997564,-0.2238,0.392,9.83223,0.00000
2456.00,9.83111,25.077898,-0.000119,24.997595,-0.2237,0.392,9.83111,0.00000
2457.00,9.83105,25.077909,-0.000119,24.997543,-0.2236,0.392,9.83105,0.00000
2458.00,9.82987,25.078030,-0.000118,24.997593,-0.2236,0.392,9.82987,0.00000
2459.00,9.82959,25.078060,-0.000121,24.997641,-0.2235,0.393,9.82959,0.00000
2460.00,9.83010,25.077993,-0.000123,24.997559,-0.2234,0.393,9.83010,0.00000
2461.00,9.83120,25.078010,-0.000121,24.997543,-0.2233,0.393,9.83120,0.00000
@17,2.0000,4.0, 2460.08900000001 
2462.00,9.83133,25.078118,-0.000120,24.997609,-0.2232,0.393,9.83133,0.00000
2463.00,9.83183,25.078081,-0.000119,24.997611,-0.2232,0.393,9.83183,0.00000
2464.00,9.82956,25.078026,-0.000117,24.997578,-0.2231,0.393,9.82956,0.00000
2465.00,9.82424,25.078094,-0.000116,24.997617,-0.2230,0.393,9.82424,0.00000
2466.00,9.81580,25.078121,-0.000113,24.997636,-0.2230,0.393,9.81580,0.00000
2467.00,9.80691,25.078068,-0.000116,24.997583,-0.2229,0.393,9.80691,0.00000
2468.00,9.79970,25.078161,-0.000120,24.997581,-0.2228,0.393,9.79970,0.00000
2469.00,9.79615,25.078239,-0.000118,24.997622,-0.2228,0.393,9.79615,0.00000
2470.00,9.79741,25.078278,-0.000119,24.997653,-0.2227,0.393,9.79741,0.00000
2471.00,9.80277,25.078297,-0.000123,24.997666,-0.2227,0.394,9.80277,0.00000
2472.00,9.81134,25.078342,-0.000125,24.997707,-0.2227,0.394,9.81134,0.00000
2473.00,9.81835,25.078366,-0.000123,24.997717,-0.2227,0.394,9.81835,0.00000
2474.00,9.82260,25.078391,-0.000122,24.997686,-0.2227,0.394,9.82260,0.00000
2475.00,9.82434,25.078424,-0.000119,24.997693,-0.2227,0.394,9.82434,0.00000
2476.00,9.82586,25.078408,-0.000120,24.997737,-0.2227,0.394,9.82586,0.00000
2477.00,9.82604,25.078493,-0.000118,24.997762,-0.2227,0.394,9.82604,0.00000
2478.00,9.82633,25.078416,-0.000116,24.997744,-0.2226,0.394,9.82633,0.00000
2479.00,9.82645,25.078402,-0.000117,24.997750,-0.2227,0.394,9.82645,0.00000
2480.00,9.82721,25.078452,-0.000118,24.997784,-0.2227,0.394,9.82721,0.00000
2481.00,9.82753,25.078501,-0.000116,24.997729,-0.2227,0.394,9.82753,0.00000
2482.00,9.82746,25.078459,-0.000117,24.997685,-0.2227,0.394,9.82746,0.00000
2483.00,9.82921,25.078600,-0.000117,24.997696,-0.2227,0.394,9.82921,0.00000
2484.00,9.83063,25.078660,-0.000118,24.997656,-0.2226,0.395,9.83063,0.00000
2485.00,9.83163,25.078708,-0.000116,24.997632,-0.2226,0.395,9.83163,0.00000
2486.00,9.83220,25.078764,-0.000113,24.997685,-0.2226,0.395,9.83220,0.00000
2487.00,9.83271,25.078888,-0.000110,24.997730,-0.2226,0.395,9.83271,0.00000
2488.00,9.83098,25.078980,-0.000108,24.997783,-0.2226,0.395,9.83098,0.00000
2489.00,9.83022,25.079070,-0.000107,24.997803,-0.2225,0.395,9.83022,0.00000
2490.00,9.82934,25.079180,-0.000108,24.997843,-0.2225,0.395,9.82934,0.00000
2491.00,9.82876,25.079247,-0.000109,24.997789,-0.2225,0.395,9.82876,0.00000
2492.00,9.82833,25.079316,-0.000108,24.997786,-0.2224,0.395,9.82833,0.00000
2493.00,9.82891,25.079314,-0.000110,24.997773,-0.2224,0.395,9.82891,0.00000
2494.00,9.82865,25.079340,-0.000110,24.997819,-0.2224,0.395,9.82865,0.00000
2495.00,9.82957,25.079302,-0.000111,24.997727,-0.2224,0.395,9.82957,0.00000
2496.00,9.83128,25.079251,-0.000110,24.997677,-0.2223,0.395,9.83128,0.00000
2497.00,9.83124,25.079261,-0.000112,24.997681,-0.2223,0.395,9.83124,0.00000
2498.00,9.83156,25.079295,-0.000114,24.997645,-0.2223,0.395,9.83156,0.00000
2499.00,9.83210,25.079364,-0.000114,24.997589,-0.2222,0.395,9.83210,0.00000
2500.00,9.83217,25.079398,-0.000111,24.997593,-0.2222,0.395,9.83217,0.00000
2501.00,9.83096,25.079537,-0.000111,24.997598,-0.2221,0.396,9.83096,0.00000
2502.00,9.83119,25.079595,-0.000108,24.997611,-0.2220,0.396,9.83119,0.00000
2503.00,9.83207,25.079610,-0.000103,24.997605,-0.2219,0.395,9.83207,0.00000
2504.00,9.83307,25.079585,-0.000104,24.997666,-0.2218,0.395,9.83307,0.00000
2505.00,9.83357,25.079582,-0.000102,24.997684,-0.2217,0.395,9.83357,0.00000
2506.00,9.83371,25.079522,-0.000105,24.997754,-0.2217,0.395,9.83371,0.00000
2507.00,9.83359,25.079424,-0.000105,24.997673,-0.2216,0.395,9.83359,0.00000
2508.00,9.83185,25.079484,-0.000108,24.997709,-0.2215,0.395,9.83185,0.00000
2509.00,9.83172,25.079623,-0.000110,24.997708,-0.2214,0.395,9.83172,0.00000
2510.00,9.83167,25.079700,-0.000111,24.997695,-0.2213,0.396,9.83167,0.00000
2511.00,9.83172,25.079856,-0.000108,24.997750,-0.2212,0.395,9.83172,0.00000
2512.00,9.83180,25.080052,-0.000108,24.997788,-0.2211,0.395,9.83180,0.00000
2513.00,9.83228,25.080097,-0.000107,24.997753,-0.2210,0.395,9.83228,0.00000
2514.00,9.83150,25.080061,-0.000103,24.997681,-0.2209,0.395,9.83150,0.00000
2515.00,9.83069,25.080079,-0.000108,24.997671,-0.2208,0.395,9.83069,0.00000
2516.00,9.83071,25.080002,-0.000113,24.997656,-0.2206,0.396,9.83071,0.00000
2517.00,9.83011,25.079905,-0.000114,24.997698,-0.2205,0.396,9.83011,0.00000
2518.00,9.83144,25.079842,-0.000115,24.997695,-0.2204,0.396,9.83144,0.00000
2519.00,9.83217,25.079847,-0.000120,24.997727,-0.2203,0.396,9.83217,0.00000
2520.00,9.83358,25.079864,-0.000117,24.997759,-0.2202,0.396,9.83358,0.00000
2521.00,9.83485,25.079907,-0.000116,24.997695,-0.2201,0.396,9.83485,0.00000
2522.00,9.83600,25.079968,-0.000117,24.997663,-0.2200,0.397,9.83600,0.00000
2523.00,9.83504,25.079979,-0.000118,24.997692,-0.2199,0.397,9.83504,0.00000
2524.00,9.83504,25.080046,-0.000117,24.997699,-0.2199,0.397,9.83504,0.00000
2525.00,9.83415,25.080068,-0.000115,24.997652,-0.2198,0.396,9.83415,0.00000
2526.00,9.83395,25.080044,-0.000118,24.997554,-0.2197,0.396,9.83395,0.00000
2527.00,9.83523,25.080073,-0.000119,24.997547,-0.2196,0.397,9.83523,0.00000
2528.00,9.83597,25.080119,-0.000120,24.997498,-0.2195,0.397,9.83597,0.00000
2529.00,9.83513,25.080110,-0.000123,24.997529,-0.2194,0.397,9.83513,0.00000
2530.00,9.83516,25.080076,-0.000126,24.997536,-0.2193,0.397,9.83516,0.00000
2531.00,9.83400,25.080129,-0.000126,24.997564,-0.2192,0.397,9.83400,0.00000
2532.00,9.83226,25.080155,-0.000126,24.997558,-0.2191,0.398,9.83226,0.00000
2533.00,9.83283,25.080184,-0.000125,24.997576,-0.2190,0.398,9.83283,0.00000
2534.00,9.83414,25.080254,-0.000122,24.997567,-0.2189,0.398,9.83414,0.00000
2535.00,9.83408,25.080379,-0.000117,24.997635,-0.2187,0.398,9.83408,0.00000
2536.00,9.83390,25.080478,-0.000119,24.997675,-0.2186,0.398,9.83390,0.00000
2537.00,9.83326,25.080509,-0.000120,24.997667,-0.2185,0.398,9.83326,0.00000
2538.00,9.83234,25.080551,-0.000120,24.997676,-0.2184,0.398,9.83234,0.00000
2539.00,9.83240,25.080547,-0.000121,24.997696,-0.2183,0.398,9.83240,0.00000
2540.00,9.83173,25.080571,-0.000124,24.997689,-0.2182,0.398,9.83173,0.00000
2541.00,9.83170,25.080584,-0.000123,24.997724,-0.2181,0.398,9.83170,0.00000
2542.00,9.83306,25.080592,-0.000124,24.997698,-0.2180,0.398,9.83306,0.00000
2543.00,9.83228,25.080626,-0.000126,24.997655,-0.2179,0.398,9.83228,0.00000
2544.00,9.83146,25.080769,-0.000126,24.997615,-0.2178,0.398,9.83146,0.00000
2545.00,9.83272,25.080765,-0.000124,24.997553,-0.2178,0.399,9.83272,0.00000
2546.00,9.83355,25.080805,-0.000120,24.997514,-0.2177,0.398,9.83355,0.00000
2547.00,9.83395,25.080842,-0.000117,24.997508,-0.2176,0.398,9.83395,0.00000
2548.00,9.83428,25.080890,-0.000115,24.997555,-0.2176,0.398,9.83428,0.00000
2549.00,9.83388,25.080873,-0.000116,24.997553,-0.2175,0.398,9.83388,0.00000
2550.00,9.83298,25.080996,-0.000118,24.997601,-0.2174,0.398,9.83298,0.00000
2551.00,9.83295,25.081033,-0.000119,24.997607,-0.2173,0.398,9.83295,0.00000
2552.00,9.83226,25.081059,-0.000122,24.997610,-0.2172,0.399,9.83226,0.00000
2553.00,9.83198,25.081175,-0.000122,24.997673,-0.2171,0.399,9.83198,0.00000
2554.00,9.83247,25.081122,-0.000121,24.997702,-0.2170,0.399,9.83247,0.00000
2555.00,9.83253,25.081124,-0.000120,24.997736,-0.2169,0.399,9.83253,0.00000
2556.00,9.83205,25.081069,-0.000118,24.997692,-0.2168,0.399,9.83205,0.00000
2557.00,9.83210,25.081082,-0.000116,24.997692,-0.2167,0.399,9.83210,0.00000
2558.00,9.83329,25.081023,-0.000117,24.997633,-0.2166,0.399,9.83329,0.00000
2559.00,9.83317,25.081064,-0.000119,24.997577,-0.2165,0.399,9.83317,0.00000
2560.00,9.83299,25.081082,-0.000118,24.997564,-0.2164,0.400,9.83299,0.00000
2561.00,9.83290,25.081159,-0.000122,24.997631,-0.2164,0.400,9.83290,0.00000
2562.00,9.83178,25.081200,-0.000123,24.997654,-0.2163,0.400,9.83178,0.00000
2563.00,9.83018,25.081166,-0.000123,24.997601,-0.2162,0.400,9.83018,0.00000
2564.00,9.82944,25.081166,-0.000119,24.997549,-0.2161,0.400,9.82944,0.00000
2565.00,9.82898,25.081148,-0.000118,24.997561,-0.2160,0.400,9.82898,0.00000
2566.00,9.82861,25.081131,-0.000118,24.997487,-0.2158,0.400,9.82861,0.00000
2567.00,9.82919,25.081241,-0.000118,24.997504,-0.2157,0.400,9.82919,0.00000
2568.00,9.83035,25.081324,-0.000119,24.997488,-0.2155,0.400,9.83035,0.00000
2569.00,9.83197,25.081407,-0.000124,24.997487,-0.2154,0.400,9.83197,0.00000
2570.00,9.83311,25.081406,-0.000126,24.997388,-0.2152,0.400,9.83311,0.00000
2571.00,9.83459,25.081550,-0.000124,24.997463,-0.2151,0.400,9.83459,0.00000
2572.00,9.83493,25.081606,-0.000121,24.997450,-0.2150,0.400,9.83493,0.00000
2573.00,9.83403,25.081694,-0.000116,24.997497,-0.2148,0.400,9.83403,0.00000
2574.00,9.83263,25.081802,-0.000113,24.997567,-0.2147,0.400,9.83263,0.00000
2575.00,9.83266,25.081909,-0.000111,24.997606,-0.2145,0.400,9.83266,0.00000
2576.00,9.83255,25.081868,-0.000111,24.997561,-0.2144,0.400,9.83255,0.00000
2577.00,9.83310,25.081752,-0.000110,24.997454,-0.2142,0.400,9.83310,0.00000
2578.00,9.83358,25.081724,-0.000111,24.997444,-0.2140,0.400,9.83358,0.00000
2579.00,9.83359,25.081686,-0.000113,24.997467,-0.2138,0.400,9.83359,0.00000
2580.00,9.83331,25.081663,-0.000114,24.997407,-0.2136,0.401,9.83331,0.00000
2581.00,9.83199,25.081679,-0.000117,24.997422,-0.2134,0.401,9.83199,0.00000
2582.00,9.83160,25.081867,-0.000114,24.997506,-0.2132,0.401,9.83160,0.00000
2583.00,9.83172,25.081872,-0.000116,24.997609,-0.2130,0.401,9.83172,0.00000
2584.00,9.83326,25.081836,-0.000117,24.997578,-0.2128,0.401,9.83326,0.00000
2585.00,9.83326,25.081785,-0.000119,24.997531,-0.2126,0.401,9.83326,0.00000
2586.00,9.83387,25.081773,-0.000120,24.997530,-0.2124,0.401,9.83387,0.00000
2587.00,9.83349,25.081641,-0.000124,24.997576,-0.2122,0.401,9.83349,0.00000
2588.00,9.83378,25.081640,-0.000124,24.997446,-0.2120,0.401,9.83378,0.00000
2589.00,9.83215,25.081730,-0.000121,24.997437,-0.2117,0.401,9.83215,0.00000
2590.00,9.83263,25.081812,-0.000117,24.997541,-0.2115,0.401,9.83263,0.00000
2591.00,9.83192,25.081897,-0.000117,24.997512,-0.2113,0.401,9.83192,0.00000
2592.00,9.83186,25.081944,-0.000121,24.997486,-0.2110,0.401,9.83186,0.00000
2593.00,9.83245,25.082056,-0.000120,24.997510,-0.2107,0.401,9.83245,0.00000
2594.00,9.83427,25.082082,-0.000120,24.997559,-0.2105,0.402,9.83427,0.00000
2595.00,9.83456,25.082119,-0.000123,24.997509,-0.2102,0.402,9.83456,0.00000
2596.00,9.83578,25.082167,-0.000122,24.997498,-0.2099,0.402,9.83578,0.00000
2597.00,9.83695,25.082304,-0.000122,24.997504,-0.2096,0.402,9.83695,0.00000
2598.00,9.83616,25.082452,-0.000126,24.997564,-0.2094,0.402,9.83616,0.00000
2599.00,9.83514,25.082567,-0.000126,24.997582,-0.2091,0.403,9.83514,0.00000
2600.00,9.83469,25.082677,-0.000124,24.997651,-0.2088,0.403,9.83469,0.00000
2601.00,9.83385,25.082795,-0.000122,24.997721,-0.2085,0.403,9.83385,0.00000
2602.00,9.83334,25.082823,-0.000116,24.997751,-0.2082,0.402,9.83334,0.00000
2603.00,9.83389,25.082781,-0.000116,24.997718,-0.2079,0.402,9.83389,0.00000
2604.00,9.83385,25.082720,-0.000115,24.997685,-0.2076,0.402,9.83385,0.00000
2605.00,9.83340,25.082688,-0.000116,24.997595,-0.2072,0.402,9.83340,0.00000
2606.00,9.83284,25.082662,-0.000118,24.997549,-0.2069,0.403,9.83284,0.00000
2607.00,9.83287,25.082731,-0.000124,24.997559,-0.2066,0.403,9.83287,0.00000
2608.00,9.83245,25.082797,-0.000121,24.997569,-0.2062,0.403,9.83245,0.00000
2609.00,9.83207,25.082929,-0.000122,24.997576,-0.2058,0.403,9.83207,0.00000
2610.00,9.83229,25.083087,-0.000122,24.997647,-0.2055,0.403,9.83229,0.00000
2611.00,9.83340,25.083203,-0.000123,24.997652,-0.2051,0.403,9.83340,0.00000
2612.00,9.83320,25.083203,-0.000121,24.997610,-0.2047,0.403,9.83320,0.00000
@18,2.0000,4.0, 2610.084 
2613.00,9.83357,25.083282,-0.000125,24.997616,-0.2044,0.404,9.83357,0.00000
2614.00,9.83250,25.083250,-0.000125,24.997610,-0.2040,0.404,9.83250,0.00000
2615.00,9.82803,25.083223,-0.000125,24.997659,-0.2037,0.404,9.82803,0.00000
2616.00,9.82024,25.083163,-0.000124,24.997685,-0.2033,0.404,9.82024,0.00000
2617.00,9.81064,25.083190,-0.000125,24.997716,-0.2030,0.404,9.81064,0.00000
2618.00,9.80181,25.083156,-0.000122,24.997665,-0.2027,0.404,9.80181,0.00000
2619.00,9.79707,25.083251,-0.000124,24.997647,-0.2024,0.404,9.79707,0.00000
2620.00,9.79791,25.083329,-0.000127,24.997625,-0.2020,0.404,9.79791,0.00000
2621.00,9.80335,25.083538,-0.000127,24.997639,-0.2017,0.404,9.80335,0.00000
2622.00,9.81060,25.083592,-0.000123,24.997614,-0.2013,0.404,9.81060,0.00000
2623.00,9.81715,25.083680,-0.000124,24.997691,-0.2010,0.405,9.81715,0.00000
2624.00,9.82264,25.083667,-0.000122,24.997758,-0.2006,0.405,9.82264,0.00000
2625.00,9.82622,25.083675,-0.000120,24.997816,-0.2002,0.405,9.82622,0.00000
2626.00,9.82749,25.083583,-0.000119,24.997784,-0.1999,0.405,9.82749,0.00000
2627.00,9.82909,25.083609,-0.000120,24.997808,-0.1996,0.405,9.82909,0.00000
2628.00,9.83010,25.083599,-0.000120,24.997780,-0.1992,0.405,9.83010,0.00000
2629.00,9.83078,25.083566,-0.000120,24.997711,-0.1989,0.405,9.83078,0.00000
2630.00,9.83053,25.083601,-0.000120,24.997679,-0.1986,0.405,9.83053,0.00000
2631.00,9.83233,25.083621,-0.000119,24.997726,-0.1982,0.405,9.83233,0.00000
2632.00,9.83376,25.083690,-0.000116,24.997766,-0.1979,0.405,9.83376,0.00000
2633.00,9.83509,25.083666,-0.000115,24.997799,-0.1976,0.405,9.83509,0.00000
2634.00,9.83500,25.083772,-0.000114,24.997878,-0.1972,0.405,9.83500,0.00000
2635.00,9.83544,25.083743,-0.000111,24.997844,-0.1969,0.405,9.83544,0.00000
2636.00,9.83416,25.083757,-0.000112,24.997845,-0.1966,0.405,9.83416,0.00000
2637.00,9.83277,25.083796,-0.000112,24.997864,-0.1962,0.405,9.83277,0.00000
2638.00,9.83263,25.083854,-0.000109,24.997836,-0.1959,0.405,9.83263,0.00000
2639.00,9.83220,25.083815,-0.000109,24.997685,-0.1955,0.405,9.83220,0.00000
2640.00,9.83190,25.083808,-0.000110,24.997609,-0.1952,0.405,9.83190,0.00000
2641.00,9.83217,25.083889,-0.000110,24.997605,-0.1948,0.405,9.83217,0.00000
2642.00,9.83310,25.083768,-0.000114,24.997500,-0.1945,0.405,9.83310,0.00000
2643.00,9.83265,25.083703,-0.000114,24.997418,-0.1941,0.405,9.83265,0.00000
2644.00,9.83469,25.083746,-0.000112,24.997513,-0.1938,0.405,9.83469,0.00000
2645.00,9.83581,25.083809,-0.000115,24.997569,-0.1935,0.405,9.83581,0.00000
2646.00,9.83628,25.083715,-0.000117,24.997539,-0.1931,0.405,9.83628,0.00000
2647.00,9.83623,25.083831,-0.000114,24.997591,-0.1927,0.405,9.83623,0.00000
2648.00,9.83547,25.083927,-0.000118,24.997720,-0.1924,0.406,9.83547,0.00000
2649.00,9.83437,25.083927,-0.000119,24.997625,-0.1920,0.406,9.83437,0.00000
2650.00,9.83361,25.084064,-0.000115,24.997743,-0.1917,0.406,9.83361,0.00000
2651.00,9.83417,25.084213,-0.000112,24.997813,-0.1913,0.405,9.83417,0.00000
2652.00,9.83465,25.084199,-0.000116,24.997783,-0.1909,0.406,9.83465,0.00000
2653.00,9.83538,25.084205,-0.000117,24.997693,-0.1906,0.406,9.83538,0.00000
2654.00,9.83543,25.084324,-0.000114,24.997810,-0.1902,0.406,9.83543,0.00000
2655.00,9.83557,25.084316,-0.000114,24.997714,-0.1898,0.406,9.83557,0.00000
2656.00,9.83617,25.084268,-0.000115,24.997661,-0.1894,0.406,9.83617,0.00000
2657.00,9.83693,25.084351,-0.000113,24.997673,-0.1889,0.406,9.83693,0.00000
2658.00,9.83771,25.084429,-0.000114,24.997635,-0.1885,0.406,9.83771,0.00000
2659.00,9.83729,25.084347,-0.000120,24.997579,-0.1882,0.406,9.83729,0.00000
2660.00,9.83742,25.084292,-0.000125,24.997559,-0.1878,0.407,9.83742,0.00000
2661.00,9.83589,25.084419,-0.000128,24.997587,-0.1874,0.407,9.83589,0.00000
2662.00,9.83506,25.084416,-0.000129,24.997540,-0.1871,0.407,9.83506,0.00000
2663.00,9.83504,25.084504,-0.000128,24.997581,-0.1867,0.407,9.83504,0.00000
2664.00,9.83585,25.084685,-0.000126,24.997593,-0.1863,0.407,9.83585,0.00000
2665.00,9.83593,25.084743,-0.000127,24.997610,-0.1859,0.408,9.83593,0.00000
2666.00,9.83601,25.084630,-0.000128,24.997510,-0.1855,0.408,9.83601,0.00000
2667.00,9.83587,25.084700,-0.000127,24.997567,-0.1851,0.408,9.83587,0.00000
2668.00,9.83601,25.084720,-0.000125,24.997517,-0.1847,0.408,9.83601,0.00000
2669.00,9.83614,25.084651,-0.000124,24.997438,-0.1843,0.408,9.83614,0.00000
2670.00,9.83658,25.084703,-0.000119,24.997410,-0.1839,0.408,9.83658,0.00000
2671.00,9.83741,25.084790,-0.000118,24.997387,-0.1835,0.408,9.83741,0.00000
2672.00,9.83769,25.084826,-0.000119,24.997409,-0.1831,0.408,9.83769,0.00000
2673.00,9.83724,25.084773,-0.000119,24.997441,-0.1827,0.408,9.83724,0.00000
2674.00,9.83630,25.084817,-0.000119,24.997489,-0.1823,0.408,9.83630,0.00000
2675.00,9.83539,25.084836,-0.000121,24.997464,-0.1819,0.409,9.83539,0.00000
2676.00,9.83493,25.084873,-0.000121,24.997552,-0.1814,0.409,9.83493,0.00000
2677.00,9.83580,25.084802,-0.000119,24.997441,-0.1810,0.409,9.83580,0.00000
2678.00,9.83577,25.084774,-0.000117,24.997393,-0.1806,0.409,9.83577,0.00000
2679.00,9.83602,25.084836,-0.000114,24.997439,-0.1802,0.409,9.83602,0.00000
2680.00,9.83706,25.084848,-0.000111,24.997469,-0.1798,0.408,9.83706,0.00000
2681.00,9.83818,25.084892,-0.000110,24.997365,-0.1794,0.408,9.83818,0.00000
2682.00,9.83707,25.084961,-0.000112,24.997390,-0.1790,0.409,9.83707,0.00000
2683.00,9.83702,25.085058,-0.000112,24.997445,-0.1786,0.409,9.83702,0.00000
2684.00,9.83716,25.085105,-0.000116,24.997434,-0.1782,0.409,9.83716,0.00000
2685.00,9.83651,25.085128,-0.000119,24.997382,-0.1778,0.409,9.83651,0.00000
2686.00,9.83544,25.085152,-0.000118,24.997401,-0.1774,0.409,9.83544,0.00000
2687.00,9.83500,25.085275,-0.000117,24.997444,-0.1770,0.409,9.83500,0.00000
2688.00,9.83420,25.085417,-0.000119,24.997510,-0.1766,0.410,9.83420,0.00000
2689.00,9.83437,25.085403,-0.000116,24.997458,-0.1762,0.409,9.83437,0.00000
2690.00,9.83433,25.085516,-0.000113,24.997515,-0.1758,0.409,9.83433,0.00000
2691.00,9.83488,25.085575,-0.000114,24.997570,-0.1754,0.409,9.83488,0.00000
2692.00,9.83608,25.085468,-0.000114,24.997483,-0.1750,0.409,9.83608,0.00000
2693.00,9.83803,25.085443,-0.000113,24.997452,-0.1746,0.410,9.83803,0.00000
2694.00,9.83751,25.085549,-0.000113,24.997494,-0.1743,0.410,9.83751,0.00000
2695.00,9.83828,25.085596,-0.000114,24.997496,-0.1739,0.410,9.83828,0.00000
2696.00,9.83788,25.085652,-0.000117,24.997486,-0.1735,0.410,9.83788,0.00000
2697.00,9.83731,25.085783,-0.000118,24.997565,-0.1732,0.410,9.83731,0.00000
2698.00,9.83735,25.085770,-0.000118,24.997547,-0.1729,0.410,9.83735,0.00000
2699.00,9.83787,25.085728,-0.000118,24.997539,-0.1725,0.410,9.83787,0.00000
2700.00,9.83712,25.085673,-0.000117,24.997506,-0.1721,0.410,9.83712,0.00000
2701.00,9.83655,25.085755,-0.000116,24.997606,-0.1718,0.410,9.83655,0.00000
2702.00,9.83629,25.085862,-0.000116,24.997657,-0.1714,0.410,9.83629,0.00000
2703.00,9.83666,25.085961,-0.000116,24.997691,-0.1711,0.410,9.83666,0.00000
2704.00,9.83707,25.086157,-0.000117,24.997800,-0.1707,0.410,9.83707,0.00000
2705.00,9.83772,25.086246,-0.000116,24.997848,-0.1703,0.411,9.83772,0.00000
2706.00,9.83913,25.086193,-0.000118,24.997744,-0.1700,0.411,9.83913,0.00000
2707.00,9.83949,25.086152,-0.000121,24.997689,-0.1696,0.411,9.83949,0.00000
2708.00,9.83816,25.086223,-0.000124,24.997746,-0.1692,0.411,9.83816,0.00000
2709.00,9.83822,25.086128,-0.000126,24.997690,-0.1689,0.411,9.83822,0.00000
2710.00,9.83834,25.086148,-0.000129,24.997699,-0.1685,0.411,9.83834,0.00000
2711.00,9.83801,25.086284,-0.000127,24.997840,-0.1682,0.412,9.83801,0.00000
2712.00,9.83869,25.086327,-0.000125,24.997883,-0.1678,0.412,9.83869,0.00000
2713.00,9.84006,25.086337,-0.000122,24.997824,-0.1675,0.412,9.84006,0.00000
2714.00,9.83989,25.086392,-0.000123,24.997819,-0.1671,0.412,9.83989,0.00000
2715.00,9.84031,25.086456,-0.000120,24.997858,-0.1668,0.412,9.84031,0.00000
2716.00,9.84083,25.086406,-0.000124,24.997773,-0.1664,0.412,9.84083,0.00000
2717.00,9.84058,25.086420,-0.000121,24.997724,-0.1661,0.412,9.84058,0.00000
2718.00,9.83947,25.086428,-0.000118,24.997702,-0.1658,0.412,9.83947,0.00000
2719.00,9.83895,25.086485,-0.000117,24.997747,-0.1655,0.412,9.83895,0.00000
2720.00,9.83858,25.086506,-0.000121,24.997735,-0.1651,0.412,9.83858,0.00000
2721.00,9.83797,25.086575,-0.000117,24.997663,-0.1648,0.412,9.83797,0.00000
2722.00,9.83808,25.086571,-0.000122,24.997622,-0.1645,0.412,9.83808,0.00000
2723.00,9.83860,25.086609,-0.000124,24.997648,-0.1641,0.413,9.83860,0.00000
2724.00,9.83948,25.086593,-0.000121,24.997563,-0.1638,0.412,9.83948,0.00000
2725.00,9.83941,25.086617,-0.000117,24.997534,-0.1635,0.412,9.83941,0.00000
2726.00,9.83873,25.086598,-0.000119,24.997555,-0.1632,0.412,9.83873,0.00000
2727.00,9.83741,25.086698,-0.000118,24.997600,-0.1628,0.412,9.83741,0.00000
2728.00,9.83709,25.086709,-0.000115,24.997613,-0.1625,0.412,9.83709,0.00000
2729.00,9.83641,25.086758,-0.000119,24.997589,-0.1622,0.413,9.83641,0.00000
2730.00,9.83618,25.086783,-0.000122,24.997595,-0.1619,0.413,9.83618,0.00000
2731.00,9.83654,25.086925,-0.000121,24.997660,-0.1615,0.413,9.83654,0.00000
2732.00,9.83735,25.086951,-0.000121,24.997691,-0.1612,0.413,9.83735,0.00000
2733.00,9.83764,25.086910,-0.000123,24.997634,-0.1609,0.413,9.83764,0.00000
2734.00,9.83847,25.086945,-0.000121,24.997679,-0.1606,0.413,9.83847,0.00000
2735.00,9.83879,25.087020,-0.000121,24.997679,-0.1603,0.413,9.83879,0.00000
2736.00,9.83934,25.087061,-0.000119,24.997702,-0.1600,0.413,9.83934,0.00000
2737.00,9.83916,25.087100,-0.000118,24.997678,-0.1597,0.413,9.83916,0.00000
2738.00,9.83947,25.087264,-0.000117,24.997694,-0.1594,0.413,9.83947,0.00000
2739.00,9.83938,25.087292,-0.000118,24.997659,-0.1592,0.413,9.83938,0.00000
2740.00,9.83923,25.087276,-0.000111,24.997642,-0.1589,0.413,9.83923,0.00000
2741.00,9.83965,25.087207,-0.000112,24.997611,-0.1586,0.413,9.83965,0.00000
2742.00,9.84045,25.087251,-0.000111,24.997587,-0.1584,0.413,9.84045,0.00000
2743.00,9.83992,25.087288,-0.000111,24.997589,-0.1581,0.414,9.83992,0.00000
2744.00,9.83909,25.087378,-0.000110,24.997642,-0.1579,0.414,9.83909,0.00000
2745.00,9.83849,25.087475,-0.000114,24.997664,-0.1577,0.414,9.83849,0.00000
2746.00,9.83856,25.087537,-0.000114,24.997656,-0.1574,0.414,9.83856,0.00000
2747.00,9.83995,25.087609,-0.000112,24.997715,-0.1572,0.414,9.83995,0.00000
2748.00,9.84090,25.087568,-0.000112,24.997710,-0.1570,0.414,9.84090,0.00000
2749.00,9.84159,25.087459,-0.000110,24.997644,-0.1568,0.414,9.84159,0.00000
2750.00,9.84276,25.087359,-0.000109,24.997628,-0.1566,0.414,9.84276,0.00000
2751.00,9.84273,25.087287,-0.000111,24.997588,-0.1564,0.414,9.84273,0.00000
2752.00,9.84040,25.087185,-0.000113,24.997505,-0.1562,0.414,9.84040,0.00000
2753.00,9.84060,25.087169,-0.000114,24.997491,-0.1560,0.414,9.84060,0.00000
2754.00,9.84178,25.087263,-0.000115,24.997529,-0.1559,0.414,9.84178,0.00000
2755.00,9.84229,25.087349,-0.000113,24.997543,-0.1557,0.414,9.84229,0.00000
2756.00,9.84186,25.087464,-0.000112,24.997609,-0.1556,0.414,9.84186,0.00000
2757.00,9.84253,25.087532,-0.000114,24.997681,-0.1555,0.414,9.84253,0.00000
2758.00,9.84222,25.087563,-0.000119,24.997701,-0.1554,0.415,9.84222,0.00000
2759.00,9.84174,25.087575,-0.000121,24.997734,-0.1553,0.415,9.84174,0.00000
2760.00,9.84222,25.087552,-0.000125,24.997669,-0.1552,0.415,9.84222,0.00000
2761.00,9.84355,25.087528,-0.000126,24.997583,-0.1551,0.415,9.84355,0.00000
2762.00,9.84391,25.087565,-0.000123,24.997540,-0.1551,0.415,9.84391,0.00000
@19,2.0000,4.0, 2760.077 
2763.00,9.84415,25.087679,-0.000119,24.997551,-0.1550,0.415,9.84415,0.00000
2764.00,9.84235,25.087738,-0.000118,24.997531,-0.1550,0.415,9.84235,0.00000
2765.00,9.83814,25.087800,-0.000118,24.997614,-0.1550,0.415,9.83814,0.00000
2766.00,9.83043,25.087916,-0.000118,24.997710,-0.1549,0.415,9.83043,0.00000
2767.00,9.82199,25.087941,-0.000124,24.997752,-0.1549,0.416,9.82199,0.00000
2768.00,9.81430,25.087940,-0.000126,24.997786,-0.1549,0.416,9.81430,0.00000
2769.00,9.80983,25.087906,-0.000129,24.997799,-0.1549,0.416,9.80983,0.00000
2770.00,9.80899,25.087899,-0.000131,24.997764,-0.1549,0.417,9.80899,0.00000
2771.00,9.81339,25.087856,-0.000130,24.997791,-0.1548,0.417,9.81339,0.00000
2772.00,9.82000,25.087911,-0.000123,24.997800,-0.1548,0.416,9.82000,0.00000
2773.00,9.82582,25.087896,-0.000125,24.997769,-0.1547,0.417,9.82582,0.00000
2774.00,9.83110,25.088004,-0.000126,24.997721,-0.1547,0.417,9.83110,0.00000
2775.00,9.83452,25.088050,-0.000125,24.997700,-0.1546,0.417,9.83452,0.00000
2776.00,9.83620,25.088040,-0.000128,24.997564,-0.1545,0.417,9.83620,0.00000
2777.00,9.83746,25.088054,-0.000126,24.997540,-0.1544,0.417,9.83746,0.00000
2778.00,9.83872,25.088152,-0.000123,24.997534,-0.1543,0.417,9.83872,0.00000
2779.00,9.83923,25.088217,-0.000121,24.997589,-0.1541,0.417,9.83923,0.00000
2780.00,9.83897,25.088291,-0.000122,24.997575,-0.1540,0.417,9.83897,0.00000
2781.00,9.83904,25.088311,-0.000125,24.997535,-0.1540,0.417,9.83904,0.00000
2782.00,9.83955,25.088335,-0.000130,24.997484,-0.1538,0.417,9.83955,0.00000
2783.00,9.83920,25.088362,-0.000132,24.997441,-0.1537,0.418,9.83920,0.00000
2784.00,9.84013,25.088211,-0.000131,24.997322,-0.1536,0.418,9.84013,0.00000
2785.00,9.84126,25.088226,-0.000130,24.997317,-0.1535,0.418,9.84126,0.00000
2786.00,9.84216,25.088381,-0.000126,24.997418,-0.1534,0.418,9.84216,0.00000
2787.00,9.84244,25.088365,-0.000127,24.997415,-0.1533,0.418,9.84244,0.00000
2788.00,9.84329,25.088276,-0.000123,24.997441,-0.1532,0.417,9.84329,0.00000
2789.00,9.84274,25.088360,-0.000124,24.997523,-0.1531,0.418,9.84274,0.00000
2790.00,9.84412,25.088327,-0.000123,24.997565,-0.1530,0.418,9.84412,0.00000
2791.00,9.84463,25.088270,-0.000122,24.997544,-0.1529,0.418,9.84463,0.00000
2792.00,9.84501,25.088341,-0.000120,24.997555,-0.1528,0.418,9.84501,0.00000
2793.00,9.84427,25.088458,-0.000119,24.997561,-0.1526,0.418,9.84427,0.00000
2794.00,9.84312,25.088494,-0.000118,24.997529,-0.1525,0.418,9.84312,0.00000
2795.00,9.84161,25.088600,-0.000119,24.997508,-0.1524,0.418,9.84161,0.00000
2796.00,9.84126,25.088588,-0.000120,24.997459,-0.1522,0.418,9.84126,0.00000
2797.00,9.84011,25.088538,-0.000119,24.997389,-0.1521,0.418,9.84011,0.00000
2798.00,9.84068,25.088524,-0.000121,24.997372,-0.1519,0.418,9.84068,0.00000
2799.00,9.84168,25.088508,-0.000119,24.997370,-0.1518,0.418,9.84168,0.00000
2800.00,9.84107,25.088515,-0.000118,24.997320,-0.1517,0.418,9.84107,0.00000
2801.00,9.84110,25.088444,-0.000118,24.997306,-0.1515,0.418,9.84110,0.00000
2802.00,9.84224,25.088392,-0.000118,24.997339,-0.1514,0.418,9.84224,0.00000
2803.00,9.84345,25.088351,-0.000118,24.997354,-0.1512,0.419,9.84345,0.00000
2804.00,9.84429,25.088379,-0.000118,24.997331,-0.1510,0.419,9.84429,0.00000
2805.00,9.84437,25.088298,-0.000119,24.997351,-0.1509,0.419,9.84437,0.00000
2806.00,9.84302,25.088494,-0.000119,24.997404,-0.1507,0.419,9.84302,0.00000
2807.00,9.84259,25.088574,-0.000120,24.997459,-0.1506,0.419,9.84259,0.00000
2808.00,9.84159,25.088658,-0.000120,24.997435,-0.1505,0.419,9.84159,0.00000
2809.00,9.84194,25.088744,-0.000124,24.997474,-0.1503,0.419,9.84194,0.00000
2810.00,9.84371,25.088822,-0.000123,24.997471,-0.1502,0.419,9.84371,0.00000
2811.00,9.84506,25.088914,-0.000123,24.997501,-0.1501,0.419,9.84506,0.00000
2812.00,9.84601,25.089116,-0.000123,24.997548,-0.1500,0.419,9.84601,0.00000
2813.00,9.84628,25.089138,-0.000124,24.997502,-0.1499,0.419,9.84628,0.00000
2814.00,9.84506,25.089146,-0.000122,24.997417,-0.1498,0.420,9.84506,0.00000
2815.00,9.84418,25.089244,-0.000122,24.997380,-0.1497,0.419,9.84418,0.00000
2816.00,9.84430,25.089187,-0.000125,24.997309,-0.1496,0.420,9.84430,0.00000
2817.00,9.84454,25.089112,-0.000125,24.997195,-0.1495,0.420,9.84454,0.00000
2818.00,9.84459,25.089130,-0.000124,24.997252,-0.1495,0.420,9.84459,0.00000
2819.00,9.84584,25.089260,-0.000126,24.997418,-0.1494,0.420,9.84584,0.00000
2820.00,9.84675,25.089259,-0.000125,24.997481,-0.1493,0.420,9.84675,0.00000
2821.00,9.84647,25.089293,-0.000122,24.997518,-0.1493,0.420,9.84647,0.00000
2822.00,9.84660,25.089356,-0.000121,24.997562,-0.1492,0.420,9.84660,0.00000
2823.00,9.84620,25.089412,-0.000117,24.997491,-0.1492,0.420,9.84620,0.00000
2824.00,9.84521,25.089384,-0.000115,24.997406,-0.1491,0.420,9.84521,0.00000
2825.00,9.84493,25.089446,-0.000117,24.997405,-0.1490,0.420,9.84493,0.00000
2826.00,9.84477,25.089521,-0.000120,24.997379,-0.1490,0.420,9.84477,0.00000
2827.00,9.84511,25.089558,-0.000121,24.997345,-0.1489,0.420,9.84511,0.00000
2828.00,9.84493,25.089653,-0.000124,24.997364,-0.1488,0.421,9.84493,0.00000
2829.00,9.84593,25.089711,-0.000126,24.997383,-0.1488,0.421,9.84593,0.00000
2830.00,9.84519,25.089737,-0.000123,24.997491,-0.1487,0.421,9.84519,0.00000
2831.00,9.84481,25.089702,-0.000122,24.997529,-0.1487,0.421,9.84481,0.00000
2832.00,9.84319,25.089738,-0.000125,24.997633,-0.1486,0.421,9.84319,0.00000
2833.00,9.84364,25.089765,-0.000125,24.997679,-0.1486,0.421,9.84364,0.00000
2834.00,9.84281,25.089759,-0.000123,24.997646,-0.1486,0.421,9.84281,0.00000
2835.00,9.84262,25.089746,-0.000125,24.997476,-0.1486,0.422,9.84262,0.00000
2836.00,9.84346,25.089825,-0.000128,24.997466,-0.1486,0.422,9.84346,0.00000
2837.00,9.84344,25.089863,-0.000124,24.997423,-0.1486,0.422,9.84344,0.00000
2838.00,9.84391,25.089857,-0.000122,24.997360,-0.1486,0.422,9.84391,0.00000
2839.00,9.84355,25.089885,-0.000121,24.997335,-0.1486,0.422,9.84355,0.00000
2840.00,9.84285,25.089928,-0.000120,24.997341,-0.1486,0.422,9.84285,0.00000
2841.00,9.84247,25.089944,-0.000119,24.997366,-0.1486,0.422,9.84247,0.00000
2842.00,9.84243,25.089884,-0.000120,24.997286,-0.1486,0.422,9.84243,0.00000
2843.00,9.84119,25.089867,-0.000124,24.997353,-0.1486,0.422,9.84119,0.00000
2844.00,9.84261,25.089847,-0.000127,24.997358,-0.1487,0.422,9.84261,0.00000
2845.00,9.84441,25.089942,-0.000126,24.997441,-0.1487,0.422,9.84441,0.00000
2846.00,9.84496,25.089924,-0.000126,24.997435,-0.1487,0.422,9.84496,0.00000
2847.00,9.84495,25.090026,-0.000127,24.997556,-0.1487,0.422,9.84495,0.00000
2848.00,9.84515,25.090027,-0.000125,24.997499,-0.1486,0.422,9.84515,0.00000
2849.00,9.84466,25.090108,-0.000126,24.997531,-0.1486,0.423,9.84466,0.00000
2850.00,9.84456,25.090074,-0.000128,24.997412,-0.1485,0.423,9.84456,0.00000
2851.00,9.84493,25.089994,-0.000128,24.997294,-0.1485,0.423,9.84493,0.00000
2852.00,9.84586,25.090031,-0.000125,24.997263,-0.1485,0.423,9.84586,0.00000
2853.00,9.84639,25.090113,-0.000125,24.997366,-0.1484,0.423,9.84639,0.00000
2854.00,9.84674,25.090155,-0.000125,24.997465,-0.1483,0.423,9.84674,0.00000
2855.00,9.84641,25.090266,-0.000127,24.997626,-0.1483,0.423,9.84641,0.00000
2856.00,9.84618,25.090402,-0.000126,24.997729,-0.1482,0.423,9.84618,0.00000
2857.00,9.84513,25.090473,-0.000130,24.997750,-0.1481,0.424,9.84513,0.00000
2858.00,9.84433,25.090526,-0.000130,24.997709,-0.1481,0.424,9.84433,0.00000
2859.00,9.84447,25.090504,-0.000128,24.997612,-0.1480,0.424,9.84447,0.00000
2860.00,9.84492,25.090487,-0.000126,24.997543,-0.1480,0.424,9.84492,0.00000
2861.00,9.84463,25.090538,-0.000125,24.997512,-0.1480,0.424,9.84463,0.00000
2862.00,9.84605,25.090575,-0.000124,24.997496,-0.1479,0.424,9.84605,0.00000
2863.00,9.84727,25.090619,-0.000121,24.997458,-0.1479,0.424,9.84727,0.00000
2864.00,9.84730,25.090697,-0.000120,24.997448,-0.1478,0.424,9.84730,0.00000
2865.00,9.84627,25.090705,-0.000119,24.997446,-0.1478,0.424,9.84627,0.00000
2866.00,9.84646,25.090760,-0.000120,24.997471,-0.1478,0.425,9.84646,0.00000
2867.00,9.84569,25.090696,-0.000118,24.997438,-0.1477,0.425,9.84569,0.00000
2868.00,9.84603,25.090740,-0.000117,24.997448,-0.1477,0.425,9.84603,0.00000
2869.00,9.84531,25.090769,-0.000113,24.997436,-0.1477,0.424,9.84531,0.00000
2870.00,9.84597,25.090815,-0.000115,24.997466,-0.1476,0.424,9.84597,0.00000
2871.00,9.84596,25.090828,-0.000117,24.997449,-0.1475,0.425,9.84596,0.00000
2872.00,9.84555,25.090897,-0.000118,24.997424,-0.1475,0.425,9.84555,0.00000
2873.00,9.84390,25.090909,-0.000119,24.997444,-0.1474,0.425,9.84390,0.00000
2874.00,9.84311,25.090998,-0.000123,24.997542,-0.1473,0.425,9.84311,0.00000
2875.00,9.84311,25.090999,-0.000120,24.997508,-0.1473,0.425,9.84311,0.00000
2876.00,9.84418,25.091026,-0.000123,24.997463,-0.1472,0.425,9.84418,0.00000
2877.00,9.84608,25.091117,-0.000122,24.997541,-0.1472,0.425,9.84608,0.00000
2878.00,9.84687,25.091166,-0.000119,24.997536,-0.1471,0.425,9.84687,0.00000
2879.00,9.84795,25.091196,-0.000118,24.997512,-0.1471,0.425,9.84795,0.00000
2880.00,9.84746,25.091302,-0.000118,24.997554,-0.1470,0.425,9.84746,0.00000
2881.00,9.84572,25.091347,-0.000114,24.997575,-0.1469,0.425,9.84572,0.00000
2882.00,9.84402,25.091341,-0.000115,24.997492,-0.1469,0.425,9.84402,0.00000
2883.00,9.84440,25.091291,-0.000119,24.997467,-0.1468,0.425,9.84440,0.00000
2884.00,9.84406,25.091292,-0.000118,24.997462,-0.1468,0.426,9.84406,0.00000
2885.00,9.84402,25.091302,-0.000118,24.997450,-0.1467,0.426,9.84402,0.00000
2886.00,9.84441,25.091257,-0.000116,24.997438,-0.1467,0.426,9.84441,0.00000
2887.00,9.84611,25.091341,-0.000116,24.997531,-0.1466,0.426,9.84611,0.00000
2888.00,9.84653,25.091534,-0.000112,24.997555,-0.1465,0.426,9.84653,0.00000
2889.00,9.84647,25.091594,-0.000112,24.997496,-0.1464,0.426,9.84647,0.00000
2890.00,9.84709,25.091639,-0.000116,24.997472,-0.1463,0.426,9.84709,0.00000
2891.00,9.84752,25.091750,-0.000114,24.997500,-0.1462,0.426,9.84752,0.00000
2892.00,9.84599,25.091815,-0.000114,24.997471,-0.1462,0.426,9.84599,0.00000
2893.00,9.84628,25.091845,-0.000114,24.997529,-0.1461,0.426,9.84628,0.00000
2894.00,9.84841,25.091890,-0.000116,24.997526,-0.1461,0.426,9.84841,0.00000
2895.00,9.84951,25.091987,-0.000119,24.997515,-0.1460,0.426,9.84951,0.00000
2896.00,9.84978,25.092049,-0.000124,24.997518,-0.1460,0.427,9.84978,0.00000
2897.00,9.84943,25.092002,-0.000126,24.997525,-0.1460,0.427,9.84943,0.00000
2898.00,9.84809,25.091900,-0.000126,24.997536,-0.1460,0.427,9.84809,0.00000
2899.00,9.84610,25.091868,-0.000126,24.997575,-0.1459,0.427,9.84610,0.00000
2900.00,9.84558,25.091784,-0.000121,24.997600,-0.1459,0.427,9.84558,0.00000
2901.00,9.84510,25.091749,-0.000116,24.997641,-0.1459,0.427,9.84510,0.00000
2902.00,9.84561,25.091620,-0.000114,24.997564,-0.1459,0.427,9.84561,0.00000
2903.00,9.84638,25.091682,-0.000117,24.997551,-0.1460,0.427,9.84638,0.00000
2904.00,9.84646,25.091709,-0.000117,24.997557,-0.1460,0.427,9.84646,0.00000
2905.00,9.84496,25.091774,-0.000119,24.997589,-0.1460,0.427,9.84496,0.00000
2906.00,9.84467,25.091807,-0.000124,24.997545,-0.1460,0.427,9.84467,0.00000
2907.00,9.84445,25.091967,-0.000124,24.997595,-0.1460,0.428,9.84445,0.00000
2908.00,9.84471,25.091999,-0.000122,24.997558,-0.1460,0.428,9.84471,0.00000
2909.00,9.84532,25.092061,-0.000122,24.997572,-0.1460,0.428,9.84532,0.00000
2910.00,9.84715,25.092066,-0.000120,24.997496,-0.1460,0.428,9.84715,0.00000
2911.00,9.84821,25.092172,-0.000119,24.997572,-0.1459,0.428,9.84821,0.00000
2912.00,9.84882,25.092139,-0.000116,24.997543,-0.1459,0.427,9.84882,0.00000
@20,2.0000,4.0, 2910.05600000001 
2913.00,9.84852,25.092204,-0.000119,24.997558,-0.1459,0.428,9.84852,0.00000
2914.00,9.84613,25.092099,-0.000118,24.997416,-0.1459,0.428,9.84613,0.00000
2915.00,9.84067,25.092164,-0.000120,24.997497,-0.1459,0.428,9.84067,0.00000
2916.00,9.83362,25.092197,-0.000118,24.997407,-0.1458,0.428,9.83362,0.00000
2917.00,9.82451,25.092379,-0.000122,24.997446,-0.1458,0.428,9.82451,0.00000
2918.00,9.81670,25.092446,-0.000123,24.997476,-0.1457,0.428,9.81670,0.00000
2919.00,9.81342,25.092684,-0.000126,24.997653,-0.1457,0.429,9.81342,0.00000
2920.00,9.81375,25.092724,-0.000128,24.997679,-0.1456,0.429,9.81375,0.00000
2921.00,9.81806,25.092819,-0.000129,24.997800,-0.1455,0.429,9.81806,0.00000
2922.00,9.82549,25.092818,-0.000130,24.997809,-0.1454,0.429,9.82549,0.00000
2923.00,9.83149,25.092826,-0.000126,24.997726,-0.1454,0.430,9.83149,0.00000
2924.00,9.83574,25.092793,-0.000126,24.997630,-0.1453,0.430,9.83574,0.00000
2925.00,9.83936,25.092730,-0.000123,24.997506,-0.1452,0.430,9.83936,0.00000
2926.00,9.84148,25.092661,-0.000123,24.997445,-0.1451,0.430,9.84148,0.00000
2927.00,9.84266,25.092708,-0.000122,24.997513,-0.1450,0.430,9.84266,0.00000
2928.00,9.84382,25.092709,-0.000121,24.997565,-0.1449,0.430,9.84382,0.00000
2929.00,9.84492,25.092777,-0.000118,24.997601,-0.1448,0.430,9.84492,0.00000
2930.00,9.84653,25.092936,-0.000114,24.997685,-0.1446,0.430,9.84653,0.00000
2931.00,9.84759,25.092996,-0.000108,24.997698,-0.1445,0.429,9.84759,0.00000
2932.00,9.84861,25.093111,-0.000105,24.997682,-0.1444,0.429,9.84861,0.00000
2933.00,9.84930,25.093201,-0.000109,24.997606,-0.1442,0.429,9.84930,0.00000
2934.00,9.84836,25.093137,-0.000110,24.997489,-0.1441,0.429,9.84836,0.00000
2935.00,9.84730,25.093100,-0.000117,24.997411,-0.1439,0.430,9.84730,0.00000
2936.00,9.84752,25.093126,-0.000123,24.997393,-0.1438,0.430,9.84752,0.00000
2937.00,9.84750,25.093013,-0.000125,24.997336,-0.1436,0.430,9.84750,0.00000
2938.00,9.84836,25.092929,-0.000124,24.997423,-0.1435,0.430,9.84836,0.00000
2939.00,9.84957,25.093035,-0.000123,24.997585,-0.1433,0.430,9.84957,0.00000
2940.00,9.84933,25.093150,-0.000122,24.997731,-0.1431,0.431,9.84933,0.00000
2941.00,9.84806,25.093126,-0.000120,24.997715,-0.1429,0.431,9.84806,0.00000
2942.00,9.84746,25.093167,-0.000119,24.997734,-0.1427,0.431,9.84746,0.00000
2943.00,9.84688,25.093201,-0.000120,24.997695,-0.1425,0.431,9.84688,0.00000
2944.00,9.84654,25.093207,-0.000120,24.997611,-0.1424,0.431,9.84654,0.00000
2945.00,9.84678,25.093164,-0.000116,24.997525,-0.1422,0.431,9.84678,0.00000
2946.00,9.84632,25.093251,-0.000118,24.997600,-0.1421,0.431,9.84632,0.00000
2947.00,9.84667,25.093252,-0.000119,24.997597,-0.1419,0.431,9.84667,0.00000
2948.00,9.84735,25.093313,-0.000120,24.997592,-0.1417,0.431,9.84735,0.00000
2949.00,9.84833,25.093343,-0.000122,24.997647,-0.1415,0.431,9.84833,0.00000
2950.00,9.84940,25.093352,-0.000125,24.997680,-0.1413,0.432,9.84940,0.00000
2951.00,9.85008,25.093322,-0.000123,24.997634,-0.1410,0.432,9.85008,0.00000
2952.00,9.85000,25.093383,-0.000118,24.997632,-0.1408,0.431,9.85000,0.00000
2953.00,9.84858,25.093391,-0.000116,24.997664,-0.1406,0.431,9.84858,0.00000
2954.00,9.84774,25.093464,-0.000116,24.997696,-0.1403,0.431,9.84774,0.00000
2955.00,9.84645,25.093514,-0.000116,24.997655,-0.1401,0.432,9.84645,0.00000
2956.00,9.84615,25.093616,-0.000120,24.997652,-0.1399,0.432,9.84615,0.00000
2957.00,9.84637,25.093609,-0.000123,24.997628,-0.1397,0.432,9.84637,0.00000
2958.00,9.84722,25.093727,-0.000124,24.997651,-0.1395,0.432,9.84722,0.00000
2959.00,9.84739,25.093808,-0.000124,24.997680,-0.1393,0.432,9.84739,0.00000
2960.00,9.84902,25.093911,-0.000123,24.997711,-0.1391,0.432,9.84902,0.00000
2961.00,9.84973,25.093905,-0.000123,24.997730,-0.1389,0.432,9.84973,0.00000
2962.00,9.85019,25.094130,-0.000121,24.997882,-0.1388,0.432,9.85019,0.00000
2963.00,9.84974,25.094203,-0.000123,24.997884,-0.1386,0.433,9.84974,0.00000
2964.00,9.84907,25.094137,-0.000123,24.997775,-0.1385,0.433,9.84907,0.00000
2965.00,9.84767,25.094032,-0.000124,24.997737,-0.1383,0.433,9.84767,0.00000
2966.00,9.84758,25.094018,-0.000123,24.997670,-0.1382,0.433,9.84758,0.00000
2967.00,9.84690,25.093905,-0.000124,24.997548,-0.1381,0.433,9.84690,0.00000
2968.00,9.84737,25.093871,-0.000121,24.997584,-0.1380,0.433,9.84737,0.00000
2969.00,9.84893,25.093904,-0.000118,24.997689,-0.1379,0.433,9.84893,0.00000
2970.00,9.84923,25.094014,-0.000116,24.997705,-0.1378,0.433,9.84923,0.00000
2971.00,9.84911,25.094083,-0.000117,24.997736,-0.1377,0.433,9.84911,0.00000
2972.00,9.84943,25.094114,-0.000116,24.997752,-0.1376,0.433,9.84943,0.00000
2973.00,9.84947,25.094113,-0.000118,24.997695,-0.1375,0.433,9.84947,0.00000
2974.00,9.84830,25.094257,-0.000121,24.997703,-0.1374,0.433,9.84830,0.00000
2975.00,9.84835,25.094267,-0.000120,24.997685,-0.1373,0.433,9.84835,0.00000
2976.00,9.84811,25.094281,-0.000118,24.997696,-0.1371,0.433,9.84811,0.00000
2977.00,9.84769,25.094327,-0.000115,24.997684,-0.1370,0.433,9.84769,0.00000
2978.00,9.84741,25.094514,-0.000114,24.997810,-0.1368,0.433,9.84741,0.00000
2979.00,9.84857,25.094399,-0.000110,24.997702,-0.1367,0.433,9.84857,0.00000
2980.00,9.84825,25.094461,-0.000111,24.997723,-0.1365,0.433,9.84825,0.00000
2981.00,9.84837,25.094530,-0.000114,24.997701,-0.1363,0.433,9.84837,0.00000
2982.00,9.84806,25.094575,-0.000115,24.997716,-0.1361,0.433,9.84806,0.00000
2983.00,9.84906,25.094541,-0.000116,24.997589,-0.1359,0.433,9.84906,0.00000
2984.00,9.84890,25.094602,-0.000118,24.997566,-0.1357,0.434,9.84890,0.00000
2985.00,9.85082,25.094583,-0.000118,24.997518,-0.1355,0.434,9.85082,0.00000
2986.00,9.85131,25.094652,-0.000115,24.997558,-0.1353,0.434,9.85131,0.00000
2987.00,9.85235,25.094618,-0.000119,24.997435,-0.1351,0.434,9.85235,0.00000
2988.00,9.85229,25.094652,-0.000120,24.997445,-0.1349,0.434,9.85229,0.00000
2989.00,9.85167,25.094744,-0.000119,24.997566,-0.1347,0.434,9.85167,0.00000
2990.00,9.85070,25.094807,-0.000122,24.997609,-0.1345,0.434,9.85070,0.00000
2991.00,9.85057,25.094817,-0.000126,24.997588,-0.1343,0.435,9.85057,0.00000
2992.00,9.85028,25.094880,-0.000126,24.997647,-0.1340,0.435,9.85028,0.00000
2993.00,9.84940,25.094861,-0.000127,24.997582,-0.1338,0.435,9.84940,0.00000
2994.00,9.84943,25.094932,-0.000130,24.997544,-0.1335,0.435,9.84943,0.00000
2995.00,9.84926,25.095074,-0.000129,24.997586,-0.1333,0.435,9.84926,0.00000
2996.00,9.84937,25.095102,-0.000127,24.997598,-0.1330,0.435,9.84937,0.00000
2997.00,9.84923,25.095214,-0.000124,24.997710,-0.1328,0.435,9.84923,0.00000
2998.00,9.84940,25.095325,-0.000123,24.997800,-0.1325,0.435,9.84940,0.00000
2999.00,9.84997,25.095251,-0.000123,24.997742,-0.1322,0.435,9.84997,0.00000
3000.00,9.85047,25.095231,-0.000123,24.997704,-0.1319,0.435,9.85047,0.00000
3001.00,9.85025,25.095305,-0.000122,24.997671,-0.1316,0.435,9.85025,0.00000
3002.00,9.85017,25.095301,-0.000125,24.997614,-0.1313,0.436,9.85017,0.00000
3003.00,9.84979,25.095295,-0.000124,24.997618,-0.1310,0.436,9.84979,0.00000
3004.00,9.84940,25.095417,-0.000125,24.997687,-0.1307,0.436,9.84940,0.00000
3005.00,9.84953,25.095466,-0.000129,24.997707,-0.1304,0.436,9.84953,0.00000
3006.00,9.84962,25.095514,-0.000129,24.997732,-0.1300,0.437,9.84962,0.00000
3007.00,9.84979,25.095528,-0.000129,24.997701,-0.1297,0.437,9.84979,0.00000
3008.00,9.85093,25.095508,-0.000131,24.997652,-0.1293,0.437,9.85093,0.00000
3009.00,9.85114,25.095440,-0.000126,24.997577,-0.1290,0.437,9.85114,0.00000
3010.00,9.85005,25.095459,-0.000120,24.997601,-0.1286,0.437,9.85005,0.00000
3011.00,9.84932,25.095509,-0.000118,24.997638,-0.1283,0.437,9.84932,0.00000
3012.00,9.84921,25.095510,-0.000114,24.997637,-0.1279,0.437,9.84921,0.00000
3013.00,9.84748,25.095571,-0.000114,24.997655,-0.1275,0.437,9.84748,0.00000
3014.00,9.84640,25.095639,-0.000118,24.997719,-0.1272,0.437,9.84640,0.00000
3015.00,9.84719,25.095673,-0.000119,24.997697,-0.1268,0.437,9.84719,0.00000
3016.00,9.84821,25.095690,-0.000117,24.997707,-0.1264,0.437,9.84821,0.00000
3017.00,9.84880,25.095735,-0.000121,24.997709,-0.1260,0.437,9.84880,0.00000
3018.00,9.84974,25.095709,-0.000120,24.997595,-0.1256,0.437,9.84974,0.00000
3019.00,9.85015,25.095686,-0.000117,24.997499,-0.1253,0.437,9.85015,0.00000
3020.00,9.84924,25.095705,-0.000115,24.997524,-0.1249,0.437,9.84924,0.00000
3021.00,9.84824,25.095665,-0.000118,24.997470,-0.1245,0.437,9.84824,0.00000
3022.00,9.84858,25.095724,-0.000115,24.997485,-0.1241,0.437,9.84858,0.00000
3023.00,9.84878,25.095844,-0.000114,24.997624,-0.1237,0.437,9.84878,0.00000
3024.00,9.84956,25.095917,-0.000113,24.997670,-0.1233,0.437,9.84956,0.00000
3025.00,9.84954,25.095830,-0.000115,24.997580,-0.1229,0.437,9.84954,0.00000
3026.00,9.85088,25.095764,-0.000114,24.997481,-0.1225,0.437,9.85088,0.00000
3027.00,9.84920,25.095842,-0.000114,24.997551,-0.1221,0.438,9.84920,0.00000
3028.00,9.84896,25.095752,-0.000111,24.997477,-0.1217,0.437,9.84896,0.00000
3029.00,9.84932,25.095726,-0.000113,24.997462,-0.1214,0.438,9.84932,0.00000
3030.00,9.85029,25.095722,-0.000113,24.997465,-0.1210,0.438,9.85029,0.00000
3031.00,9.85046,25.095838,-0.000113,24.997600,-0.1206,0.438,9.85046,0.00000
3032.00,9.85251,25.095786,-0.000112,24.997559,-0.1202,0.438,9.85251,0.00000
3033.00,9.85404,25.095873,-0.000112,24.997605,-0.1198,0.438,9.85404,0.00000
3034.00,9.85460,25.095844,-0.000114,24.997576,-0.1195,0.438,9.85460,0.00000
3035.00,9.85410,25.095981,-0.000112,24.997627,-0.1191,0.438,9.85410,0.00000
3036.00,9.85317,25.096001,-0.000113,24.997577,-0.1187,0.438,9.85317,0.00000
3037.00,9.85182,25.096003,-0.000113,24.997507,-0.1184,0.438,9.85182,0.00000
3038.00,9.85084,25.095927,-0.000115,24.997377,-0.1180,0.438,9.85084,0.00000
3039.00,9.85016,25.096090,-0.000116,24.997424,-0.1176,0.438,9.85016,0.00000
3040.00,9.85103,25.096165,-0.000119,24.997405,-0.1173,0.439,9.85103,0.00000
3041.00,9.85098,25.096212,-0.000119,24.997372,-0.1169,0.439,9.85098,0.00000
3042.00,9.85103,25.096274,-0.000120,24.997385,-0.1166,0.439,9.85103,0.00000
3043.00,9.85029,25.096360,-0.000117,24.997501,-0.1163,0.439,9.85029,0.00000
3044.00,9.84932,25.096342,-0.000114,24.997472,-0.1159,0.439,9.84932,0.00000
3045.00,9.84868,25.096291,-0.000112,24.997430,-0.1156,0.439,9.84868,0.00000
3046.00,9.84843,25.096302,-0.000112,24.997544,-0.1152,0.438,9.84843,0.00000
3047.00,9.84897,25.096357,-0.000111,24.997616,-0.1149,0.439,9.84897,0.00000
3048.00,9.85060,25.096452,-0.000111,24.997674,-0.1145,0.439,9.85060,0.00000
3049.00,9.85110,25.096545,-0.000115,24.997711,-0.1142,0.439,9.85110,0.00000
3050.00,9.85039,25.096601,-0.000118,24.997773,-0.1138,0.439,9.85039,0.00000
3051.00,9.85090,25.096698,-0.000120,24.997773,-0.1135,0.439,9.85090,0.00000
3052.00,9.85060,25.096652,-0.000121,24.997666,-0.1131,0.439,9.85060,0.00000
3053.00,9.85064,25.096594,-0.000124,24.997585,-0.1127,0.440,9.85064,0.00000
3054.00,9.85210,25.096504,-0.000125,24.997488,-0.1124,0.440,9.85210,0.00000
3055.00,9.85307,25.096579,-0.000125,24.997491,-0.1120,0.440,9.85307,0.00000
3056.00,9.85356,25.096535,-0.000125,24.997358,-0.1116,0.440,9.85356,0.00000
3057.00,9.85391,25.096594,-0.000125,24.997414,-0.1113,0.440,9.85391,0.00000
3058.00,9.85308,25.096624,-0.000126,24.997383,-0.1109,0.440,9.85308,0.00000
3059.00,9.85208,25.096753,-0.000125,24.997521,-0.1105,0.440,9.85208,0.00000
3060.00,9.85177,25.096725,-0.000123,24.997483,-0.1102,0.440,9.85177,0.00000
3061.00,9.85152,25.096793,-0.000122,24.997530,-0.1098,0.440,9.85152,0.00000
3062.00,9.85106,25.096889,-0.000126,24.997527,-0.1095,0.441,9.85106,0.00000
