# Supplementary material for: Coil-to-α-helix transition at the Nup358-BicD2 interface activates BicD2 for dynein recruitment
Source: eLife. 2022 Mar 1;11:e74714. doi: 10.7554/eLife.74714 (PMC8956292; doi:10.7554/eLife.74714)
Supplement: Figure 1—source data 4. [file elife-74714-fig1-data4.zip › Figure 1 - source data 4.itc]

$ITC
$ 20 
$NOT
$ 25 
$ 60 
$ 1000 
$ 10 
$ 2 
$ADCGainCode:  0 
$False,True,True
$ 0.5 , 1 , 150 , 5 
$ 2 , 4 , 150 , 5 
$ 2 , 4 , 150 , 5 
$ 2 , 4 , 150 , 5 
$ 2 , 4 , 150 , 5 
$ 2 , 4 , 150 , 5 
$ 2 , 4 , 150 , 5 
$ 2 , 4 , 150 , 5 
$ 2 , 4 , 150 , 5 
$ 2 , 4 , 150 , 5 
$ 2 , 4 , 150 , 5 
$ 2 , 4 , 150 , 5 
$ 2 , 4 , 150 , 5 
$ 2 , 4 , 150 , 5 
$ 2 , 4 , 150 , 5 
$ 2 , 4 , 150 , 5 
$ 2 , 4 , 150 , 5 
$ 2 , 4 , 150 , 5 
$ 2 , 4 , 150 , 5 
$ 2 , 4 , 150 , 5 
# 0 
# 0.1 
# 0 
# 0.2028 
# 25 
# 3.6433 
# 7.9476 
?
% ITC200_03.09.215
% 0.2028 
% 3.6433 
%-0.751458 , 29.72438 
% 0.244927 , 29.44848 
% 0.8333333 
% 169000 , 169000 
% 0.25 , 81 
% 0.008453 ,-0.033958 
%-20 , 8 
% 0 , 0 
% 0 
% 128000       128572 
% 43.1 
% 500 , 750 , 1000 , 1500 
%-0.032412713076 , 0.005919756752 ,-4.167385420597E-04 , 8.709449892389E-06 ,-5.647098892917E-08 
% ITC200 Ver: 1.26.1
@0
5.00,10.26514,25.085149,-0.000161,25.129181,-2.9866,0.144,10.26514,0.00000
6.00,10.26547,25.085316,-0.000161,25.129337,-2.9858,0.145,10.26547,0.00000
7.00,10.26516,25.085241,-0.000159,25.129219,-2.9850,0.145,10.26516,0.00000
8.00,10.26619,25.085287,-0.000155,25.129140,-2.9842,0.145,10.26619,0.00000
9.00,10.26777,25.085264,-0.000156,25.129102,-2.9835,0.145,10.26777,0.00000
10.00,10.26897,25.085294,-0.000158,25.129150,-2.9827,0.145,10.26897,0.00000
11.00,10.26910,25.085308,-0.000162,25.129160,-2.9820,0.146,10.26910,0.00000
12.00,10.26836,25.085479,-0.000161,25.129348,-2.9812,0.146,10.26836,0.00000
13.00,10.26696,25.085585,-0.000161,25.129503,-2.9805,0.146,10.26696,0.00000
14.00,10.26617,25.085688,-0.000162,25.129531,-2.9798,0.146,10.26617,0.00000
15.00,10.26537,25.085720,-0.000164,25.129489,-2.9791,0.147,10.26537,0.00000
16.00,10.26556,25.085701,-0.000159,25.129373,-2.9784,0.147,10.26556,0.00000
17.00,10.26577,25.085691,-0.000162,25.129300,-2.9777,0.147,10.26577,0.00000
18.00,10.26641,25.085677,-0.000164,25.129204,-2.9770,0.147,10.26641,0.00000
19.00,10.26711,25.085670,-0.000165,25.129110,-2.9763,0.148,10.26711,0.00000
20.00,10.26808,25.085785,-0.000164,25.129109,-2.9756,0.148,10.26808,0.00000
21.00,10.26807,25.085818,-0.000163,25.129091,-2.9750,0.148,10.26807,0.00000
22.00,10.26805,25.085956,-0.000161,25.129143,-2.9743,0.148,10.26805,0.00000
23.00,10.26792,25.086036,-0.000158,25.129170,-2.9736,0.148,10.26792,0.00000
24.00,10.26773,25.086086,-0.000160,25.129266,-2.9730,0.148,10.26773,0.00000
25.00,10.26688,25.086105,-0.000161,25.129310,-2.9723,0.148,10.26688,0.00000
26.00,10.26659,25.086159,-0.000163,25.129405,-2.9716,0.149,10.26659,0.00000
27.00,10.26772,25.086130,-0.000163,25.129332,-2.9710,0.149,10.26772,0.00000
28.00,10.26840,25.086220,-0.000165,25.129311,-2.9703,0.149,10.26840,0.00000
29.00,10.26818,25.086176,-0.000165,25.129183,-2.9697,0.149,10.26818,0.00000
30.00,10.26836,25.086320,-0.000162,25.129249,-2.9690,0.150,10.26836,0.00000
31.00,10.26812,25.086360,-0.000165,25.129127,-2.9684,0.150,10.26812,0.00000
32.00,10.26683,25.086389,-0.000164,25.129143,-2.9676,0.150,10.26683,0.00000
33.00,10.26698,25.086350,-0.000164,25.129141,-2.9670,0.150,10.26698,0.00000
34.00,10.26740,25.086536,-0.000161,25.129318,-2.9663,0.150,10.26740,0.00000
35.00,10.26796,25.086568,-0.000163,25.129368,-2.9656,0.150,10.26796,0.00000
36.00,10.26946,25.086421,-0.000162,25.129286,-2.9649,0.151,10.26946,0.00000
37.00,10.27025,25.086634,-0.000165,25.129466,-2.9642,0.151,10.27025,0.00000
38.00,10.26960,25.086674,-0.000166,25.129425,-2.9635,0.151,10.26960,0.00000
39.00,10.27028,25.086627,-0.000168,25.129300,-2.9629,0.151,10.27028,0.00000
40.00,10.26893,25.086678,-0.000169,25.129292,-2.9622,0.152,10.26893,0.00000
41.00,10.26808,25.086916,-0.000167,25.129457,-2.9616,0.152,10.26808,0.00000
42.00,10.26789,25.086760,-0.000167,25.129271,-2.9610,0.152,10.26789,0.00000
43.00,10.26840,25.086875,-0.000166,25.129294,-2.9604,0.152,10.26840,0.00000
44.00,10.26852,25.087028,-0.000164,25.129326,-2.9599,0.153,10.26852,0.00000
45.00,10.26992,25.087030,-0.000160,25.129239,-2.9594,0.153,10.26992,0.00000
46.00,10.27042,25.087038,-0.000162,25.129158,-2.9588,0.153,10.27042,0.00000
47.00,10.27060,25.087063,-0.000163,25.129141,-2.9581,0.153,10.27060,0.00000
48.00,10.27045,25.087110,-0.000158,25.129189,-2.9574,0.153,10.27045,0.00000
49.00,10.26992,25.087152,-0.000155,25.129231,-2.9567,0.153,10.26992,0.00000
50.00,10.27058,25.087223,-0.000155,25.129278,-2.9560,0.153,10.27058,0.00000
51.00,10.27039,25.087371,-0.000156,25.129381,-2.9554,0.153,10.27039,0.00000
52.00,10.27008,25.087451,-0.000156,25.129397,-2.9549,0.154,10.27008,0.00000
53.00,10.27090,25.087469,-0.000161,25.129341,-2.9543,0.154,10.27090,0.00000
54.00,10.27130,25.087489,-0.000165,25.129350,-2.9539,0.155,10.27130,0.00000
55.00,10.27091,25.087591,-0.000165,25.129406,-2.9533,0.155,10.27091,0.00000
56.00,10.27138,25.087576,-0.000158,25.129364,-2.9528,0.155,10.27138,0.00000
57.00,10.27222,25.087711,-0.000157,25.129342,-2.9521,0.155,10.27222,0.00000
58.00,10.27174,25.087807,-0.000154,25.129402,-2.9515,0.155,10.27174,0.00000
59.00,10.27133,25.087936,-0.000152,25.129394,-2.9509,0.155,10.27133,0.00000
60.00,10.27128,25.087924,-0.000153,25.129276,-2.9502,0.155,10.27128,0.00000
@1,0.5000,1.0, 60.103000000001 
61.00,10.27088,25.088084,-0.000157,25.129331,-2.9496,0.156,10.27088,0.00000
62.00,10.26849,25.088195,-0.000156,25.129421,-2.9489,0.156,10.26849,0.00000
63.00,10.26738,25.088250,-0.000158,25.129488,-2.9483,0.156,10.26738,0.00000
64.00,10.26703,25.088364,-0.000160,25.129635,-2.9477,0.157,10.26703,0.00000
65.00,10.26711,25.088335,-0.000162,25.129640,-2.9471,0.157,10.26711,0.00000
66.00,10.26679,25.088366,-0.000165,25.129698,-2.9465,0.157,10.26679,0.00000
67.00,10.26863,25.088452,-0.000168,25.129769,-2.9458,0.158,10.26863,0.00000
68.00,10.27009,25.088436,-0.000166,25.129685,-2.9452,0.158,10.27009,0.00000
69.00,10.27024,25.088386,-0.000162,25.129552,-2.9447,0.158,10.27024,0.00000
70.00,10.26974,25.088480,-0.000161,25.129542,-2.9441,0.158,10.26974,0.00000
71.00,10.27082,25.088466,-0.000161,25.129445,-2.9435,0.159,10.27082,0.00000
72.00,10.27196,25.088408,-0.000158,25.129303,-2.9429,0.158,10.27196,0.00000
73.00,10.27176,25.088564,-0.000159,25.129330,-2.9423,0.159,10.27176,0.00000
74.00,10.27245,25.088609,-0.000162,25.129281,-2.9417,0.159,10.27245,0.00000
75.00,10.27256,25.088664,-0.000160,25.129322,-2.9411,0.159,10.27256,0.00000
76.00,10.27142,25.088717,-0.000155,25.129328,-2.9405,0.159,10.27142,0.00000
77.00,10.27104,25.088854,-0.000156,25.129433,-2.9399,0.159,10.27104,0.00000
78.00,10.27104,25.088868,-0.000154,25.129449,-2.9393,0.160,10.27104,0.00000
79.00,10.27146,25.088834,-0.000156,25.129474,-2.9387,0.160,10.27146,0.00000
80.00,10.27163,25.088887,-0.000157,25.129457,-2.9381,0.160,10.27163,0.00000
81.00,10.27224,25.088960,-0.000158,25.129406,-2.9375,0.160,10.27224,0.00000
82.00,10.27157,25.088967,-0.000158,25.129343,-2.9370,0.161,10.27157,0.00000
83.00,10.27148,25.089000,-0.000160,25.129349,-2.9364,0.161,10.27148,0.00000
84.00,10.27113,25.089057,-0.000158,25.129265,-2.9359,0.161,10.27113,0.00000
85.00,10.27098,25.089080,-0.000158,25.129156,-2.9354,0.161,10.27098,0.00000
86.00,10.27061,25.089018,-0.000158,25.129096,-2.9349,0.161,10.27061,0.00000
87.00,10.27065,25.088937,-0.000158,25.128998,-2.9344,0.161,10.27065,0.00000
88.00,10.27078,25.088947,-0.000156,25.128888,-2.9339,0.162,10.27078,0.00000
89.00,10.27086,25.089071,-0.000157,25.129002,-2.9333,0.162,10.27086,0.00000
90.00,10.27161,25.089062,-0.000157,25.129070,-2.9328,0.162,10.27161,0.00000
91.00,10.27238,25.089139,-0.000155,25.129079,-2.9323,0.162,10.27238,0.00000
92.00,10.27216,25.089354,-0.000152,25.129187,-2.9317,0.162,10.27216,0.00000
93.00,10.27219,25.089427,-0.000153,25.129222,-2.9312,0.162,10.27219,0.00000
94.00,10.27197,25.089457,-0.000152,25.129180,-2.9306,0.163,10.27197,0.00000
95.00,10.27198,25.089638,-0.000150,25.129229,-2.9301,0.163,10.27198,0.00000
96.00,10.27210,25.089829,-0.000151,25.129353,-2.9295,0.163,10.27210,0.00000
97.00,10.27292,25.089744,-0.000155,25.129309,-2.9290,0.163,10.27292,0.00000
98.00,10.27375,25.089719,-0.000156,25.129263,-2.9285,0.163,10.27375,0.00000
99.00,10.27374,25.089799,-0.000155,25.129279,-2.9279,0.164,10.27374,0.00000
100.00,10.27232,25.089840,-0.000153,25.129333,-2.9274,0.164,10.27232,0.00000
101.00,10.27141,25.089801,-0.000150,25.129349,-2.9269,0.164,10.27141,0.00000
102.00,10.27065,25.089952,-0.000145,25.129401,-2.9263,0.164,10.27065,0.00000
103.00,10.26935,25.090015,-0.000140,25.129385,-2.9258,0.164,10.26935,0.00000
104.00,10.26988,25.090074,-0.000138,25.129427,-2.9253,0.164,10.26988,0.00000
105.00,10.27092,25.090055,-0.000140,25.129372,-2.9248,0.164,10.27092,0.00000
106.00,10.27215,25.090052,-0.000141,25.129285,-2.9243,0.164,10.27215,0.00000
107.00,10.27404,25.090011,-0.000145,25.129277,-2.9237,0.165,10.27404,0.00000
108.00,10.27536,25.090029,-0.000150,25.129309,-2.9232,0.165,10.27536,0.00000
109.00,10.27538,25.090048,-0.000154,25.129264,-2.9227,0.165,10.27538,0.00000
110.00,10.27512,25.090279,-0.000151,25.129327,-2.9221,0.166,10.27512,0.00000
111.00,10.27418,25.090313,-0.000152,25.129239,-2.9216,0.166,10.27418,0.00000
112.00,10.27225,25.090309,-0.000153,25.129201,-2.9211,0.166,10.27225,0.00000
113.00,10.27140,25.090499,-0.000149,25.129303,-2.9206,0.166,10.27140,0.00000
114.00,10.27123,25.090615,-0.000149,25.129397,-2.9201,0.166,10.27123,0.00000
115.00,10.27168,25.090541,-0.000155,25.129319,-2.9195,0.166,10.27168,0.00000
116.00,10.27218,25.090675,-0.000158,25.129420,-2.9190,0.167,10.27218,0.00000
117.00,10.27286,25.090913,-0.000154,25.129493,-2.9185,0.167,10.27286,0.00000
118.00,10.27411,25.090799,-0.000159,25.129318,-2.9179,0.167,10.27411,0.00000
119.00,10.27480,25.090790,-0.000157,25.129236,-2.9174,0.168,10.27480,0.00000
120.00,10.27510,25.090906,-0.000154,25.129278,-2.9168,0.168,10.27510,0.00000
121.00,10.27544,25.091000,-0.000153,25.129346,-2.9163,0.168,10.27544,0.00000
122.00,10.27624,25.090961,-0.000157,25.129245,-2.9158,0.168,10.27624,0.00000
123.00,10.27609,25.091116,-0.000154,25.129387,-2.9153,0.168,10.27609,0.00000
124.00,10.27538,25.091155,-0.000155,25.129388,-2.9148,0.169,10.27538,0.00000
125.00,10.27482,25.091075,-0.000158,25.129302,-2.9143,0.169,10.27482,0.00000
126.00,10.27434,25.091132,-0.000158,25.129294,-2.9139,0.169,10.27434,0.00000
127.00,10.27373,25.091192,-0.000160,25.129369,-2.9134,0.169,10.27373,0.00000
128.00,10.27298,25.091194,-0.000166,25.129315,-2.9130,0.170,10.27298,0.00000
129.00,10.27319,25.091161,-0.000168,25.129183,-2.9125,0.170,10.27319,0.00000
130.00,10.27416,25.091138,-0.000164,25.129125,-2.9121,0.170,10.27416,0.00000
131.00,10.27462,25.091221,-0.000164,25.129145,-2.9117,0.170,10.27462,0.00000
132.00,10.27441,25.091317,-0.000164,25.129137,-2.9112,0.170,10.27441,0.00000
133.00,10.27385,25.091407,-0.000158,25.129119,-2.9108,0.170,10.27385,0.00000
134.00,10.27401,25.091547,-0.000152,25.129225,-2.9104,0.170,10.27401,0.00000
135.00,10.27399,25.091760,-0.000156,25.129301,-2.9099,0.170,10.27399,0.00000
136.00,10.27405,25.091673,-0.000156,25.129183,-2.9095,0.171,10.27405,0.00000
137.00,10.27431,25.091683,-0.000155,25.129185,-2.9091,0.171,10.27431,0.00000
138.00,10.27520,25.091684,-0.000157,25.129215,-2.9086,0.171,10.27520,0.00000
139.00,10.27448,25.091689,-0.000161,25.129210,-2.9081,0.172,10.27448,0.00000
140.00,10.27279,25.091646,-0.000159,25.129262,-2.9077,0.172,10.27279,0.00000
141.00,10.27295,25.091577,-0.000154,25.129251,-2.9072,0.172,10.27295,0.00000
142.00,10.27292,25.091585,-0.000153,25.129166,-2.9067,0.172,10.27292,0.00000
143.00,10.27258,25.091619,-0.000152,25.129069,-2.9063,0.172,10.27258,0.00000
144.00,10.27340,25.091621,-0.000151,25.128998,-2.9059,0.172,10.27340,0.00000
145.00,10.27393,25.091737,-0.000149,25.128960,-2.9054,0.172,10.27393,0.00000
146.00,10.27310,25.091982,-0.000150,25.129060,-2.9050,0.172,10.27310,0.00000
147.00,10.27406,25.092040,-0.000152,25.129065,-2.9046,0.173,10.27406,0.00000
148.00,10.27474,25.092172,-0.000157,25.129161,-2.9041,0.173,10.27474,0.00000
149.00,10.27456,25.092380,-0.000154,25.129320,-2.9036,0.173,10.27456,0.00000
150.00,10.27487,25.092483,-0.000156,25.129372,-2.9031,0.174,10.27487,0.00000
151.00,10.27549,25.092526,-0.000159,25.129295,-2.9027,0.174,10.27549,0.00000
152.00,10.27491,25.092620,-0.000155,25.129303,-2.9022,0.174,10.27491,0.00000
153.00,10.27411,25.092581,-0.000149,25.129237,-2.9017,0.174,10.27411,0.00000
154.00,10.27413,25.092591,-0.000151,25.129196,-2.9012,0.174,10.27413,0.00000
155.00,10.27412,25.092543,-0.000148,25.129151,-2.9007,0.174,10.27412,0.00000
156.00,10.27425,25.092512,-0.000146,25.129170,-2.9002,0.175,10.27425,0.00000
157.00,10.27404,25.092529,-0.000146,25.129201,-2.8997,0.175,10.27404,0.00000
158.00,10.27518,25.092570,-0.000147,25.129202,-2.8992,0.175,10.27518,0.00000
159.00,10.27529,25.092584,-0.000150,25.129148,-2.8988,0.175,10.27529,0.00000
160.00,10.27568,25.092681,-0.000155,25.129175,-2.8983,0.175,10.27568,0.00000
161.00,10.27578,25.092843,-0.000155,25.129266,-2.8978,0.176,10.27578,0.00000
162.00,10.27553,25.092909,-0.000154,25.129300,-2.8973,0.176,10.27553,0.00000
163.00,10.27439,25.092999,-0.000155,25.129257,-2.8967,0.176,10.27439,0.00000
164.00,10.27422,25.093015,-0.000152,25.129253,-2.8961,0.176,10.27422,0.00000
165.00,10.27361,25.092959,-0.000149,25.129146,-2.8956,0.176,10.27361,0.00000
166.00,10.27247,25.092945,-0.000149,25.129039,-2.8950,0.176,10.27247,0.00000
167.00,10.27285,25.092921,-0.000148,25.129040,-2.8944,0.176,10.27285,0.00000
168.00,10.27357,25.092711,-0.000148,25.128951,-2.8939,0.177,10.27357,0.00000
169.00,10.27360,25.092840,-0.000150,25.129003,-2.8934,0.177,10.27360,0.00000
170.00,10.27463,25.092932,-0.000151,25.129074,-2.8930,0.177,10.27463,0.00000
171.00,10.27492,25.092963,-0.000153,25.129132,-2.8926,0.177,10.27492,0.00000
172.00,10.27461,25.093080,-0.000155,25.129173,-2.8922,0.178,10.27461,0.00000
173.00,10.27447,25.093532,-0.000152,25.129507,-2.8917,0.178,10.27447,0.00000
174.00,10.27393,25.093492,-0.000149,25.129484,-2.8913,0.178,10.27393,0.00000
175.00,10.27304,25.093576,-0.000148,25.129526,-2.8908,0.178,10.27304,0.00000
176.00,10.27332,25.093739,-0.000142,25.129619,-2.8903,0.178,10.27332,0.00000
177.00,10.27409,25.093828,-0.000141,25.129638,-2.8898,0.178,10.27409,0.00000
178.00,10.27430,25.093751,-0.000144,25.129483,-2.8894,0.178,10.27430,0.00000
179.00,10.27619,25.093762,-0.000147,25.129432,-2.8889,0.178,10.27619,0.00000
180.00,10.27705,25.093726,-0.000151,25.129373,-2.8885,0.179,10.27705,0.00000
181.00,10.27680,25.093535,-0.000155,25.129193,-2.8880,0.179,10.27680,0.00000
182.00,10.27643,25.093527,-0.000154,25.129146,-2.8875,0.179,10.27643,0.00000
183.00,10.27677,25.093642,-0.000154,25.129243,-2.8871,0.179,10.27677,0.00000
184.00,10.27585,25.093802,-0.000155,25.129360,-2.8866,0.180,10.27585,0.00000
185.00,10.27553,25.093892,-0.000156,25.129407,-2.8862,0.180,10.27553,0.00000
186.00,10.27634,25.094197,-0.000159,25.129525,-2.8857,0.180,10.27634,0.00000
187.00,10.27626,25.094201,-0.000164,25.129417,-2.8853,0.181,10.27626,0.00000
188.00,10.27588,25.094117,-0.000163,25.129266,-2.8849,0.181,10.27588,0.00000
189.00,10.27573,25.094083,-0.000165,25.129166,-2.8844,0.181,10.27573,0.00000
190.00,10.27520,25.094293,-0.000158,25.129283,-2.8840,0.181,10.27520,0.00000
191.00,10.27470,25.094231,-0.000156,25.129239,-2.8835,0.181,10.27470,0.00000
192.00,10.27547,25.094517,-0.000154,25.129521,-2.8831,0.181,10.27547,0.00000
193.00,10.27555,25.094636,-0.000153,25.129643,-2.8826,0.181,10.27555,0.00000
194.00,10.27552,25.094862,-0.000148,25.129799,-2.8821,0.181,10.27552,0.00000
195.00,10.27605,25.094707,-0.000148,25.129589,-2.8817,0.181,10.27605,0.00000
196.00,10.27677,25.094645,-0.000146,25.129517,-2.8813,0.181,10.27677,0.00000
197.00,10.27533,25.094519,-0.000144,25.129308,-2.8808,0.181,10.27533,0.00000
198.00,10.27475,25.094584,-0.000147,25.129297,-2.8804,0.182,10.27475,0.00000
199.00,10.27445,25.094426,-0.000149,25.129090,-2.8800,0.182,10.27445,0.00000
200.00,10.27401,25.094574,-0.000148,25.129204,-2.8796,0.182,10.27401,0.00000
201.00,10.27305,25.094788,-0.000149,25.129360,-2.8791,0.182,10.27305,0.00000
202.00,10.27376,25.094864,-0.000148,25.129434,-2.8787,0.182,10.27376,0.00000
203.00,10.27406,25.094924,-0.000146,25.129475,-2.8783,0.183,10.27406,0.00000
204.00,10.27407,25.095067,-0.000150,25.129648,-2.8778,0.183,10.27407,0.00000
205.00,10.27438,25.095100,-0.000156,25.129646,-2.8774,0.183,10.27438,0.00000
206.00,10.27506,25.095038,-0.000155,25.129508,-2.8770,0.184,10.27506,0.00000
207.00,10.27572,25.095048,-0.000157,25.129516,-2.8766,0.184,10.27572,0.00000
208.00,10.27554,25.095001,-0.000161,25.129462,-2.8761,0.185,10.27554,0.00000
209.00,10.27640,25.095157,-0.000160,25.129487,-2.8757,0.185,10.27640,0.00000
210.00,10.27749,25.095181,-0.000156,25.129395,-2.8752,0.185,10.27749,0.00000
@2,2.0000,4.0, 210.083000000001 
211.00,10.27789,25.095253,-0.000155,25.129384,-2.8748,0.185,10.27789,0.00000
212.00,10.27718,25.095240,-0.000151,25.129299,-2.8744,0.185,10.27718,0.00000
213.00,10.27493,25.095443,-0.000150,25.129304,-2.8739,0.185,10.27493,0.00000
214.00,10.27070,25.095207,-0.000147,25.129058,-2.8735,0.185,10.27070,0.00000
215.00,10.26520,25.095472,-0.000146,25.129330,-2.8731,0.186,10.26520,0.00000
216.00,10.26121,25.095520,-0.000148,25.129397,-2.8727,0.186,10.26121,0.00000
217.00,10.26011,25.095749,-0.000149,25.129461,-2.8724,0.186,10.26011,0.00000
218.00,10.26281,25.095703,-0.000146,25.129418,-2.8720,0.186,10.26281,0.00000
219.00,10.26648,25.095946,-0.000142,25.129611,-2.8716,0.186,10.26648,0.00000
220.00,10.27204,25.095952,-0.000140,25.129533,-2.8712,0.186,10.27204,0.00000
221.00,10.27628,25.096205,-0.000135,25.129646,-2.8707,0.186,10.27628,0.00000
222.00,10.27874,25.096208,-0.000137,25.129674,-2.8703,0.186,10.27874,0.00000
223.00,10.27973,25.096303,-0.000140,25.129701,-2.8698,0.187,10.27973,0.00000
224.00,10.28092,25.096285,-0.000145,25.129561,-2.8694,0.187,10.28092,0.00000
225.00,10.28099,25.096326,-0.000147,25.129496,-2.8690,0.187,10.28099,0.00000
226.00,10.28137,25.096219,-0.000150,25.129326,-2.8686,0.188,10.28137,0.00000
227.00,10.28079,25.096277,-0.000151,25.129274,-2.8682,0.188,10.28079,0.00000
228.00,10.28029,25.096180,-0.000150,25.129123,-2.8679,0.188,10.28029,0.00000
229.00,10.27942,25.096342,-0.000149,25.129220,-2.8675,0.188,10.27942,0.00000
230.00,10.27919,25.096400,-0.000148,25.129260,-2.8671,0.188,10.27919,0.00000
231.00,10.27817,25.096480,-0.000148,25.129328,-2.8667,0.189,10.27817,0.00000
232.00,10.27765,25.096397,-0.000147,25.129267,-2.8664,0.189,10.27765,0.00000
233.00,10.27762,25.096723,-0.000149,25.129480,-2.8660,0.189,10.27762,0.00000
234.00,10.27752,25.096767,-0.000148,25.129504,-2.8656,0.189,10.27752,0.00000
235.00,10.27674,25.096774,-0.000150,25.129531,-2.8653,0.189,10.27674,0.00000
236.00,10.27661,25.096610,-0.000148,25.129382,-2.8650,0.189,10.27661,0.00000
237.00,10.27665,25.096846,-0.000146,25.129528,-2.8646,0.190,10.27665,0.00000
238.00,10.27522,25.096756,-0.000143,25.129469,-2.8643,0.190,10.27522,0.00000
239.00,10.27476,25.096878,-0.000141,25.129561,-2.8640,0.190,10.27476,0.00000
240.00,10.27472,25.096809,-0.000140,25.129415,-2.8637,0.190,10.27472,0.00000
241.00,10.27494,25.096927,-0.000142,25.129432,-2.8634,0.190,10.27494,0.00000
242.00,10.27492,25.096892,-0.000140,25.129408,-2.8631,0.190,10.27492,0.00000
243.00,10.27531,25.096959,-0.000141,25.129416,-2.8627,0.190,10.27531,0.00000
244.00,10.27538,25.097006,-0.000142,25.129366,-2.8624,0.190,10.27538,0.00000
245.00,10.27604,25.097187,-0.000144,25.129434,-2.8620,0.191,10.27604,0.00000
246.00,10.27574,25.097332,-0.000143,25.129487,-2.8617,0.191,10.27574,0.00000
247.00,10.27566,25.097249,-0.000144,25.129304,-2.8613,0.191,10.27566,0.00000
248.00,10.27633,25.097248,-0.000145,25.129249,-2.8609,0.191,10.27633,0.00000
249.00,10.27746,25.097080,-0.000147,25.129092,-2.8606,0.192,10.27746,0.00000
250.00,10.27766,25.097036,-0.000143,25.129029,-2.8602,0.192,10.27766,0.00000
251.00,10.27781,25.097137,-0.000143,25.129177,-2.8598,0.192,10.27781,0.00000
252.00,10.27717,25.097309,-0.000143,25.129220,-2.8594,0.192,10.27717,0.00000
253.00,10.27692,25.097483,-0.000138,25.129299,-2.8591,0.192,10.27692,0.00000
254.00,10.27581,25.097543,-0.000137,25.129283,-2.8587,0.192,10.27581,0.00000
255.00,10.27529,25.097663,-0.000139,25.129418,-2.8583,0.192,10.27529,0.00000
256.00,10.27511,25.097663,-0.000137,25.129319,-2.8579,0.192,10.27511,0.00000
257.00,10.27564,25.097796,-0.000137,25.129489,-2.8574,0.192,10.27564,0.00000
258.00,10.27525,25.097723,-0.000140,25.129457,-2.8571,0.193,10.27525,0.00000
259.00,10.27574,25.097892,-0.000141,25.129603,-2.8567,0.193,10.27574,0.00000
260.00,10.27623,25.097826,-0.000141,25.129430,-2.8563,0.193,10.27623,0.00000
261.00,10.27710,25.097884,-0.000142,25.129432,-2.8560,0.193,10.27710,0.00000
262.00,10.27709,25.097884,-0.000142,25.129382,-2.8557,0.194,10.27709,0.00000
263.00,10.27665,25.097990,-0.000142,25.129443,-2.8554,0.194,10.27665,0.00000
264.00,10.27631,25.097926,-0.000143,25.129313,-2.8551,0.194,10.27631,0.00000
265.00,10.27627,25.097876,-0.000143,25.129323,-2.8547,0.194,10.27627,0.00000
266.00,10.27587,25.097854,-0.000143,25.129268,-2.8544,0.194,10.27587,0.00000
267.00,10.27579,25.097896,-0.000142,25.129235,-2.8540,0.194,10.27579,0.00000
268.00,10.27763,25.097977,-0.000138,25.129217,-2.8536,0.194,10.27763,0.00000
269.00,10.27766,25.098040,-0.000137,25.129287,-2.8532,0.195,10.27766,0.00000
270.00,10.27713,25.098305,-0.000140,25.129460,-2.8528,0.195,10.27713,0.00000
271.00,10.27693,25.098502,-0.000140,25.129567,-2.8524,0.195,10.27693,0.00000
272.00,10.27784,25.098555,-0.000144,25.129548,-2.8520,0.195,10.27784,0.00000
273.00,10.27724,25.098567,-0.000149,25.129501,-2.8516,0.196,10.27724,0.00000
274.00,10.27833,25.098720,-0.000150,25.129526,-2.8512,0.196,10.27833,0.00000
275.00,10.27865,25.098717,-0.000148,25.129431,-2.8509,0.196,10.27865,0.00000
276.00,10.27832,25.098708,-0.000150,25.129381,-2.8505,0.196,10.27832,0.00000
277.00,10.27763,25.098767,-0.000149,25.129405,-2.8501,0.196,10.27763,0.00000
278.00,10.27722,25.098817,-0.000149,25.129439,-2.8498,0.197,10.27722,0.00000
279.00,10.27661,25.098848,-0.000149,25.129438,-2.8494,0.197,10.27661,0.00000
280.00,10.27667,25.098810,-0.000148,25.129391,-2.8491,0.197,10.27667,0.00000
281.00,10.27678,25.098717,-0.000147,25.129284,-2.8487,0.197,10.27678,0.00000
282.00,10.27681,25.098739,-0.000149,25.129303,-2.8484,0.197,10.27681,0.00000
283.00,10.27753,25.098728,-0.000149,25.129242,-2.8480,0.197,10.27753,0.00000
284.00,10.27751,25.098795,-0.000149,25.129261,-2.8476,0.197,10.27751,0.00000
285.00,10.27711,25.098980,-0.000148,25.129311,-2.8472,0.198,10.27711,0.00000
286.00,10.27781,25.099124,-0.000151,25.129398,-2.8468,0.198,10.27781,0.00000
287.00,10.27769,25.099197,-0.000152,25.129434,-2.8465,0.198,10.27769,0.00000
288.00,10.27695,25.099278,-0.000149,25.129489,-2.8461,0.198,10.27695,0.00000
289.00,10.27634,25.099265,-0.000150,25.129477,-2.8457,0.198,10.27634,0.00000
290.00,10.27715,25.099251,-0.000151,25.129397,-2.8454,0.198,10.27715,0.00000
291.00,10.27696,25.099183,-0.000155,25.129287,-2.8450,0.199,10.27696,0.00000
292.00,10.27788,25.099184,-0.000152,25.129174,-2.8446,0.199,10.27788,0.00000
293.00,10.27801,25.099250,-0.000155,25.129179,-2.8443,0.199,10.27801,0.00000
294.00,10.27777,25.099154,-0.000156,25.129038,-2.8439,0.199,10.27777,0.00000
295.00,10.27673,25.099131,-0.000161,25.129075,-2.8436,0.199,10.27673,0.00000
296.00,10.27624,25.099366,-0.000162,25.129280,-2.8432,0.200,10.27624,0.00000
297.00,10.27554,25.099308,-0.000165,25.129249,-2.8429,0.200,10.27554,0.00000
298.00,10.27543,25.099336,-0.000162,25.129229,-2.8425,0.200,10.27543,0.00000
299.00,10.27558,25.099643,-0.000162,25.129444,-2.8422,0.200,10.27558,0.00000
300.00,10.27541,25.099686,-0.000162,25.129403,-2.8418,0.201,10.27541,0.00000
301.00,10.27624,25.099738,-0.000159,25.129366,-2.8415,0.201,10.27624,0.00000
302.00,10.27634,25.099837,-0.000160,25.129335,-2.8411,0.201,10.27634,0.00000
303.00,10.27693,25.099964,-0.000161,25.129387,-2.8408,0.201,10.27693,0.00000
304.00,10.27705,25.099886,-0.000162,25.129234,-2.8405,0.202,10.27705,0.00000
305.00,10.27785,25.099879,-0.000161,25.129235,-2.8401,0.202,10.27785,0.00000
306.00,10.27760,25.099870,-0.000160,25.129257,-2.8398,0.202,10.27760,0.00000
307.00,10.27792,25.099998,-0.000155,25.129399,-2.8395,0.202,10.27792,0.00000
308.00,10.27713,25.100028,-0.000154,25.129445,-2.8392,0.202,10.27713,0.00000
309.00,10.27707,25.100133,-0.000152,25.129547,-2.8389,0.202,10.27707,0.00000
310.00,10.27673,25.100362,-0.000148,25.129709,-2.8386,0.202,10.27673,0.00000
311.00,10.27568,25.100496,-0.000145,25.129793,-2.8383,0.202,10.27568,0.00000
312.00,10.27508,25.100456,-0.000146,25.129741,-2.8380,0.203,10.27508,0.00000
313.00,10.27526,25.100311,-0.000153,25.129548,-2.8377,0.203,10.27526,0.00000
314.00,10.27627,25.100389,-0.000152,25.129560,-2.8374,0.203,10.27627,0.00000
315.00,10.27557,25.100279,-0.000149,25.129370,-2.8371,0.203,10.27557,0.00000
316.00,10.27654,25.100303,-0.000151,25.129279,-2.8368,0.204,10.27654,0.00000
317.00,10.27645,25.100454,-0.000153,25.129320,-2.8365,0.204,10.27645,0.00000
318.00,10.27653,25.100632,-0.000149,25.129356,-2.8362,0.204,10.27653,0.00000
319.00,10.27596,25.100690,-0.000147,25.129325,-2.8359,0.204,10.27596,0.00000
320.00,10.27533,25.100992,-0.000153,25.129582,-2.8356,0.204,10.27533,0.00000
321.00,10.27546,25.101100,-0.000150,25.129639,-2.8353,0.205,10.27546,0.00000
322.00,10.27595,25.101294,-0.000147,25.129778,-2.8350,0.205,10.27595,0.00000
323.00,10.27659,25.101395,-0.000146,25.129892,-2.8346,0.205,10.27659,0.00000
324.00,10.27643,25.101320,-0.000147,25.129872,-2.8343,0.205,10.27643,0.00000
325.00,10.27755,25.101450,-0.000142,25.129929,-2.8340,0.205,10.27755,0.00000
326.00,10.27583,25.101539,-0.000141,25.129943,-2.8336,0.205,10.27583,0.00000
327.00,10.27471,25.101399,-0.000137,25.129810,-2.8333,0.205,10.27471,0.00000
328.00,10.27367,25.101483,-0.000137,25.129790,-2.8329,0.205,10.27367,0.00000
329.00,10.27416,25.101674,-0.000131,25.129912,-2.8325,0.205,10.27416,0.00000
330.00,10.27422,25.101425,-0.000135,25.129643,-2.8322,0.205,10.27422,0.00000
331.00,10.27505,25.101454,-0.000138,25.129671,-2.8318,0.206,10.27505,0.00000
332.00,10.27550,25.101532,-0.000142,25.129667,-2.8315,0.206,10.27550,0.00000
333.00,10.27631,25.101444,-0.000144,25.129591,-2.8312,0.206,10.27631,0.00000
334.00,10.27625,25.101413,-0.000147,25.129505,-2.8309,0.206,10.27625,0.00000
335.00,10.27593,25.101669,-0.000147,25.129667,-2.8306,0.207,10.27593,0.00000
336.00,10.27611,25.101611,-0.000147,25.129468,-2.8304,0.207,10.27611,0.00000
337.00,10.27657,25.101797,-0.000147,25.129559,-2.8301,0.207,10.27657,0.00000
338.00,10.27653,25.101925,-0.000144,25.129548,-2.8298,0.207,10.27653,0.00000
339.00,10.27618,25.101986,-0.000146,25.129522,-2.8295,0.207,10.27618,0.00000
340.00,10.27621,25.101902,-0.000146,25.129405,-2.8292,0.208,10.27621,0.00000
341.00,10.27693,25.102005,-0.000145,25.129497,-2.8289,0.208,10.27693,0.00000
342.00,10.27668,25.101762,-0.000145,25.129232,-2.8286,0.208,10.27668,0.00000
343.00,10.27558,25.101746,-0.000145,25.129290,-2.8283,0.208,10.27558,0.00000
344.00,10.27568,25.101814,-0.000143,25.129319,-2.8280,0.208,10.27568,0.00000
345.00,10.27592,25.101773,-0.000141,25.129254,-2.8277,0.209,10.27592,0.00000
346.00,10.27610,25.101732,-0.000142,25.129188,-2.8274,0.209,10.27610,0.00000
347.00,10.27659,25.101695,-0.000143,25.129185,-2.8271,0.209,10.27659,0.00000
348.00,10.27762,25.101667,-0.000146,25.129117,-2.8269,0.209,10.27762,0.00000
349.00,10.27729,25.101746,-0.000146,25.129112,-2.8266,0.209,10.27729,0.00000
350.00,10.27666,25.101897,-0.000145,25.129138,-2.8263,0.209,10.27666,0.00000
351.00,10.27595,25.101884,-0.000143,25.129079,-2.8261,0.209,10.27595,0.00000
352.00,10.27557,25.102079,-0.000140,25.129203,-2.8258,0.209,10.27557,0.00000
353.00,10.27577,25.102329,-0.000137,25.129334,-2.8255,0.209,10.27577,0.00000
354.00,10.27618,25.102313,-0.000140,25.129342,-2.8252,0.210,10.27618,0.00000
355.00,10.27709,25.102253,-0.000143,25.129288,-2.8249,0.210,10.27709,0.00000
356.00,10.27708,25.102409,-0.000143,25.129392,-2.8246,0.210,10.27708,0.00000
357.00,10.27655,25.102497,-0.000146,25.129340,-2.8243,0.210,10.27655,0.00000
358.00,10.27601,25.102519,-0.000147,25.129288,-2.8240,0.211,10.27601,0.00000
359.00,10.27582,25.102512,-0.000146,25.129109,-2.8237,0.211,10.27582,0.00000
360.00,10.27560,25.102676,-0.000148,25.129190,-2.8234,0.211,10.27560,0.00000
@3,2.0000,4.0, 360.081 
361.00,10.27660,25.102919,-0.000149,25.129383,-2.8232,0.212,10.27660,0.00000
362.00,10.27576,25.103172,-0.000152,25.129541,-2.8229,0.212,10.27576,0.00000
363.00,10.27331,25.103169,-0.000151,25.129470,-2.8226,0.212,10.27331,0.00000
364.00,10.26991,25.103330,-0.000152,25.129621,-2.8224,0.212,10.26991,0.00000
365.00,10.26609,25.103365,-0.000149,25.129651,-2.8221,0.212,10.26609,0.00000
366.00,10.26072,25.103327,-0.000150,25.129544,-2.8219,0.212,10.26072,0.00000
367.00,10.26055,25.103316,-0.000147,25.129493,-2.8216,0.212,10.26055,0.00000
368.00,10.26265,25.103342,-0.000147,25.129458,-2.8214,0.213,10.26265,0.00000
369.00,10.26665,25.103327,-0.000146,25.129426,-2.8212,0.213,10.26665,0.00000
370.00,10.27102,25.103415,-0.000147,25.129403,-2.8209,0.213,10.27102,0.00000
371.00,10.27545,25.103383,-0.000147,25.129326,-2.8207,0.213,10.27545,0.00000
372.00,10.27720,25.103376,-0.000143,25.129324,-2.8205,0.214,10.27720,0.00000
373.00,10.27843,25.103532,-0.000144,25.129457,-2.8202,0.214,10.27843,0.00000
374.00,10.27912,25.103705,-0.000141,25.129525,-2.8199,0.214,10.27912,0.00000
375.00,10.27978,25.103591,-0.000144,25.129348,-2.8197,0.214,10.27978,0.00000
376.00,10.28000,25.103735,-0.000143,25.129385,-2.8194,0.214,10.28000,0.00000
377.00,10.28000,25.103729,-0.000148,25.129341,-2.8191,0.214,10.28000,0.00000
378.00,10.27987,25.103723,-0.000152,25.129237,-2.8189,0.214,10.27987,0.00000
379.00,10.27838,25.103725,-0.000156,25.129198,-2.8186,0.215,10.27838,0.00000
380.00,10.27595,25.104005,-0.000153,25.129419,-2.8183,0.215,10.27595,0.00000
381.00,10.27550,25.104041,-0.000156,25.129412,-2.8180,0.215,10.27550,0.00000
382.00,10.27524,25.104270,-0.000150,25.129562,-2.8177,0.215,10.27524,0.00000
383.00,10.27424,25.104330,-0.000145,25.129616,-2.8175,0.215,10.27424,0.00000
384.00,10.27511,25.104300,-0.000141,25.129549,-2.8172,0.215,10.27511,0.00000
385.00,10.27600,25.104354,-0.000142,25.129573,-2.8169,0.215,10.27600,0.00000
386.00,10.27637,25.104492,-0.000137,25.129678,-2.8166,0.215,10.27637,0.00000
387.00,10.27615,25.104523,-0.000139,25.129673,-2.8164,0.216,10.27615,0.00000
388.00,10.27629,25.104522,-0.000140,25.129626,-2.8161,0.216,10.27629,0.00000
389.00,10.27555,25.104641,-0.000143,25.129675,-2.8158,0.216,10.27555,0.00000
390.00,10.27589,25.104696,-0.000141,25.129738,-2.8155,0.216,10.27589,0.00000
391.00,10.27593,25.104589,-0.000140,25.129614,-2.8153,0.217,10.27593,0.00000
392.00,10.27606,25.104635,-0.000137,25.129619,-2.8150,0.217,10.27606,0.00000
393.00,10.27560,25.104717,-0.000135,25.129682,-2.8147,0.217,10.27560,0.00000
394.00,10.27461,25.104646,-0.000130,25.129597,-2.8144,0.217,10.27461,0.00000
395.00,10.27407,25.104630,-0.000132,25.129501,-2.8142,0.217,10.27407,0.00000
396.00,10.27393,25.104754,-0.000132,25.129595,-2.8139,0.217,10.27393,0.00000
397.00,10.27345,25.104777,-0.000135,25.129623,-2.8136,0.217,10.27345,0.00000
398.00,10.27326,25.104838,-0.000136,25.129624,-2.8133,0.217,10.27326,0.00000
399.00,10.27368,25.104859,-0.000137,25.129644,-2.8130,0.218,10.27368,0.00000
400.00,10.27326,25.104992,-0.000136,25.129743,-2.8127,0.218,10.27326,0.00000
401.00,10.27221,25.105083,-0.000140,25.129659,-2.8125,0.218,10.27221,0.00000
402.00,10.27261,25.104937,-0.000143,25.129376,-2.8123,0.218,10.27261,0.00000
403.00,10.27386,25.104918,-0.000148,25.129305,-2.8120,0.219,10.27386,0.00000
404.00,10.27448,25.105034,-0.000149,25.129440,-2.8117,0.219,10.27448,0.00000
405.00,10.27490,25.104892,-0.000146,25.129264,-2.8115,0.219,10.27490,0.00000
406.00,10.27560,25.104735,-0.000142,25.129241,-2.8112,0.219,10.27560,0.00000
407.00,10.27569,25.104748,-0.000137,25.129276,-2.8109,0.219,10.27569,0.00000
408.00,10.27469,25.104850,-0.000134,25.129340,-2.8106,0.219,10.27469,0.00000
409.00,10.27425,25.104827,-0.000136,25.129217,-2.8104,0.219,10.27425,0.00000
410.00,10.27469,25.104870,-0.000139,25.129207,-2.8101,0.219,10.27469,0.00000
411.00,10.27519,25.105037,-0.000138,25.129285,-2.8098,0.219,10.27519,0.00000
412.00,10.27556,25.105316,-0.000139,25.129488,-2.8095,0.219,10.27556,0.00000
413.00,10.27622,25.105446,-0.000139,25.129519,-2.8092,0.220,10.27622,0.00000
414.00,10.27613,25.105646,-0.000137,25.129718,-2.8088,0.220,10.27613,0.00000
415.00,10.27558,25.105745,-0.000138,25.129892,-2.8085,0.220,10.27558,0.00000
416.00,10.27459,25.105743,-0.000141,25.129844,-2.8082,0.220,10.27459,0.00000
417.00,10.27437,25.105751,-0.000141,25.129864,-2.8079,0.220,10.27437,0.00000
418.00,10.27399,25.105900,-0.000138,25.130034,-2.8076,0.221,10.27399,0.00000
419.00,10.27377,25.105935,-0.000138,25.129914,-2.8073,0.221,10.27377,0.00000
420.00,10.27464,25.105850,-0.000136,25.129643,-2.8070,0.221,10.27464,0.00000
421.00,10.27530,25.105914,-0.000137,25.129647,-2.8067,0.221,10.27530,0.00000
422.00,10.27531,25.105915,-0.000141,25.129560,-2.8064,0.221,10.27531,0.00000
423.00,10.27517,25.105726,-0.000144,25.129273,-2.8061,0.221,10.27517,0.00000
424.00,10.27584,25.105697,-0.000147,25.129193,-2.8058,0.221,10.27584,0.00000
425.00,10.27612,25.105941,-0.000147,25.129396,-2.8055,0.222,10.27612,0.00000
426.00,10.27680,25.106161,-0.000145,25.129522,-2.8052,0.222,10.27680,0.00000
427.00,10.27725,25.106276,-0.000144,25.129605,-2.8049,0.222,10.27725,0.00000
428.00,10.27869,25.106325,-0.000143,25.129638,-2.8046,0.222,10.27869,0.00000
429.00,10.27947,25.106404,-0.000143,25.129706,-2.8043,0.222,10.27947,0.00000
430.00,10.27815,25.106433,-0.000146,25.129656,-2.8040,0.222,10.27815,0.00000
431.00,10.27717,25.106280,-0.000149,25.129479,-2.8037,0.223,10.27717,0.00000
432.00,10.27650,25.106265,-0.000151,25.129392,-2.8034,0.223,10.27650,0.00000
433.00,10.27438,25.106460,-0.000154,25.129521,-2.8031,0.223,10.27438,0.00000
434.00,10.27251,25.106454,-0.000151,25.129472,-2.8028,0.223,10.27251,0.00000
435.00,10.27270,25.106402,-0.000146,25.129404,-2.8025,0.224,10.27270,0.00000
436.00,10.27195,25.106479,-0.000141,25.129472,-2.8022,0.224,10.27195,0.00000
437.00,10.27158,25.106604,-0.000140,25.129546,-2.8019,0.224,10.27158,0.00000
438.00,10.27247,25.106581,-0.000140,25.129480,-2.8016,0.224,10.27247,0.00000
439.00,10.27280,25.106790,-0.000141,25.129642,-2.8013,0.224,10.27280,0.00000
440.00,10.27304,25.106935,-0.000143,25.129746,-2.8010,0.224,10.27304,0.00000
441.00,10.27434,25.107054,-0.000143,25.129805,-2.8007,0.224,10.27434,0.00000
442.00,10.27456,25.107061,-0.000142,25.129764,-2.8004,0.224,10.27456,0.00000
443.00,10.27361,25.106881,-0.000141,25.129638,-2.8002,0.225,10.27361,0.00000
444.00,10.27400,25.106728,-0.000142,25.129412,-2.7999,0.225,10.27400,0.00000
445.00,10.27437,25.106734,-0.000141,25.129371,-2.7997,0.225,10.27437,0.00000
446.00,10.27384,25.106650,-0.000146,25.129243,-2.7994,0.225,10.27384,0.00000
447.00,10.27465,25.106833,-0.000148,25.129338,-2.7992,0.225,10.27465,0.00000
448.00,10.27655,25.107090,-0.000150,25.129404,-2.7989,0.226,10.27655,0.00000
449.00,10.27651,25.107315,-0.000150,25.129567,-2.7987,0.226,10.27651,0.00000
450.00,10.27617,25.107341,-0.000151,25.129546,-2.7985,0.226,10.27617,0.00000
451.00,10.27671,25.107479,-0.000151,25.129611,-2.7982,0.226,10.27671,0.00000
452.00,10.27619,25.107290,-0.000153,25.129400,-2.7980,0.227,10.27619,0.00000
453.00,10.27533,25.107209,-0.000151,25.129357,-2.7978,0.227,10.27533,0.00000
454.00,10.27532,25.107068,-0.000150,25.129157,-2.7976,0.227,10.27532,0.00000
455.00,10.27536,25.107272,-0.000148,25.129317,-2.7974,0.227,10.27536,0.00000
456.00,10.27487,25.107352,-0.000148,25.129290,-2.7972,0.227,10.27487,0.00000
457.00,10.27475,25.107369,-0.000143,25.129262,-2.7969,0.227,10.27475,0.00000
458.00,10.27494,25.107538,-0.000138,25.129350,-2.7967,0.227,10.27494,0.00000
459.00,10.27442,25.107669,-0.000139,25.129452,-2.7965,0.227,10.27442,0.00000
460.00,10.27369,25.107528,-0.000141,25.129233,-2.7963,0.228,10.27369,0.00000
461.00,10.27387,25.107615,-0.000137,25.129289,-2.7961,0.228,10.27387,0.00000
462.00,10.27407,25.107812,-0.000137,25.129495,-2.7958,0.228,10.27407,0.00000
463.00,10.27354,25.107846,-0.000140,25.129476,-2.7956,0.228,10.27354,0.00000
464.00,10.27335,25.107906,-0.000142,25.129483,-2.7953,0.228,10.27335,0.00000
465.00,10.27344,25.108148,-0.000142,25.129640,-2.7950,0.228,10.27344,0.00000
466.00,10.27328,25.108088,-0.000147,25.129530,-2.7948,0.229,10.27328,0.00000
467.00,10.27272,25.108055,-0.000148,25.129357,-2.7945,0.229,10.27272,0.00000
468.00,10.27234,25.108073,-0.000145,25.129291,-2.7943,0.229,10.27234,0.00000
469.00,10.27295,25.108083,-0.000141,25.129263,-2.7941,0.229,10.27295,0.00000
470.00,10.27302,25.108189,-0.000140,25.129324,-2.7938,0.229,10.27302,0.00000
471.00,10.27304,25.108243,-0.000137,25.129346,-2.7936,0.229,10.27304,0.00000
472.00,10.27337,25.108397,-0.000142,25.129413,-2.7934,0.229,10.27337,0.00000
473.00,10.27469,25.108530,-0.000144,25.129454,-2.7931,0.230,10.27469,0.00000
474.00,10.27441,25.108755,-0.000145,25.129565,-2.7929,0.230,10.27441,0.00000
475.00,10.27454,25.108756,-0.000144,25.129488,-2.7927,0.230,10.27454,0.00000
476.00,10.27408,25.108833,-0.000141,25.129524,-2.7924,0.230,10.27408,0.00000
477.00,10.27460,25.108740,-0.000134,25.129469,-2.7922,0.230,10.27460,0.00000
478.00,10.27319,25.108747,-0.000131,25.129524,-2.7920,0.230,10.27319,0.00000
479.00,10.27396,25.108843,-0.000130,25.129627,-2.7918,0.230,10.27396,0.00000
480.00,10.27478,25.108760,-0.000129,25.129599,-2.7916,0.230,10.27478,0.00000
481.00,10.27522,25.108821,-0.000128,25.129645,-2.7913,0.230,10.27522,0.00000
482.00,10.27399,25.108925,-0.000131,25.129682,-2.7911,0.231,10.27399,0.00000
483.00,10.27453,25.108938,-0.000133,25.129675,-2.7909,0.231,10.27453,0.00000
484.00,10.27367,25.108884,-0.000136,25.129553,-2.7907,0.231,10.27367,0.00000
485.00,10.27316,25.108876,-0.000138,25.129458,-2.7905,0.231,10.27316,0.00000
486.00,10.27288,25.108918,-0.000138,25.129436,-2.7902,0.232,10.27288,0.00000
487.00,10.27280,25.108839,-0.000139,25.129365,-2.7900,0.232,10.27280,0.00000
488.00,10.27256,25.108943,-0.000140,25.129413,-2.7898,0.232,10.27256,0.00000
489.00,10.27330,25.108885,-0.000139,25.129361,-2.7896,0.232,10.27330,0.00000
490.00,10.27297,25.108965,-0.000141,25.129428,-2.7893,0.233,10.27297,0.00000
491.00,10.27414,25.108897,-0.000143,25.129320,-2.7891,0.233,10.27414,0.00000
492.00,10.27516,25.109050,-0.000143,25.129412,-2.7888,0.233,10.27516,0.00000
493.00,10.27459,25.109180,-0.000141,25.129451,-2.7886,0.233,10.27459,0.00000
494.00,10.27414,25.109255,-0.000143,25.129490,-2.7884,0.233,10.27414,0.00000
495.00,10.27490,25.109491,-0.000141,25.129647,-2.7881,0.233,10.27490,0.00000
496.00,10.27403,25.109636,-0.000142,25.129676,-2.7879,0.233,10.27403,0.00000
497.00,10.27417,25.109720,-0.000142,25.129599,-2.7876,0.234,10.27417,0.00000
498.00,10.27500,25.109638,-0.000146,25.129400,-2.7874,0.234,10.27500,0.00000
499.00,10.27555,25.109764,-0.000144,25.129407,-2.7871,0.234,10.27555,0.00000
500.00,10.27537,25.109782,-0.000146,25.129355,-2.7869,0.234,10.27537,0.00000
501.00,10.27491,25.109692,-0.000144,25.129257,-2.7867,0.234,10.27491,0.00000
502.00,10.27406,25.109752,-0.000145,25.129282,-2.7864,0.234,10.27406,0.00000
503.00,10.27322,25.109966,-0.000139,25.129444,-2.7862,0.234,10.27322,0.00000
504.00,10.27257,25.109990,-0.000141,25.129372,-2.7859,0.235,10.27257,0.00000
505.00,10.27298,25.110085,-0.000143,25.129386,-2.7856,0.235,10.27298,0.00000
506.00,10.27303,25.110337,-0.000146,25.129541,-2.7853,0.235,10.27303,0.00000
507.00,10.27318,25.110372,-0.000145,25.129555,-2.7851,0.236,10.27318,0.00000
508.00,10.27387,25.110528,-0.000145,25.129658,-2.7848,0.236,10.27387,0.00000
509.00,10.27367,25.110693,-0.000142,25.129748,-2.7846,0.236,10.27367,0.00000
510.00,10.27241,25.110754,-0.000137,25.129717,-2.7843,0.236,10.27241,0.00000
@4,2.0000,4.0, 510.072 
511.00,10.27276,25.110732,-0.000134,25.129671,-2.7841,0.236,10.27276,0.00000
512.00,10.27232,25.110869,-0.000133,25.129701,-2.7838,0.236,10.27232,0.00000
513.00,10.26932,25.110783,-0.000135,25.129577,-2.7836,0.236,10.26932,0.00000
514.00,10.26635,25.110868,-0.000134,25.129653,-2.7833,0.236,10.26635,0.00000
515.00,10.26277,25.110889,-0.000131,25.129652,-2.7831,0.236,10.26277,0.00000
516.00,10.25908,25.111147,-0.000130,25.129823,-2.7828,0.236,10.25908,0.00000
517.00,10.25816,25.111046,-0.000131,25.129734,-2.7826,0.237,10.25816,0.00000
518.00,10.26147,25.111080,-0.000132,25.129747,-2.7824,0.237,10.26147,0.00000
519.00,10.26442,25.111157,-0.000132,25.129734,-2.7822,0.237,10.26442,0.00000
520.00,10.26807,25.111204,-0.000135,25.129779,-2.7819,0.237,10.26807,0.00000
521.00,10.27172,25.111095,-0.000137,25.129628,-2.7817,0.237,10.27172,0.00000
522.00,10.27374,25.111110,-0.000139,25.129559,-2.7815,0.238,10.27374,0.00000
523.00,10.27408,25.111050,-0.000139,25.129470,-2.7813,0.238,10.27408,0.00000
524.00,10.27553,25.110942,-0.000140,25.129369,-2.7811,0.238,10.27553,0.00000
525.00,10.27716,25.110784,-0.000144,25.129119,-2.7809,0.238,10.27716,0.00000
526.00,10.27752,25.110612,-0.000142,25.128915,-2.7807,0.238,10.27752,0.00000
527.00,10.27771,25.110818,-0.000140,25.129055,-2.7805,0.238,10.27771,0.00000
528.00,10.27734,25.110937,-0.000142,25.129062,-2.7803,0.239,10.27734,0.00000
529.00,10.27646,25.111073,-0.000146,25.129154,-2.7800,0.239,10.27646,0.00000
530.00,10.27563,25.111190,-0.000143,25.129268,-2.7798,0.239,10.27563,0.00000
531.00,10.27545,25.111377,-0.000140,25.129457,-2.7796,0.239,10.27545,0.00000
532.00,10.27429,25.111291,-0.000139,25.129415,-2.7794,0.239,10.27429,0.00000
533.00,10.27358,25.111205,-0.000139,25.129364,-2.7792,0.240,10.27358,0.00000
534.00,10.27226,25.110965,-0.000138,25.129113,-2.7791,0.239,10.27226,0.00000
535.00,10.27151,25.110958,-0.000139,25.129069,-2.7789,0.240,10.27151,0.00000
536.00,10.27084,25.111010,-0.000141,25.129112,-2.7787,0.240,10.27084,0.00000
537.00,10.27157,25.111251,-0.000141,25.129204,-2.7784,0.240,10.27157,0.00000
538.00,10.27170,25.111431,-0.000138,25.129255,-2.7782,0.240,10.27170,0.00000
539.00,10.27223,25.111983,-0.000138,25.129696,-2.7780,0.240,10.27223,0.00000
540.00,10.27231,25.111949,-0.000139,25.129630,-2.7778,0.241,10.27231,0.00000
541.00,10.27265,25.111878,-0.000138,25.129480,-2.7776,0.241,10.27265,0.00000
542.00,10.27248,25.111762,-0.000140,25.129430,-2.7775,0.241,10.27248,0.00000
543.00,10.27236,25.111808,-0.000141,25.129511,-2.7773,0.241,10.27236,0.00000
544.00,10.27274,25.111587,-0.000141,25.129301,-2.7771,0.241,10.27274,0.00000
545.00,10.27257,25.111792,-0.000139,25.129405,-2.7770,0.241,10.27257,0.00000
546.00,10.27186,25.112107,-0.000137,25.129618,-2.7767,0.242,10.27186,0.00000
547.00,10.27147,25.112138,-0.000135,25.129606,-2.7765,0.242,10.27147,0.00000
548.00,10.27107,25.112089,-0.000134,25.129510,-2.7764,0.242,10.27107,0.00000
549.00,10.27044,25.112146,-0.000134,25.129539,-2.7762,0.242,10.27044,0.00000
550.00,10.27045,25.112152,-0.000137,25.129553,-2.7760,0.242,10.27045,0.00000
551.00,10.27091,25.112062,-0.000141,25.129465,-2.7759,0.243,10.27091,0.00000
552.00,10.27032,25.112208,-0.000141,25.129521,-2.7757,0.243,10.27032,0.00000
553.00,10.27011,25.112329,-0.000140,25.129534,-2.7755,0.243,10.27011,0.00000
554.00,10.27099,25.112257,-0.000143,25.129410,-2.7753,0.243,10.27099,0.00000
555.00,10.27112,25.112316,-0.000143,25.129414,-2.7750,0.243,10.27112,0.00000
556.00,10.27123,25.112330,-0.000140,25.129321,-2.7748,0.243,10.27123,0.00000
557.00,10.27139,25.112434,-0.000138,25.129388,-2.7746,0.243,10.27139,0.00000
558.00,10.27273,25.112727,-0.000136,25.129567,-2.7744,0.244,10.27273,0.00000
559.00,10.27193,25.112898,-0.000134,25.129672,-2.7742,0.244,10.27193,0.00000
560.00,10.27118,25.112982,-0.000134,25.129669,-2.7740,0.244,10.27118,0.00000
561.00,10.27064,25.113117,-0.000133,25.129752,-2.7737,0.244,10.27064,0.00000
562.00,10.27014,25.112934,-0.000132,25.129556,-2.7735,0.244,10.27014,0.00000
563.00,10.26927,25.112778,-0.000136,25.129478,-2.7733,0.244,10.26927,0.00000
564.00,10.27016,25.112809,-0.000135,25.129479,-2.7732,0.244,10.27016,0.00000
565.00,10.27117,25.112825,-0.000134,25.129517,-2.7730,0.244,10.27117,0.00000
566.00,10.27170,25.112868,-0.000136,25.129544,-2.7728,0.244,10.27170,0.00000
567.00,10.27208,25.113174,-0.000139,25.129779,-2.7726,0.245,10.27208,0.00000
568.00,10.27197,25.113057,-0.000139,25.129612,-2.7724,0.245,10.27197,0.00000
569.00,10.27103,25.113117,-0.000139,25.129580,-2.7722,0.245,10.27103,0.00000
570.00,10.27080,25.113334,-0.000136,25.129712,-2.7719,0.245,10.27080,0.00000
571.00,10.27067,25.113378,-0.000138,25.129690,-2.7717,0.245,10.27067,0.00000
572.00,10.27070,25.113308,-0.000139,25.129556,-2.7715,0.246,10.27070,0.00000
573.00,10.27142,25.113567,-0.000140,25.129710,-2.7713,0.246,10.27142,0.00000
574.00,10.27174,25.113618,-0.000138,25.129723,-2.7711,0.246,10.27174,0.00000
575.00,10.27181,25.113416,-0.000141,25.129456,-2.7709,0.246,10.27181,0.00000
576.00,10.27218,25.113461,-0.000141,25.129440,-2.7707,0.246,10.27218,0.00000
577.00,10.27212,25.113366,-0.000141,25.129236,-2.7705,0.246,10.27212,0.00000
578.00,10.27084,25.113377,-0.000142,25.129209,-2.7703,0.247,10.27084,0.00000
579.00,10.27149,25.113431,-0.000145,25.129175,-2.7701,0.247,10.27149,0.00000
580.00,10.27112,25.113677,-0.000141,25.129348,-2.7699,0.247,10.27112,0.00000
581.00,10.27022,25.113732,-0.000140,25.129378,-2.7698,0.247,10.27022,0.00000
582.00,10.27056,25.114057,-0.000139,25.129649,-2.7696,0.247,10.27056,0.00000
583.00,10.27185,25.113978,-0.000138,25.129535,-2.7694,0.247,10.27185,0.00000
584.00,10.27218,25.114095,-0.000137,25.129615,-2.7693,0.247,10.27218,0.00000
585.00,10.27274,25.114100,-0.000136,25.129576,-2.7691,0.247,10.27274,0.00000
586.00,10.27327,25.114239,-0.000138,25.129665,-2.7690,0.248,10.27327,0.00000
587.00,10.27323,25.114188,-0.000141,25.129568,-2.7688,0.248,10.27323,0.00000
588.00,10.27272,25.114420,-0.000140,25.129688,-2.7687,0.248,10.27272,0.00000
589.00,10.27157,25.114406,-0.000143,25.129615,-2.7685,0.248,10.27157,0.00000
590.00,10.27055,25.114540,-0.000147,25.129633,-2.7683,0.248,10.27055,0.00000
591.00,10.27060,25.114492,-0.000149,25.129484,-2.7681,0.248,10.27060,0.00000
592.00,10.27078,25.114593,-0.000148,25.129524,-2.7679,0.249,10.27078,0.00000
593.00,10.27150,25.114533,-0.000147,25.129435,-2.7677,0.249,10.27150,0.00000
594.00,10.27202,25.114651,-0.000140,25.129499,-2.7675,0.248,10.27202,0.00000
595.00,10.27180,25.114562,-0.000139,25.129422,-2.7673,0.249,10.27180,0.00000
596.00,10.27181,25.114643,-0.000135,25.129467,-2.7671,0.249,10.27181,0.00000
597.00,10.27170,25.114673,-0.000136,25.129499,-2.7669,0.249,10.27170,0.00000
598.00,10.27090,25.114850,-0.000139,25.129654,-2.7667,0.249,10.27090,0.00000
599.00,10.27077,25.114675,-0.000145,25.129444,-2.7665,0.249,10.27077,0.00000
600.00,10.27094,25.114881,-0.000144,25.129522,-2.7663,0.250,10.27094,0.00000
601.00,10.27002,25.114825,-0.000149,25.129474,-2.7661,0.250,10.27002,0.00000
602.00,10.26984,25.114810,-0.000146,25.129375,-2.7660,0.250,10.26984,0.00000
603.00,10.27019,25.114937,-0.000145,25.129428,-2.7658,0.250,10.27019,0.00000
604.00,10.26987,25.115116,-0.000143,25.129565,-2.7656,0.250,10.26987,0.00000
605.00,10.27023,25.115091,-0.000146,25.129533,-2.7655,0.250,10.27023,0.00000
606.00,10.27031,25.115397,-0.000141,25.129719,-2.7653,0.250,10.27031,0.00000
607.00,10.27040,25.115502,-0.000142,25.129780,-2.7651,0.251,10.27040,0.00000
608.00,10.27000,25.115351,-0.000146,25.129573,-2.7650,0.251,10.27000,0.00000
609.00,10.26993,25.115442,-0.000147,25.129595,-2.7649,0.251,10.26993,0.00000
610.00,10.27011,25.115521,-0.000145,25.129635,-2.7648,0.251,10.27011,0.00000
611.00,10.27061,25.115500,-0.000149,25.129581,-2.7646,0.252,10.27061,0.00000
612.00,10.27062,25.115418,-0.000146,25.129480,-2.7645,0.252,10.27062,0.00000
613.00,10.27082,25.115547,-0.000143,25.129615,-2.7644,0.252,10.27082,0.00000
614.00,10.27122,25.115490,-0.000139,25.129507,-2.7643,0.252,10.27122,0.00000
615.00,10.27127,25.115529,-0.000137,25.129491,-2.7641,0.252,10.27127,0.00000
616.00,10.27124,25.115438,-0.000139,25.129400,-2.7640,0.252,10.27124,0.00000
617.00,10.27161,25.115589,-0.000143,25.129447,-2.7638,0.252,10.27161,0.00000
618.00,10.27099,25.115607,-0.000146,25.129334,-2.7637,0.253,10.27099,0.00000
619.00,10.26997,25.115817,-0.000150,25.129440,-2.7635,0.253,10.26997,0.00000
620.00,10.26890,25.115847,-0.000155,25.129455,-2.7634,0.253,10.26890,0.00000
621.00,10.26912,25.115858,-0.000151,25.129383,-2.7632,0.253,10.26912,0.00000
622.00,10.26855,25.115915,-0.000146,25.129406,-2.7631,0.253,10.26855,0.00000
623.00,10.26917,25.116025,-0.000144,25.129505,-2.7629,0.253,10.26917,0.00000
624.00,10.26979,25.116047,-0.000144,25.129501,-2.7628,0.253,10.26979,0.00000
625.00,10.26961,25.116139,-0.000140,25.129519,-2.7627,0.253,10.26961,0.00000
626.00,10.26947,25.116250,-0.000139,25.129568,-2.7625,0.253,10.26947,0.00000
627.00,10.26940,25.116473,-0.000145,25.129730,-2.7624,0.254,10.26940,0.00000
628.00,10.26896,25.116554,-0.000144,25.129726,-2.7623,0.254,10.26896,0.00000
629.00,10.26937,25.116487,-0.000143,25.129623,-2.7621,0.254,10.26937,0.00000
630.00,10.27069,25.116382,-0.000147,25.129506,-2.7620,0.254,10.27069,0.00000
631.00,10.27100,25.116468,-0.000148,25.129568,-2.7619,0.254,10.27100,0.00000
632.00,10.27084,25.116254,-0.000144,25.129380,-2.7618,0.254,10.27084,0.00000
633.00,10.27079,25.116149,-0.000148,25.129246,-2.7616,0.255,10.27079,0.00000
634.00,10.27087,25.116290,-0.000149,25.129324,-2.7615,0.255,10.27087,0.00000
635.00,10.27023,25.116396,-0.000145,25.129376,-2.7613,0.255,10.27023,0.00000
636.00,10.27007,25.116505,-0.000145,25.129419,-2.7611,0.255,10.27007,0.00000
637.00,10.27007,25.116660,-0.000144,25.129516,-2.7609,0.255,10.27007,0.00000
638.00,10.26997,25.116778,-0.000140,25.129613,-2.7607,0.256,10.26997,0.00000
639.00,10.26916,25.116756,-0.000137,25.129608,-2.7605,0.256,10.26916,0.00000
640.00,10.26925,25.116791,-0.000139,25.129610,-2.7603,0.256,10.26925,0.00000
641.00,10.26924,25.116748,-0.000137,25.129529,-2.7602,0.256,10.26924,0.00000
642.00,10.26946,25.116704,-0.000136,25.129362,-2.7601,0.256,10.26946,0.00000
643.00,10.27057,25.116829,-0.000135,25.129400,-2.7599,0.256,10.27057,0.00000
644.00,10.27097,25.116992,-0.000135,25.129473,-2.7598,0.256,10.27097,0.00000
645.00,10.27072,25.117190,-0.000133,25.129582,-2.7596,0.256,10.27072,0.00000
646.00,10.26954,25.117271,-0.000136,25.129608,-2.7594,0.256,10.26954,0.00000
647.00,10.26920,25.117433,-0.000134,25.129787,-2.7592,0.257,10.26920,0.00000
648.00,10.26788,25.117555,-0.000131,25.129860,-2.7591,0.257,10.26788,0.00000
649.00,10.26652,25.117616,-0.000129,25.129858,-2.7589,0.257,10.26652,0.00000
650.00,10.26662,25.117589,-0.000131,25.129752,-2.7588,0.257,10.26662,0.00000
651.00,10.26754,25.117629,-0.000131,25.129733,-2.7587,0.257,10.26754,0.00000
652.00,10.26782,25.117520,-0.000134,25.129552,-2.7586,0.257,10.26782,0.00000
653.00,10.26811,25.117429,-0.000135,25.129477,-2.7584,0.257,10.26811,0.00000
654.00,10.26998,25.117458,-0.000136,25.129420,-2.7583,0.257,10.26998,0.00000
655.00,10.27018,25.117594,-0.000135,25.129534,-2.7582,0.258,10.27018,0.00000
656.00,10.26988,25.117669,-0.000135,25.129581,-2.7581,0.258,10.26988,0.00000
657.00,10.26984,25.117985,-0.000134,25.129810,-2.7579,0.258,10.26984,0.00000
658.00,10.26957,25.118042,-0.000138,25.129780,-2.7578,0.258,10.26957,0.00000
659.00,10.26850,25.118113,-0.000140,25.129809,-2.7577,0.259,10.26850,0.00000
660.00,10.26942,25.117947,-0.000141,25.129598,-2.7576,0.259,10.26942,0.00000
@5,2.0000,4.0, 660.052 
661.00,10.26926,25.117904,-0.000141,25.129492,-2.7576,0.259,10.26926,0.00000
662.00,10.26877,25.117859,-0.000141,25.129379,-2.7575,0.259,10.26877,0.00000
663.00,10.26699,25.117883,-0.000136,25.129341,-2.7574,0.259,10.26699,0.00000
664.00,10.26340,25.117917,-0.000136,25.129311,-2.7572,0.259,10.26340,0.00000
665.00,10.25816,25.118130,-0.000136,25.129432,-2.7570,0.259,10.25816,0.00000
666.00,10.25416,25.118305,-0.000135,25.129589,-2.7569,0.259,10.25416,0.00000
667.00,10.25226,25.118274,-0.000139,25.129609,-2.7568,0.260,10.25226,0.00000
668.00,10.25326,25.118299,-0.000143,25.129613,-2.7566,0.260,10.25326,0.00000
669.00,10.25702,25.118280,-0.000144,25.129590,-2.7565,0.260,10.25702,0.00000
670.00,10.26167,25.118172,-0.000145,25.129494,-2.7564,0.261,10.26167,0.00000
671.00,10.26615,25.118082,-0.000141,25.129322,-2.7563,0.261,10.26615,0.00000
672.00,10.26945,25.118166,-0.000136,25.129268,-2.7562,0.261,10.26945,0.00000
673.00,10.27119,25.118225,-0.000134,25.129257,-2.7561,0.261,10.27119,0.00000
674.00,10.27082,25.118264,-0.000132,25.129303,-2.7559,0.261,10.27082,0.00000
675.00,10.27069,25.118359,-0.000134,25.129397,-2.7558,0.261,10.27069,0.00000
676.00,10.27111,25.118375,-0.000136,25.129489,-2.7557,0.261,10.27111,0.00000
677.00,10.27042,25.118582,-0.000135,25.129720,-2.7556,0.261,10.27042,0.00000
678.00,10.27002,25.118738,-0.000134,25.129808,-2.7555,0.261,10.27002,0.00000
679.00,10.27078,25.118652,-0.000135,25.129655,-2.7555,0.261,10.27078,0.00000
680.00,10.27053,25.118690,-0.000131,25.129592,-2.7554,0.261,10.27053,0.00000
681.00,10.26962,25.118846,-0.000133,25.129616,-2.7553,0.262,10.26962,0.00000
682.00,10.26930,25.118622,-0.000137,25.129397,-2.7553,0.262,10.26930,0.00000
683.00,10.26879,25.118642,-0.000136,25.129435,-2.7552,0.262,10.26879,0.00000
684.00,10.26790,25.118684,-0.000136,25.129460,-2.7550,0.262,10.26790,0.00000
685.00,10.26766,25.118989,-0.000140,25.129664,-2.7549,0.263,10.26766,0.00000
686.00,10.26729,25.119226,-0.000136,25.129840,-2.7547,0.263,10.26729,0.00000
687.00,10.26754,25.119592,-0.000133,25.130079,-2.7546,0.263,10.26754,0.00000
688.00,10.26809,25.119447,-0.000137,25.129857,-2.7545,0.263,10.26809,0.00000
689.00,10.26932,25.119667,-0.000136,25.129977,-2.7544,0.263,10.26932,0.00000
690.00,10.26906,25.119510,-0.000136,25.129816,-2.7544,0.263,10.26906,0.00000
691.00,10.26944,25.119492,-0.000142,25.129637,-2.7543,0.264,10.26944,0.00000
692.00,10.26867,25.119369,-0.000142,25.129449,-2.7542,0.264,10.26867,0.00000
693.00,10.26832,25.119638,-0.000142,25.129667,-2.7542,0.264,10.26832,0.00000
694.00,10.26777,25.119653,-0.000143,25.129648,-2.7541,0.264,10.26777,0.00000
695.00,10.26816,25.119626,-0.000140,25.129678,-2.7540,0.264,10.26816,0.00000
696.00,10.26778,25.119465,-0.000137,25.129654,-2.7540,0.264,10.26778,0.00000
697.00,10.26722,25.119403,-0.000139,25.129620,-2.7540,0.264,10.26722,0.00000
698.00,10.26568,25.119335,-0.000140,25.129581,-2.7539,0.264,10.26568,0.00000
699.00,10.26433,25.119425,-0.000139,25.129639,-2.7538,0.265,10.26433,0.00000
700.00,10.26397,25.119388,-0.000143,25.129501,-2.7537,0.265,10.26397,0.00000
701.00,10.26428,25.119779,-0.000145,25.129747,-2.7536,0.265,10.26428,0.00000
702.00,10.26488,25.119992,-0.000143,25.129826,-2.7535,0.265,10.26488,0.00000
703.00,10.26645,25.120006,-0.000140,25.129734,-2.7533,0.265,10.26645,0.00000
704.00,10.26679,25.119834,-0.000140,25.129514,-2.7532,0.265,10.26679,0.00000
705.00,10.26620,25.119910,-0.000137,25.129503,-2.7531,0.265,10.26620,0.00000
706.00,10.26593,25.119727,-0.000137,25.129248,-2.7530,0.265,10.26593,0.00000
707.00,10.26640,25.119654,-0.000135,25.129141,-2.7529,0.266,10.26640,0.00000
708.00,10.26585,25.119760,-0.000138,25.129178,-2.7527,0.266,10.26585,0.00000
709.00,10.26620,25.120152,-0.000139,25.129550,-2.7526,0.266,10.26620,0.00000
710.00,10.26660,25.120337,-0.000138,25.129755,-2.7524,0.266,10.26660,0.00000
711.00,10.26581,25.120343,-0.000136,25.129822,-2.7522,0.266,10.26581,0.00000
712.00,10.26491,25.120479,-0.000137,25.129940,-2.7521,0.266,10.26491,0.00000
713.00,10.26551,25.120467,-0.000135,25.129943,-2.7519,0.266,10.26551,0.00000
714.00,10.26557,25.120415,-0.000134,25.129798,-2.7517,0.266,10.26557,0.00000
715.00,10.26557,25.120646,-0.000136,25.129879,-2.7516,0.267,10.26557,0.00000
716.00,10.26596,25.120772,-0.000137,25.129862,-2.7515,0.267,10.26596,0.00000
717.00,10.26647,25.120808,-0.000139,25.129759,-2.7514,0.267,10.26647,0.00000
718.00,10.26564,25.120857,-0.000139,25.129721,-2.7513,0.267,10.26564,0.00000
719.00,10.26611,25.120904,-0.000142,25.129727,-2.7512,0.268,10.26611,0.00000
720.00,10.26652,25.120799,-0.000141,25.129563,-2.7511,0.268,10.26652,0.00000
721.00,10.26765,25.120695,-0.000139,25.129427,-2.7510,0.268,10.26765,0.00000
722.00,10.26788,25.120814,-0.000139,25.129591,-2.7509,0.268,10.26788,0.00000
723.00,10.26819,25.120991,-0.000140,25.129693,-2.7508,0.268,10.26819,0.00000
724.00,10.26717,25.121090,-0.000137,25.129745,-2.7507,0.268,10.26717,0.00000
725.00,10.26606,25.121097,-0.000138,25.129789,-2.7506,0.268,10.26606,0.00000
726.00,10.26503,25.121435,-0.000140,25.130066,-2.7504,0.269,10.26503,0.00000
727.00,10.26401,25.121305,-0.000143,25.129915,-2.7503,0.269,10.26401,0.00000
728.00,10.26374,25.121364,-0.000142,25.129960,-2.7502,0.269,10.26374,0.00000
729.00,10.26410,25.121361,-0.000142,25.129864,-2.7501,0.269,10.26410,0.00000
730.00,10.26542,25.121412,-0.000139,25.129803,-2.7500,0.269,10.26542,0.00000
731.00,10.26566,25.121123,-0.000138,25.129508,-2.7499,0.269,10.26566,0.00000
732.00,10.26646,25.121256,-0.000132,25.129538,-2.7497,0.269,10.26646,0.00000
733.00,10.26631,25.121263,-0.000131,25.129495,-2.7495,0.269,10.26631,0.00000
734.00,10.26641,25.121328,-0.000132,25.129590,-2.7494,0.270,10.26641,0.00000
735.00,10.26553,25.121406,-0.000132,25.129627,-2.7492,0.270,10.26553,0.00000
736.00,10.26615,25.121621,-0.000133,25.129792,-2.7491,0.270,10.26615,0.00000
737.00,10.26648,25.121765,-0.000134,25.129883,-2.7489,0.270,10.26648,0.00000
738.00,10.26711,25.121839,-0.000132,25.129876,-2.7488,0.270,10.26711,0.00000
739.00,10.26753,25.121917,-0.000130,25.129847,-2.7486,0.270,10.26753,0.00000
740.00,10.26794,25.121954,-0.000131,25.129832,-2.7485,0.270,10.26794,0.00000
741.00,10.26733,25.121990,-0.000131,25.129825,-2.7484,0.270,10.26733,0.00000
742.00,10.26668,25.121898,-0.000130,25.129739,-2.7483,0.271,10.26668,0.00000
743.00,10.26608,25.121988,-0.000129,25.129783,-2.7481,0.271,10.26608,0.00000
744.00,10.26465,25.122070,-0.000130,25.129872,-2.7480,0.271,10.26465,0.00000
745.00,10.26426,25.122137,-0.000132,25.129875,-2.7479,0.271,10.26426,0.00000
746.00,10.26359,25.122150,-0.000133,25.129782,-2.7477,0.271,10.26359,0.00000
747.00,10.26340,25.122246,-0.000131,25.129837,-2.7476,0.271,10.26340,0.00000
748.00,10.26431,25.122188,-0.000135,25.129769,-2.7475,0.272,10.26431,0.00000
749.00,10.26559,25.122240,-0.000133,25.129714,-2.7473,0.272,10.26559,0.00000
750.00,10.26594,25.122160,-0.000131,25.129602,-2.7472,0.272,10.26594,0.00000
751.00,10.26654,25.122356,-0.000128,25.129736,-2.7471,0.272,10.26654,0.00000
752.00,10.26673,25.122495,-0.000133,25.129727,-2.7469,0.272,10.26673,0.00000
753.00,10.26615,25.122531,-0.000134,25.129645,-2.7468,0.272,10.26615,0.00000
754.00,10.26620,25.122552,-0.000135,25.129683,-2.7466,0.273,10.26620,0.00000
755.00,10.26655,25.122687,-0.000137,25.129824,-2.7464,0.273,10.26655,0.00000
756.00,10.26693,25.122621,-0.000139,25.129766,-2.7462,0.273,10.26693,0.00000
757.00,10.26699,25.122293,-0.000137,25.129494,-2.7461,0.273,10.26699,0.00000
758.00,10.26687,25.122343,-0.000136,25.129549,-2.7459,0.273,10.26687,0.00000
759.00,10.26590,25.122263,-0.000136,25.129400,-2.7458,0.273,10.26590,0.00000
760.00,10.26565,25.122296,-0.000133,25.129341,-2.7456,0.273,10.26565,0.00000
761.00,10.26462,25.122396,-0.000131,25.129441,-2.7454,0.273,10.26462,0.00000
762.00,10.26491,25.122647,-0.000134,25.129649,-2.7452,0.273,10.26491,0.00000
763.00,10.26467,25.122677,-0.000133,25.129591,-2.7450,0.274,10.26467,0.00000
764.00,10.26507,25.122737,-0.000132,25.129623,-2.7448,0.274,10.26507,0.00000
765.00,10.26453,25.122727,-0.000136,25.129612,-2.7446,0.274,10.26453,0.00000
766.00,10.26428,25.122786,-0.000139,25.129547,-2.7445,0.274,10.26428,0.00000
767.00,10.26369,25.122922,-0.000138,25.129592,-2.7443,0.275,10.26369,0.00000
768.00,10.26325,25.122958,-0.000140,25.129673,-2.7441,0.275,10.26325,0.00000
769.00,10.26287,25.123006,-0.000142,25.129699,-2.7440,0.275,10.26287,0.00000
770.00,10.26313,25.123224,-0.000141,25.129854,-2.7438,0.275,10.26313,0.00000
771.00,10.26424,25.123282,-0.000140,25.129915,-2.7436,0.275,10.26424,0.00000
772.00,10.26391,25.123180,-0.000139,25.129816,-2.7435,0.275,10.26391,0.00000
773.00,10.26421,25.123183,-0.000138,25.129788,-2.7433,0.276,10.26421,0.00000
774.00,10.26468,25.123271,-0.000136,25.129800,-2.7431,0.276,10.26468,0.00000
775.00,10.26451,25.123240,-0.000137,25.129738,-2.7430,0.276,10.26451,0.00000
776.00,10.26391,25.123217,-0.000137,25.129678,-2.7428,0.276,10.26391,0.00000
777.00,10.26437,25.123341,-0.000137,25.129762,-2.7426,0.276,10.26437,0.00000
778.00,10.26528,25.123558,-0.000137,25.129840,-2.7425,0.276,10.26528,0.00000
779.00,10.26467,25.123575,-0.000141,25.129714,-2.7424,0.276,10.26467,0.00000
780.00,10.26394,25.123533,-0.000139,25.129624,-2.7422,0.276,10.26394,0.00000
781.00,10.26384,25.123721,-0.000138,25.129745,-2.7420,0.277,10.26384,0.00000
782.00,10.26375,25.124003,-0.000138,25.129844,-2.7419,0.277,10.26375,0.00000
783.00,10.26282,25.124039,-0.000139,25.129731,-2.7417,0.277,10.26282,0.00000
784.00,10.26354,25.124169,-0.000137,25.129768,-2.7416,0.277,10.26354,0.00000
785.00,10.26384,25.124256,-0.000137,25.129703,-2.7414,0.277,10.26384,0.00000
786.00,10.26397,25.124292,-0.000141,25.129533,-2.7412,0.277,10.26397,0.00000
787.00,10.26427,25.124293,-0.000144,25.129425,-2.7410,0.278,10.26427,0.00000
788.00,10.26497,25.124298,-0.000146,25.129409,-2.7408,0.278,10.26497,0.00000
789.00,10.26456,25.124418,-0.000147,25.129522,-2.7406,0.278,10.26456,0.00000
790.00,10.26565,25.124549,-0.000146,25.129599,-2.7404,0.278,10.26565,0.00000
791.00,10.26606,25.124277,-0.000143,25.129400,-2.7402,0.278,10.26606,0.00000
792.00,10.26598,25.124180,-0.000139,25.129368,-2.7400,0.278,10.26598,0.00000
793.00,10.26515,25.124309,-0.000132,25.129479,-2.7398,0.278,10.26515,0.00000
794.00,10.26425,25.124311,-0.000129,25.129475,-2.7396,0.278,10.26425,0.00000
795.00,10.26174,25.124408,-0.000132,25.129567,-2.7394,0.278,10.26174,0.00000
796.00,10.26128,25.124714,-0.000131,25.129783,-2.7391,0.278,10.26128,0.00000
797.00,10.26123,25.124846,-0.000132,25.129824,-2.7389,0.279,10.26123,0.00000
798.00,10.26085,25.124893,-0.000135,25.129817,-2.7387,0.279,10.26085,0.00000
799.00,10.26177,25.124883,-0.000137,25.129747,-2.7385,0.279,10.26177,0.00000
800.00,10.26294,25.124956,-0.000136,25.129722,-2.7383,0.279,10.26294,0.00000
801.00,10.26301,25.124821,-0.000135,25.129518,-2.7381,0.279,10.26301,0.00000
802.00,10.26211,25.124892,-0.000137,25.129582,-2.7379,0.280,10.26211,0.00000
803.00,10.26200,25.124985,-0.000138,25.129694,-2.7376,0.280,10.26200,0.00000
804.00,10.26228,25.124931,-0.000138,25.129658,-2.7374,0.280,10.26228,0.00000
805.00,10.26343,25.124834,-0.000141,25.129610,-2.7372,0.280,10.26343,0.00000
806.00,10.26377,25.125060,-0.000144,25.129847,-2.7370,0.281,10.26377,0.00000
807.00,10.26523,25.125107,-0.000144,25.129890,-2.7368,0.281,10.26523,0.00000
808.00,10.26635,25.124965,-0.000142,25.129722,-2.7366,0.281,10.26635,0.00000
809.00,10.26545,25.125084,-0.000145,25.129789,-2.7365,0.281,10.26545,0.00000
810.00,10.26399,25.125274,-0.000143,25.129910,-2.7363,0.281,10.26399,0.00000
@6,2.0000,4.0, 810.049000000001 
811.00,10.26291,25.125289,-0.000139,25.129863,-2.7361,0.281,10.26291,0.00000
812.00,10.26197,25.125364,-0.000137,25.129807,-2.7359,0.281,10.26197,0.00000
813.00,10.25922,25.125603,-0.000137,25.129936,-2.7357,0.282,10.25922,0.00000
814.00,10.25640,25.125648,-0.000134,25.129948,-2.7355,0.282,10.25640,0.00000
815.00,10.25400,25.125685,-0.000130,25.129982,-2.7353,0.282,10.25400,0.00000
816.00,10.24975,25.125726,-0.000131,25.130026,-2.7351,0.282,10.24975,0.00000
817.00,10.24708,25.125678,-0.000131,25.129983,-2.7349,0.282,10.24708,0.00000
818.00,10.24712,25.125640,-0.000132,25.129956,-2.7347,0.282,10.24712,0.00000
819.00,10.24972,25.125774,-0.000131,25.130014,-2.7345,0.282,10.24972,0.00000
820.00,10.25281,25.125689,-0.000134,25.129835,-2.7343,0.282,10.25281,0.00000
821.00,10.25788,25.125725,-0.000133,25.129767,-2.7341,0.282,10.25788,0.00000
822.00,10.26163,25.125730,-0.000134,25.129731,-2.7339,0.283,10.26163,0.00000
823.00,10.26464,25.125668,-0.000129,25.129618,-2.7336,0.282,10.26464,0.00000
824.00,10.26620,25.125640,-0.000133,25.129537,-2.7334,0.283,10.26620,0.00000
825.00,10.26640,25.125785,-0.000133,25.129643,-2.7332,0.283,10.26640,0.00000
826.00,10.26561,25.125882,-0.000135,25.129716,-2.7331,0.283,10.26561,0.00000
827.00,10.26422,25.125862,-0.000133,25.129614,-2.7329,0.283,10.26422,0.00000
828.00,10.26316,25.125869,-0.000139,25.129544,-2.7328,0.283,10.26316,0.00000
829.00,10.26286,25.125921,-0.000139,25.129569,-2.7326,0.283,10.26286,0.00000
830.00,10.26291,25.126020,-0.000143,25.129601,-2.7324,0.284,10.26291,0.00000
831.00,10.26368,25.125944,-0.000145,25.129486,-2.7323,0.284,10.26368,0.00000
832.00,10.26412,25.126159,-0.000146,25.129699,-2.7321,0.284,10.26412,0.00000
833.00,10.26367,25.126275,-0.000141,25.129784,-2.7319,0.284,10.26367,0.00000
834.00,10.26316,25.126222,-0.000138,25.129653,-2.7318,0.284,10.26316,0.00000
835.00,10.26258,25.126116,-0.000137,25.129511,-2.7316,0.284,10.26258,0.00000
836.00,10.26278,25.126269,-0.000135,25.129656,-2.7314,0.284,10.26278,0.00000
837.00,10.26284,25.126260,-0.000137,25.129633,-2.7313,0.285,10.26284,0.00000
838.00,10.26324,25.126414,-0.000141,25.129738,-2.7310,0.285,10.26324,0.00000
839.00,10.26317,25.126551,-0.000139,25.129856,-2.7308,0.285,10.26317,0.00000
840.00,10.26299,25.126715,-0.000135,25.129974,-2.7306,0.285,10.26299,0.00000
841.00,10.26223,25.126715,-0.000130,25.129864,-2.7303,0.285,10.26223,0.00000
842.00,10.26086,25.126839,-0.000129,25.129865,-2.7300,0.285,10.26086,0.00000
843.00,10.26022,25.126787,-0.000132,25.129734,-2.7298,0.285,10.26022,0.00000
844.00,10.25975,25.126698,-0.000135,25.129582,-2.7296,0.285,10.25975,0.00000
845.00,10.26017,25.126763,-0.000138,25.129536,-2.7294,0.286,10.26017,0.00000
846.00,10.26051,25.126738,-0.000139,25.129486,-2.7292,0.286,10.26051,0.00000
847.00,10.26168,25.126747,-0.000134,25.129468,-2.7291,0.286,10.26168,0.00000
848.00,10.26275,25.126896,-0.000132,25.129564,-2.7289,0.286,10.26275,0.00000
849.00,10.26289,25.126989,-0.000135,25.129547,-2.7287,0.286,10.26289,0.00000
850.00,10.26271,25.127091,-0.000132,25.129621,-2.7284,0.286,10.26271,0.00000
851.00,10.26219,25.127235,-0.000134,25.129690,-2.7282,0.286,10.26219,0.00000
852.00,10.26216,25.127272,-0.000136,25.129654,-2.7280,0.287,10.26216,0.00000
853.00,10.26232,25.127335,-0.000138,25.129680,-2.7277,0.287,10.26232,0.00000
854.00,10.26200,25.127513,-0.000133,25.129877,-2.7275,0.287,10.26200,0.00000
855.00,10.26217,25.127595,-0.000137,25.129921,-2.7272,0.287,10.26217,0.00000
856.00,10.26158,25.127738,-0.000142,25.129993,-2.7270,0.288,10.26158,0.00000
857.00,10.26036,25.127790,-0.000146,25.130018,-2.7268,0.288,10.26036,0.00000
858.00,10.25973,25.127966,-0.000144,25.130089,-2.7265,0.288,10.25973,0.00000
859.00,10.26040,25.128014,-0.000145,25.130052,-2.7263,0.288,10.26040,0.00000
860.00,10.25906,25.127810,-0.000141,25.129821,-2.7262,0.288,10.25906,0.00000
861.00,10.25981,25.127804,-0.000140,25.129791,-2.7260,0.288,10.25981,0.00000
862.00,10.26078,25.127899,-0.000139,25.129781,-2.7258,0.288,10.26078,0.00000
863.00,10.26012,25.127800,-0.000142,25.129640,-2.7256,0.288,10.26012,0.00000
864.00,10.25901,25.127904,-0.000146,25.129691,-2.7254,0.289,10.25901,0.00000
865.00,10.26027,25.128133,-0.000149,25.129864,-2.7251,0.289,10.26027,0.00000
866.00,10.26003,25.128142,-0.000147,25.129883,-2.7249,0.289,10.26003,0.00000
867.00,10.25948,25.128190,-0.000148,25.129927,-2.7247,0.289,10.25948,0.00000
868.00,10.25978,25.128189,-0.000145,25.129908,-2.7245,0.290,10.25978,0.00000
869.00,10.26084,25.128159,-0.000137,25.129870,-2.7243,0.289,10.26084,0.00000
870.00,10.26110,25.128077,-0.000135,25.129814,-2.7241,0.289,10.26110,0.00000
871.00,10.26077,25.128077,-0.000135,25.129741,-2.7239,0.290,10.26077,0.00000
872.00,10.26095,25.128107,-0.000135,25.129751,-2.7237,0.290,10.26095,0.00000
873.00,10.26098,25.128131,-0.000136,25.129766,-2.7235,0.290,10.26098,0.00000
874.00,10.26079,25.128023,-0.000141,25.129614,-2.7232,0.290,10.26079,0.00000
875.00,10.26021,25.128006,-0.000143,25.129520,-2.7230,0.290,10.26021,0.00000
876.00,10.26045,25.127977,-0.000143,25.129436,-2.7228,0.291,10.26045,0.00000
877.00,10.26013,25.128059,-0.000137,25.129448,-2.7226,0.290,10.26013,0.00000
878.00,10.25983,25.128091,-0.000136,25.129429,-2.7223,0.290,10.25983,0.00000
879.00,10.25923,25.128239,-0.000134,25.129530,-2.7221,0.291,10.25923,0.00000
880.00,10.25889,25.128348,-0.000136,25.129555,-2.7218,0.291,10.25889,0.00000
881.00,10.25844,25.128555,-0.000135,25.129749,-2.7215,0.291,10.25844,0.00000
882.00,10.25904,25.128536,-0.000137,25.129724,-2.7213,0.291,10.25904,0.00000
883.00,10.25903,25.128629,-0.000139,25.129756,-2.7210,0.291,10.25903,0.00000
884.00,10.25911,25.128733,-0.000142,25.129737,-2.7208,0.292,10.25911,0.00000
885.00,10.25936,25.128769,-0.000139,25.129680,-2.7206,0.292,10.25936,0.00000
886.00,10.25973,25.128803,-0.000143,25.129537,-2.7204,0.292,10.25973,0.00000
887.00,10.25996,25.128927,-0.000146,25.129556,-2.7201,0.292,10.25996,0.00000
888.00,10.26068,25.128930,-0.000143,25.129522,-2.7198,0.293,10.26068,0.00000
889.00,10.26189,25.129015,-0.000140,25.129629,-2.7196,0.293,10.26189,0.00000
890.00,10.26293,25.129015,-0.000143,25.129620,-2.7194,0.293,10.26293,0.00000
891.00,10.26327,25.129060,-0.000141,25.129684,-2.7191,0.293,10.26327,0.00000
892.00,10.26292,25.129036,-0.000140,25.129643,-2.7189,0.293,10.26292,0.00000
893.00,10.26278,25.129136,-0.000139,25.129658,-2.7187,0.293,10.26278,0.00000
894.00,10.26109,25.129166,-0.000139,25.129586,-2.7185,0.293,10.26109,0.00000
895.00,10.25877,25.129340,-0.000133,25.129692,-2.7182,0.293,10.25877,0.00000
896.00,10.25776,25.129402,-0.000135,25.129730,-2.7180,0.293,10.25776,0.00000
897.00,10.25757,25.129307,-0.000133,25.129627,-2.7177,0.293,10.25757,0.00000
898.00,10.25736,25.129326,-0.000138,25.129698,-2.7175,0.293,10.25736,0.00000
899.00,10.25732,25.129168,-0.000143,25.129605,-2.7172,0.294,10.25732,0.00000
900.00,10.25818,25.129243,-0.000145,25.129652,-2.7170,0.294,10.25818,0.00000
901.00,10.25828,25.129244,-0.000142,25.129563,-2.7168,0.294,10.25828,0.00000
902.00,10.25827,25.129424,-0.000141,25.129645,-2.7165,0.295,10.25827,0.00000
903.00,10.25839,25.129546,-0.000137,25.129595,-2.7163,0.295,10.25839,0.00000
904.00,10.25932,25.129706,-0.000134,25.129646,-2.7161,0.295,10.25932,0.00000
905.00,10.25965,25.129656,-0.000132,25.129577,-2.7158,0.295,10.25965,0.00000
906.00,10.25958,25.129616,-0.000133,25.129541,-2.7155,0.295,10.25958,0.00000
907.00,10.25985,25.129698,-0.000131,25.129568,-2.7152,0.295,10.25985,0.00000
908.00,10.25908,25.129817,-0.000130,25.129647,-2.7150,0.295,10.25908,0.00000
909.00,10.25947,25.129837,-0.000130,25.129631,-2.7147,0.295,10.25947,0.00000
910.00,10.26001,25.129935,-0.000133,25.129618,-2.7144,0.295,10.26001,0.00000
911.00,10.26017,25.130064,-0.000134,25.129700,-2.7142,0.295,10.26017,0.00000
912.00,10.26017,25.130002,-0.000138,25.129615,-2.7139,0.296,10.26017,0.00000
913.00,10.26013,25.129914,-0.000141,25.129556,-2.7137,0.296,10.26013,0.00000
914.00,10.25897,25.130083,-0.000137,25.129649,-2.7135,0.296,10.25897,0.00000
915.00,10.25891,25.130106,-0.000132,25.129658,-2.7132,0.296,10.25891,0.00000
916.00,10.25931,25.130229,-0.000131,25.129721,-2.7130,0.296,10.25931,0.00000
917.00,10.25942,25.130367,-0.000128,25.129757,-2.7127,0.296,10.25942,0.00000
918.00,10.25959,25.130568,-0.000124,25.129873,-2.7124,0.296,10.25959,0.00000
919.00,10.26033,25.130624,-0.000125,25.129903,-2.7122,0.296,10.26033,0.00000
920.00,10.25983,25.130745,-0.000128,25.130011,-2.7119,0.296,10.25983,0.00000
921.00,10.26004,25.130763,-0.000128,25.129984,-2.7116,0.297,10.26004,0.00000
922.00,10.26002,25.130803,-0.000127,25.129987,-2.7114,0.297,10.26002,0.00000
923.00,10.26095,25.130647,-0.000133,25.129787,-2.7112,0.297,10.26095,0.00000
924.00,10.26010,25.130699,-0.000136,25.129790,-2.7109,0.297,10.26010,0.00000
925.00,10.26014,25.130784,-0.000138,25.129748,-2.7106,0.297,10.26014,0.00000
926.00,10.25993,25.130688,-0.000141,25.129651,-2.7104,0.298,10.25993,0.00000
927.00,10.25941,25.130868,-0.000144,25.129767,-2.7101,0.298,10.25941,0.00000
928.00,10.25855,25.131035,-0.000143,25.129886,-2.7098,0.298,10.25855,0.00000
929.00,10.25842,25.131192,-0.000142,25.129896,-2.7095,0.298,10.25842,0.00000
930.00,10.25807,25.131063,-0.000139,25.129748,-2.7093,0.298,10.25807,0.00000
931.00,10.25833,25.131351,-0.000135,25.129920,-2.7090,0.298,10.25833,0.00000
932.00,10.25855,25.131229,-0.000133,25.129833,-2.7087,0.298,10.25855,0.00000
933.00,10.25870,25.131218,-0.000132,25.129766,-2.7085,0.299,10.25870,0.00000
934.00,10.25992,25.131157,-0.000131,25.129729,-2.7083,0.299,10.25992,0.00000
935.00,10.25997,25.131358,-0.000131,25.129862,-2.7080,0.299,10.25997,0.00000
936.00,10.25889,25.131510,-0.000132,25.129890,-2.7077,0.299,10.25889,0.00000
937.00,10.25804,25.131536,-0.000131,25.129765,-2.7075,0.299,10.25804,0.00000
938.00,10.25782,25.131641,-0.000131,25.129765,-2.7072,0.299,10.25782,0.00000
939.00,10.25772,25.131701,-0.000130,25.129665,-2.7069,0.299,10.25772,0.00000
940.00,10.25836,25.131698,-0.000134,25.129597,-2.7066,0.299,10.25836,0.00000
941.00,10.25963,25.131560,-0.000138,25.129464,-2.7064,0.300,10.25963,0.00000
942.00,10.25998,25.131773,-0.000141,25.129635,-2.7061,0.300,10.25998,0.00000
943.00,10.25966,25.131862,-0.000141,25.129715,-2.7058,0.300,10.25966,0.00000
944.00,10.25865,25.131922,-0.000142,25.129829,-2.7056,0.300,10.25865,0.00000
945.00,10.25807,25.132087,-0.000139,25.130013,-2.7053,0.301,10.25807,0.00000
946.00,10.25773,25.132231,-0.000136,25.130058,-2.7051,0.301,10.25773,0.00000
947.00,10.25818,25.132107,-0.000134,25.129909,-2.7048,0.301,10.25818,0.00000
948.00,10.25859,25.132116,-0.000136,25.129909,-2.7046,0.301,10.25859,0.00000
949.00,10.25905,25.132155,-0.000135,25.129887,-2.7043,0.301,10.25905,0.00000
950.00,10.25885,25.131956,-0.000137,25.129595,-2.7040,0.301,10.25885,0.00000
951.00,10.25857,25.131945,-0.000138,25.129538,-2.7038,0.301,10.25857,0.00000
952.00,10.25855,25.131979,-0.000138,25.129595,-2.7035,0.302,10.25855,0.00000
953.00,10.25893,25.132008,-0.000137,25.129559,-2.7032,0.302,10.25893,0.00000
954.00,10.25897,25.132030,-0.000135,25.129587,-2.7029,0.302,10.25897,0.00000
955.00,10.25925,25.132209,-0.000133,25.129726,-2.7026,0.302,10.25925,0.00000
956.00,10.25914,25.132308,-0.000134,25.129834,-2.7024,0.302,10.25914,0.00000
957.00,10.25832,25.132475,-0.000135,25.129928,-2.7021,0.302,10.25832,0.00000
958.00,10.25858,25.132443,-0.000138,25.129835,-2.7018,0.303,10.25858,0.00000
959.00,10.25904,25.132530,-0.000142,25.129843,-2.7016,0.303,10.25904,0.00000
960.00,10.25837,25.132570,-0.000141,25.129907,-2.7013,0.303,10.25837,0.00000
@7,2.0000,4.0, 960.057000000001 
961.00,10.25911,25.132510,-0.000138,25.129851,-2.7011,0.303,10.25911,0.00000
962.00,10.25894,25.132511,-0.000136,25.129776,-2.7008,0.303,10.25894,0.00000
963.00,10.25666,25.132672,-0.000131,25.129828,-2.7006,0.303,10.25666,0.00000
964.00,10.25363,25.132805,-0.000128,25.129803,-2.7003,0.303,10.25363,0.00000
965.00,10.25066,25.132830,-0.000127,25.129693,-2.7000,0.303,10.25066,0.00000
966.00,10.24554,25.133022,-0.000127,25.129774,-2.6997,0.303,10.24554,0.00000
967.00,10.24286,25.133122,-0.000132,25.129772,-2.6994,0.303,10.24286,0.00000
968.00,10.24353,25.133098,-0.000135,25.129717,-2.6992,0.304,10.24353,0.00000
969.00,10.24632,25.133065,-0.000141,25.129735,-2.6989,0.304,10.24632,0.00000
970.00,10.25056,25.133133,-0.000142,25.129777,-2.6986,0.304,10.25056,0.00000
971.00,10.25530,25.133104,-0.000144,25.129677,-2.6983,0.305,10.25530,0.00000
972.00,10.25954,25.133084,-0.000141,25.129646,-2.6980,0.305,10.25954,0.00000
973.00,10.26118,25.133185,-0.000141,25.129772,-2.6977,0.305,10.26118,0.00000
974.00,10.26158,25.133193,-0.000135,25.129705,-2.6974,0.305,10.26158,0.00000
975.00,10.26222,25.133340,-0.000138,25.129785,-2.6971,0.305,10.26222,0.00000
976.00,10.26242,25.133260,-0.000138,25.129671,-2.6969,0.305,10.26242,0.00000
977.00,10.26293,25.133430,-0.000135,25.129797,-2.6966,0.305,10.26293,0.00000
978.00,10.26261,25.133344,-0.000133,25.129610,-2.6963,0.305,10.26261,0.00000
979.00,10.26165,25.133352,-0.000136,25.129590,-2.6961,0.305,10.26165,0.00000
980.00,10.26080,25.133329,-0.000137,25.129553,-2.6958,0.306,10.26080,0.00000
981.00,10.26032,25.133403,-0.000144,25.129602,-2.6955,0.306,10.26032,0.00000
982.00,10.25891,25.133307,-0.000151,25.129477,-2.6953,0.306,10.25891,0.00000
983.00,10.25853,25.133322,-0.000156,25.129452,-2.6950,0.307,10.25853,0.00000
984.00,10.25840,25.133468,-0.000154,25.129529,-2.6947,0.307,10.25840,0.00000
985.00,10.25760,25.133436,-0.000153,25.129470,-2.6945,0.307,10.25760,0.00000
986.00,10.25801,25.133564,-0.000146,25.129508,-2.6942,0.307,10.25801,0.00000
987.00,10.25810,25.133668,-0.000138,25.129504,-2.6939,0.307,10.25810,0.00000
988.00,10.25823,25.133689,-0.000135,25.129478,-2.6936,0.307,10.25823,0.00000
989.00,10.25910,25.133743,-0.000138,25.129448,-2.6933,0.307,10.25910,0.00000
990.00,10.25930,25.133688,-0.000137,25.129313,-2.6930,0.307,10.25930,0.00000
991.00,10.25818,25.133660,-0.000141,25.129318,-2.6927,0.307,10.25818,0.00000
992.00,10.25756,25.133589,-0.000143,25.129253,-2.6924,0.307,10.25756,0.00000
993.00,10.25659,25.133750,-0.000142,25.129349,-2.6921,0.307,10.25659,0.00000
994.00,10.25539,25.133680,-0.000140,25.129286,-2.6919,0.307,10.25539,0.00000
995.00,10.25525,25.134062,-0.000136,25.129586,-2.6916,0.307,10.25525,0.00000
996.00,10.25601,25.134237,-0.000139,25.129619,-2.6913,0.307,10.25601,0.00000
997.00,10.25650,25.134417,-0.000140,25.129707,-2.6910,0.308,10.25650,0.00000
998.00,10.25717,25.134441,-0.000143,25.129692,-2.6908,0.308,10.25717,0.00000
999.00,10.25812,25.134487,-0.000147,25.129669,-2.6905,0.308,10.25812,0.00000
1000.00,10.25826,25.134247,-0.000154,25.129393,-2.6903,0.308,10.25826,0.00000
1001.00,10.25781,25.134220,-0.000154,25.129356,-2.6900,0.308,10.25781,0.00000
1002.00,10.25781,25.134401,-0.000152,25.129464,-2.6897,0.309,10.25781,0.00000
1003.00,10.25811,25.134548,-0.000147,25.129497,-2.6894,0.308,10.25811,0.00000
1004.00,10.25781,25.134733,-0.000148,25.129567,-2.6891,0.309,10.25781,0.00000
1005.00,10.25855,25.135019,-0.000143,25.129820,-2.6888,0.309,10.25855,0.00000
1006.00,10.25892,25.135122,-0.000140,25.129908,-2.6885,0.309,10.25892,0.00000
1007.00,10.25859,25.135007,-0.000141,25.129820,-2.6883,0.309,10.25859,0.00000
1008.00,10.25768,25.135172,-0.000145,25.130001,-2.6879,0.310,10.25768,0.00000
1009.00,10.25718,25.135158,-0.000147,25.129989,-2.6877,0.310,10.25718,0.00000
1010.00,10.25670,25.135054,-0.000148,25.129719,-2.6874,0.310,10.25670,0.00000
1011.00,10.25682,25.135097,-0.000152,25.129698,-2.6872,0.311,10.25682,0.00000
1012.00,10.25676,25.135169,-0.000151,25.129636,-2.6869,0.311,10.25676,0.00000
1013.00,10.25686,25.135024,-0.000146,25.129460,-2.6867,0.311,10.25686,0.00000
1014.00,10.25705,25.135075,-0.000139,25.129501,-2.6864,0.311,10.25705,0.00000
1015.00,10.25682,25.135200,-0.000137,25.129690,-2.6861,0.311,10.25682,0.00000
1016.00,10.25688,25.135157,-0.000138,25.129597,-2.6859,0.311,10.25688,0.00000
1017.00,10.25697,25.135127,-0.000138,25.129564,-2.6856,0.311,10.25697,0.00000
1018.00,10.25752,25.135190,-0.000136,25.129585,-2.6854,0.311,10.25752,0.00000
1019.00,10.25695,25.135112,-0.000134,25.129426,-2.6851,0.311,10.25695,0.00000
1020.00,10.25645,25.135222,-0.000134,25.129422,-2.6848,0.311,10.25645,0.00000
1021.00,10.25566,25.135374,-0.000131,25.129539,-2.6846,0.311,10.25566,0.00000
1022.00,10.25518,25.135450,-0.000134,25.129552,-2.6843,0.311,10.25518,0.00000
1023.00,10.25499,25.135448,-0.000138,25.129437,-2.6840,0.311,10.25499,0.00000
1024.00,10.25506,25.135623,-0.000143,25.129505,-2.6837,0.312,10.25506,0.00000
1025.00,10.25534,25.135549,-0.000147,25.129424,-2.6834,0.312,10.25534,0.00000
1026.00,10.25571,25.135491,-0.000147,25.129250,-2.6831,0.312,10.25571,0.00000
1027.00,10.25718,25.135651,-0.000142,25.129303,-2.6828,0.313,10.25718,0.00000
1028.00,10.25758,25.135758,-0.000140,25.129386,-2.6825,0.313,10.25758,0.00000
1029.00,10.25772,25.135760,-0.000135,25.129393,-2.6821,0.313,10.25772,0.00000
1030.00,10.25824,25.135848,-0.000132,25.129430,-2.6818,0.313,10.25824,0.00000
1031.00,10.25771,25.135995,-0.000128,25.129516,-2.6815,0.312,10.25771,0.00000
1032.00,10.25639,25.136219,-0.000128,25.129762,-2.6812,0.313,10.25639,0.00000
1033.00,10.25584,25.136371,-0.000129,25.129894,-2.6808,0.313,10.25584,0.00000
1034.00,10.25706,25.136498,-0.000129,25.130001,-2.6804,0.313,10.25706,0.00000
1035.00,10.25720,25.136548,-0.000130,25.130092,-2.6801,0.313,10.25720,0.00000
1036.00,10.25705,25.136488,-0.000133,25.130083,-2.6797,0.314,10.25705,0.00000
1037.00,10.25781,25.136449,-0.000135,25.130036,-2.6794,0.314,10.25781,0.00000
1038.00,10.25762,25.136535,-0.000132,25.130072,-2.6791,0.314,10.25762,0.00000
1039.00,10.25665,25.136526,-0.000133,25.130046,-2.6787,0.314,10.25665,0.00000
1040.00,10.25704,25.136527,-0.000131,25.129977,-2.6784,0.315,10.25704,0.00000
1041.00,10.25807,25.136623,-0.000128,25.130023,-2.6781,0.314,10.25807,0.00000
1042.00,10.25778,25.136607,-0.000123,25.129948,-2.6778,0.314,10.25778,0.00000
1043.00,10.25854,25.136529,-0.000124,25.129864,-2.6775,0.314,10.25854,0.00000
1044.00,10.25845,25.136567,-0.000126,25.129888,-2.6771,0.315,10.25845,0.00000
1045.00,10.25806,25.136657,-0.000128,25.129889,-2.6768,0.315,10.25806,0.00000
1046.00,10.25775,25.136557,-0.000128,25.129759,-2.6764,0.315,10.25775,0.00000
1047.00,10.25818,25.136332,-0.000134,25.129529,-2.6761,0.315,10.25818,0.00000
1048.00,10.25755,25.136449,-0.000133,25.129594,-2.6758,0.316,10.25755,0.00000
1049.00,10.25781,25.136439,-0.000132,25.129564,-2.6755,0.316,10.25781,0.00000
1050.00,10.25768,25.136466,-0.000131,25.129595,-2.6751,0.316,10.25768,0.00000
1051.00,10.25705,25.136684,-0.000135,25.129765,-2.6749,0.316,10.25705,0.00000
1052.00,10.25661,25.136913,-0.000136,25.129909,-2.6746,0.316,10.25661,0.00000
1053.00,10.25673,25.136915,-0.000141,25.129824,-2.6743,0.317,10.25673,0.00000
1054.00,10.25734,25.136940,-0.000145,25.129739,-2.6741,0.317,10.25734,0.00000
1055.00,10.25748,25.136884,-0.000150,25.129593,-2.6739,0.317,10.25748,0.00000
1056.00,10.25817,25.136902,-0.000152,25.129527,-2.6737,0.318,10.25817,0.00000
1057.00,10.25795,25.136951,-0.000151,25.129546,-2.6735,0.318,10.25795,0.00000
1058.00,10.25764,25.136975,-0.000148,25.129569,-2.6733,0.318,10.25764,0.00000
1059.00,10.25626,25.137187,-0.000145,25.129698,-2.6730,0.318,10.25626,0.00000
1060.00,10.25566,25.137262,-0.000140,25.129713,-2.6727,0.318,10.25566,0.00000
1061.00,10.25607,25.137298,-0.000136,25.129674,-2.6724,0.318,10.25607,0.00000
1062.00,10.25524,25.137162,-0.000136,25.129458,-2.6721,0.318,10.25524,0.00000
1063.00,10.25548,25.137282,-0.000136,25.129433,-2.6718,0.318,10.25548,0.00000
1064.00,10.25587,25.137302,-0.000137,25.129427,-2.6714,0.318,10.25587,0.00000
1065.00,10.25595,25.137471,-0.000138,25.129522,-2.6711,0.318,10.25595,0.00000
1066.00,10.25567,25.137545,-0.000133,25.129555,-2.6708,0.318,10.25567,0.00000
1067.00,10.25747,25.137736,-0.000129,25.129641,-2.6705,0.318,10.25747,0.00000
1068.00,10.25737,25.137674,-0.000130,25.129619,-2.6702,0.319,10.25737,0.00000
1069.00,10.25745,25.137794,-0.000131,25.129650,-2.6699,0.319,10.25745,0.00000
1070.00,10.25735,25.137859,-0.000132,25.129706,-2.6697,0.319,10.25735,0.00000
1071.00,10.25692,25.137920,-0.000137,25.129713,-2.6694,0.320,10.25692,0.00000
1072.00,10.25572,25.138047,-0.000140,25.129857,-2.6692,0.320,10.25572,0.00000
1073.00,10.25467,25.138114,-0.000138,25.129888,-2.6689,0.320,10.25467,0.00000
1074.00,10.25417,25.137994,-0.000140,25.129788,-2.6686,0.320,10.25417,0.00000
1075.00,10.25466,25.138080,-0.000139,25.129843,-2.6683,0.320,10.25466,0.00000
1076.00,10.25498,25.138065,-0.000136,25.129852,-2.6680,0.320,10.25498,0.00000
1077.00,10.25554,25.138102,-0.000132,25.129881,-2.6677,0.320,10.25554,0.00000
1078.00,10.25653,25.138064,-0.000133,25.129791,-2.6675,0.320,10.25653,0.00000
1079.00,10.25708,25.138134,-0.000132,25.129804,-2.6672,0.320,10.25708,0.00000
1080.00,10.25614,25.138027,-0.000131,25.129675,-2.6669,0.320,10.25614,0.00000
1081.00,10.25487,25.138088,-0.000132,25.129653,-2.6667,0.320,10.25487,0.00000
1082.00,10.25478,25.138056,-0.000131,25.129525,-2.6664,0.320,10.25478,0.00000
1083.00,10.25552,25.138205,-0.000129,25.129604,-2.6661,0.321,10.25552,0.00000
1084.00,10.25544,25.138280,-0.000129,25.129669,-2.6658,0.321,10.25544,0.00000
1085.00,10.25567,25.138270,-0.000132,25.129592,-2.6655,0.321,10.25567,0.00000
1086.00,10.25601,25.138314,-0.000133,25.129645,-2.6652,0.321,10.25601,0.00000
1087.00,10.25611,25.138468,-0.000134,25.129767,-2.6650,0.321,10.25611,0.00000
1088.00,10.25584,25.138551,-0.000133,25.129788,-2.6647,0.321,10.25584,0.00000
1089.00,10.25609,25.138649,-0.000133,25.129682,-2.6644,0.321,10.25609,0.00000
1090.00,10.25551,25.138813,-0.000132,25.129807,-2.6641,0.322,10.25551,0.00000
1091.00,10.25586,25.138906,-0.000135,25.129744,-2.6638,0.322,10.25586,0.00000
1092.00,10.25514,25.138846,-0.000140,25.129624,-2.6635,0.322,10.25514,0.00000
1093.00,10.25562,25.138912,-0.000143,25.129740,-2.6632,0.323,10.25562,0.00000
1094.00,10.25608,25.138795,-0.000139,25.129713,-2.6629,0.323,10.25608,0.00000
1095.00,10.25684,25.138804,-0.000139,25.129618,-2.6627,0.323,10.25684,0.00000
1096.00,10.25710,25.138780,-0.000135,25.129626,-2.6624,0.323,10.25710,0.00000
1097.00,10.25764,25.138927,-0.000129,25.129763,-2.6621,0.323,10.25764,0.00000
1098.00,10.25765,25.138916,-0.000128,25.129605,-2.6619,0.323,10.25765,0.00000
1099.00,10.25680,25.139060,-0.000132,25.129638,-2.6616,0.323,10.25680,0.00000
1100.00,10.25688,25.139150,-0.000129,25.129623,-2.6614,0.323,10.25688,0.00000
1101.00,10.25676,25.139333,-0.000129,25.129634,-2.6611,0.323,10.25676,0.00000
1102.00,10.25625,25.139397,-0.000135,25.129579,-2.6608,0.323,10.25625,0.00000
1103.00,10.25506,25.139679,-0.000135,25.129709,-2.6605,0.324,10.25506,0.00000
1104.00,10.25489,25.139711,-0.000136,25.129723,-2.6602,0.324,10.25489,0.00000
1105.00,10.25582,25.139794,-0.000139,25.129853,-2.6599,0.324,10.25582,0.00000
1106.00,10.25605,25.139787,-0.000139,25.129866,-2.6596,0.324,10.25605,0.00000
1107.00,10.25738,25.139867,-0.000136,25.129938,-2.6592,0.325,10.25738,0.00000
1108.00,10.25761,25.139640,-0.000135,25.129765,-2.6589,0.325,10.25761,0.00000
1109.00,10.25825,25.139820,-0.000130,25.129890,-2.6586,0.324,10.25825,0.00000
1110.00,10.25717,25.139762,-0.000130,25.129793,-2.6582,0.325,10.25717,0.00000
@8,2.0000,4.0, 1110.037 
1111.00,10.25699,25.139844,-0.000133,25.129815,-2.6578,0.325,10.25699,0.00000
1112.00,10.25527,25.139712,-0.000132,25.129637,-2.6575,0.325,10.25527,0.00000
1113.00,10.25378,25.139899,-0.000135,25.129771,-2.6571,0.325,10.25378,0.00000
1114.00,10.24963,25.139823,-0.000141,25.129634,-2.6567,0.325,10.24963,0.00000
1115.00,10.24609,25.139950,-0.000138,25.129667,-2.6563,0.325,10.24609,0.00000
1116.00,10.24120,25.139975,-0.000139,25.129617,-2.6559,0.326,10.24120,0.00000
1117.00,10.23930,25.139981,-0.000143,25.129641,-2.6556,0.326,10.23930,0.00000
1118.00,10.23920,25.140115,-0.000145,25.129651,-2.6553,0.326,10.23920,0.00000
1119.00,10.24250,25.140303,-0.000146,25.129737,-2.6550,0.326,10.24250,0.00000
1120.00,10.24713,25.140431,-0.000149,25.129775,-2.6547,0.327,10.24713,0.00000
1121.00,10.25296,25.140469,-0.000145,25.129751,-2.6543,0.327,10.25296,0.00000
1122.00,10.25703,25.140679,-0.000143,25.129769,-2.6540,0.327,10.25703,0.00000
1123.00,10.26015,25.140766,-0.000139,25.129788,-2.6537,0.327,10.26015,0.00000
1124.00,10.26150,25.140803,-0.000134,25.129722,-2.6534,0.327,10.26150,0.00000
1125.00,10.26116,25.140762,-0.000134,25.129630,-2.6531,0.327,10.26116,0.00000
1126.00,10.25982,25.140820,-0.000136,25.129674,-2.6527,0.327,10.25982,0.00000
1127.00,10.25868,25.140743,-0.000138,25.129563,-2.6525,0.327,10.25868,0.00000
1128.00,10.25648,25.140498,-0.000142,25.129364,-2.6522,0.327,10.25648,0.00000
1129.00,10.25627,25.140538,-0.000145,25.129449,-2.6520,0.328,10.25627,0.00000
1130.00,10.25612,25.140659,-0.000147,25.129581,-2.6516,0.328,10.25612,0.00000
1131.00,10.25661,25.140748,-0.000149,25.129591,-2.6514,0.328,10.25661,0.00000
1132.00,10.25622,25.140921,-0.000144,25.129763,-2.6510,0.328,10.25622,0.00000
1133.00,10.25741,25.140864,-0.000144,25.129661,-2.6507,0.329,10.25741,0.00000
1134.00,10.25826,25.140748,-0.000143,25.129554,-2.6505,0.328,10.25826,0.00000
1135.00,10.25733,25.140751,-0.000139,25.129540,-2.6502,0.328,10.25733,0.00000
1136.00,10.25742,25.140687,-0.000137,25.129445,-2.6499,0.329,10.25742,0.00000
1137.00,10.25733,25.140626,-0.000141,25.129305,-2.6496,0.329,10.25733,0.00000
1138.00,10.25665,25.140921,-0.000139,25.129557,-2.6493,0.329,10.25665,0.00000
1139.00,10.25600,25.140979,-0.000138,25.129506,-2.6489,0.329,10.25600,0.00000
1140.00,10.25666,25.140946,-0.000142,25.129311,-2.6486,0.329,10.25666,0.00000
1141.00,10.25629,25.141030,-0.000141,25.129339,-2.6483,0.329,10.25629,0.00000
1142.00,10.25549,25.141113,-0.000138,25.129433,-2.6479,0.329,10.25549,0.00000
1143.00,10.25542,25.141104,-0.000143,25.129330,-2.6476,0.330,10.25542,0.00000
1144.00,10.25401,25.141147,-0.000143,25.129313,-2.6472,0.330,10.25401,0.00000
1145.00,10.25277,25.141339,-0.000137,25.129503,-2.6468,0.330,10.25277,0.00000
1146.00,10.25255,25.141433,-0.000134,25.129567,-2.6465,0.330,10.25255,0.00000
1147.00,10.25424,25.141581,-0.000137,25.129589,-2.6461,0.330,10.25424,0.00000
1148.00,10.25465,25.141640,-0.000136,25.129529,-2.6457,0.330,10.25465,0.00000
1149.00,10.25576,25.141597,-0.000136,25.129454,-2.6453,0.330,10.25576,0.00000
1150.00,10.25689,25.141529,-0.000142,25.129307,-2.6450,0.331,10.25689,0.00000
1151.00,10.25748,25.141611,-0.000145,25.129350,-2.6446,0.331,10.25748,0.00000
1152.00,10.25637,25.141569,-0.000144,25.129301,-2.6442,0.331,10.25637,0.00000
1153.00,10.25576,25.141707,-0.000142,25.129482,-2.6439,0.331,10.25576,0.00000
1154.00,10.25473,25.141860,-0.000143,25.129572,-2.6435,0.331,10.25473,0.00000
1155.00,10.25467,25.141912,-0.000142,25.129569,-2.6432,0.331,10.25467,0.00000
1156.00,10.25415,25.141786,-0.000144,25.129362,-2.6429,0.331,10.25415,0.00000
1157.00,10.25453,25.141953,-0.000144,25.129407,-2.6425,0.332,10.25453,0.00000
1158.00,10.25411,25.141762,-0.000142,25.129160,-2.6422,0.332,10.25411,0.00000
1159.00,10.25401,25.141917,-0.000141,25.129287,-2.6419,0.332,10.25401,0.00000
1160.00,10.25446,25.142033,-0.000144,25.129409,-2.6415,0.332,10.25446,0.00000
1161.00,10.25470,25.142232,-0.000145,25.129536,-2.6412,0.333,10.25470,0.00000
1162.00,10.25436,25.142321,-0.000146,25.129618,-2.6408,0.333,10.25436,0.00000
1163.00,10.25513,25.142541,-0.000150,25.129784,-2.6405,0.333,10.25513,0.00000
1164.00,10.25588,25.142637,-0.000149,25.129806,-2.6401,0.334,10.25588,0.00000
1165.00,10.25490,25.142582,-0.000146,25.129746,-2.6397,0.334,10.25490,0.00000
1166.00,10.25453,25.142525,-0.000142,25.129699,-2.6393,0.334,10.25453,0.00000
1167.00,10.25494,25.142441,-0.000138,25.129579,-2.6390,0.334,10.25494,0.00000
1168.00,10.25493,25.142491,-0.000141,25.129603,-2.6387,0.334,10.25493,0.00000
1169.00,10.25379,25.142436,-0.000141,25.129542,-2.6383,0.334,10.25379,0.00000
1170.00,10.25416,25.142512,-0.000140,25.129533,-2.6380,0.334,10.25416,0.00000
1171.00,10.25506,25.142585,-0.000141,25.129497,-2.6377,0.334,10.25506,0.00000
1172.00,10.25487,25.142859,-0.000140,25.129680,-2.6374,0.334,10.25487,0.00000
1173.00,10.25504,25.142906,-0.000134,25.129614,-2.6370,0.334,10.25504,0.00000
1174.00,10.25592,25.143023,-0.000134,25.129610,-2.6367,0.334,10.25592,0.00000
1175.00,10.25536,25.143190,-0.000136,25.129760,-2.6364,0.335,10.25536,0.00000
1176.00,10.25447,25.143377,-0.000137,25.129926,-2.6361,0.335,10.25447,0.00000
1177.00,10.25466,25.143233,-0.000135,25.129786,-2.6358,0.335,10.25466,0.00000
1178.00,10.25462,25.143085,-0.000137,25.129633,-2.6355,0.335,10.25462,0.00000
1179.00,10.25462,25.143001,-0.000136,25.129533,-2.6352,0.335,10.25462,0.00000
1180.00,10.25488,25.142910,-0.000137,25.129420,-2.6349,0.335,10.25488,0.00000
1181.00,10.25516,25.142841,-0.000134,25.129340,-2.6346,0.335,10.25516,0.00000
1182.00,10.25428,25.142852,-0.000139,25.129374,-2.6342,0.336,10.25428,0.00000
1183.00,10.25392,25.143060,-0.000138,25.129588,-2.6339,0.336,10.25392,0.00000
1184.00,10.25366,25.143180,-0.000137,25.129729,-2.6335,0.336,10.25366,0.00000
1185.00,10.25400,25.143286,-0.000135,25.129750,-2.6332,0.336,10.25400,0.00000
1186.00,10.25526,25.143420,-0.000136,25.129840,-2.6329,0.336,10.25526,0.00000
1187.00,10.25610,25.143533,-0.000132,25.129823,-2.6326,0.336,10.25610,0.00000
1188.00,10.25618,25.143677,-0.000129,25.129860,-2.6323,0.336,10.25618,0.00000
1189.00,10.25692,25.143664,-0.000131,25.129729,-2.6320,0.337,10.25692,0.00000
1190.00,10.25669,25.143844,-0.000130,25.129805,-2.6317,0.337,10.25669,0.00000
1191.00,10.25556,25.143717,-0.000131,25.129654,-2.6314,0.337,10.25556,0.00000
1192.00,10.25531,25.143889,-0.000134,25.129765,-2.6311,0.337,10.25531,0.00000
1193.00,10.25541,25.143889,-0.000136,25.129766,-2.6309,0.337,10.25541,0.00000
1194.00,10.25437,25.144115,-0.000133,25.129992,-2.6306,0.337,10.25437,0.00000
1195.00,10.25391,25.144139,-0.000129,25.130020,-2.6303,0.337,10.25391,0.00000
1196.00,10.25403,25.144371,-0.000128,25.130156,-2.6301,0.337,10.25403,0.00000
1197.00,10.25415,25.144263,-0.000128,25.130033,-2.6298,0.338,10.25415,0.00000
1198.00,10.25379,25.144340,-0.000126,25.130086,-2.6296,0.338,10.25379,0.00000
1199.00,10.25434,25.144240,-0.000125,25.129900,-2.6294,0.338,10.25434,0.00000
1200.00,10.25500,25.144211,-0.000130,25.129733,-2.6291,0.338,10.25500,0.00000
1201.00,10.25460,25.144158,-0.000129,25.129605,-2.6289,0.338,10.25460,0.00000
1202.00,10.25404,25.144245,-0.000128,25.129662,-2.6287,0.339,10.25404,0.00000
1203.00,10.25444,25.144371,-0.000127,25.129638,-2.6284,0.339,10.25444,0.00000
1204.00,10.25434,25.144476,-0.000129,25.129688,-2.6282,0.339,10.25434,0.00000
1205.00,10.25442,25.144598,-0.000123,25.129818,-2.6279,0.339,10.25442,0.00000
1206.00,10.25466,25.144774,-0.000120,25.129961,-2.6277,0.339,10.25466,0.00000
1207.00,10.25514,25.144779,-0.000119,25.129928,-2.6275,0.339,10.25514,0.00000
1208.00,10.25439,25.144742,-0.000124,25.129919,-2.6273,0.339,10.25439,0.00000
1209.00,10.25509,25.144716,-0.000125,25.129903,-2.6271,0.339,10.25509,0.00000
1210.00,10.25479,25.144637,-0.000133,25.129748,-2.6269,0.340,10.25479,0.00000
1211.00,10.25545,25.144546,-0.000137,25.129656,-2.6267,0.340,10.25545,0.00000
1212.00,10.25562,25.144513,-0.000137,25.129504,-2.6264,0.340,10.25562,0.00000
1213.00,10.25676,25.144568,-0.000138,25.129467,-2.6262,0.340,10.25676,0.00000
1214.00,10.25590,25.144617,-0.000139,25.129477,-2.6259,0.341,10.25590,0.00000
1215.00,10.25646,25.144768,-0.000140,25.129601,-2.6257,0.341,10.25646,0.00000
1216.00,10.25547,25.144924,-0.000141,25.129671,-2.6255,0.341,10.25547,0.00000
1217.00,10.25548,25.145065,-0.000143,25.129822,-2.6252,0.341,10.25548,0.00000
1218.00,10.25506,25.145013,-0.000142,25.129737,-2.6250,0.341,10.25506,0.00000
1219.00,10.25564,25.145135,-0.000142,25.129755,-2.6247,0.342,10.25564,0.00000
1220.00,10.25447,25.145039,-0.000137,25.129615,-2.6245,0.342,10.25447,0.00000
1221.00,10.25504,25.145035,-0.000133,25.129600,-2.6243,0.341,10.25504,0.00000
1222.00,10.25530,25.145083,-0.000130,25.129589,-2.6240,0.341,10.25530,0.00000
1223.00,10.25459,25.145016,-0.000131,25.129533,-2.6238,0.342,10.25459,0.00000
1224.00,10.25448,25.145088,-0.000127,25.129589,-2.6236,0.342,10.25448,0.00000
1225.00,10.25560,25.145268,-0.000124,25.129764,-2.6233,0.342,10.25560,0.00000
1226.00,10.25579,25.145239,-0.000128,25.129714,-2.6231,0.342,10.25579,0.00000
1227.00,10.25459,25.145169,-0.000130,25.129644,-2.6229,0.342,10.25459,0.00000
1228.00,10.25480,25.145523,-0.000123,25.129929,-2.6226,0.342,10.25480,0.00000
1229.00,10.25475,25.145586,-0.000123,25.129918,-2.6224,0.342,10.25475,0.00000
1230.00,10.25413,25.145551,-0.000131,25.129874,-2.6222,0.343,10.25413,0.00000
1231.00,10.25312,25.145501,-0.000128,25.129811,-2.6219,0.343,10.25312,0.00000
1232.00,10.25345,25.145471,-0.000128,25.129742,-2.6217,0.343,10.25345,0.00000
1233.00,10.25419,25.145422,-0.000134,25.129617,-2.6215,0.343,10.25419,0.00000
1234.00,10.25423,25.145501,-0.000136,25.129694,-2.6212,0.343,10.25423,0.00000
1235.00,10.25429,25.145611,-0.000133,25.129793,-2.6210,0.344,10.25429,0.00000
1236.00,10.25460,25.145659,-0.000136,25.129846,-2.6208,0.344,10.25460,0.00000
1237.00,10.25436,25.145797,-0.000135,25.129929,-2.6205,0.344,10.25436,0.00000
1238.00,10.25362,25.145756,-0.000131,25.129882,-2.6203,0.344,10.25362,0.00000
1239.00,10.25397,25.145726,-0.000129,25.129772,-2.6201,0.344,10.25397,0.00000
1240.00,10.25427,25.145726,-0.000128,25.129682,-2.6199,0.344,10.25427,0.00000
1241.00,10.25386,25.145952,-0.000128,25.129831,-2.6197,0.344,10.25386,0.00000
1242.00,10.25386,25.146035,-0.000132,25.129865,-2.6195,0.344,10.25386,0.00000
1243.00,10.25407,25.146084,-0.000135,25.129876,-2.6193,0.345,10.25407,0.00000
1244.00,10.25347,25.146021,-0.000136,25.129805,-2.6191,0.345,10.25347,0.00000
1245.00,10.25315,25.146042,-0.000135,25.129718,-2.6188,0.345,10.25315,0.00000
1246.00,10.25407,25.146098,-0.000137,25.129596,-2.6186,0.345,10.25407,0.00000
1247.00,10.25432,25.146128,-0.000134,25.129505,-2.6184,0.345,10.25432,0.00000
1248.00,10.25442,25.146219,-0.000137,25.129464,-2.6182,0.345,10.25442,0.00000
1249.00,10.25444,25.146284,-0.000138,25.129434,-2.6180,0.345,10.25444,0.00000
1250.00,10.25486,25.146351,-0.000142,25.129415,-2.6179,0.346,10.25486,0.00000
1251.00,10.25483,25.146346,-0.000141,25.129417,-2.6176,0.346,10.25483,0.00000
1252.00,10.25532,25.146323,-0.000144,25.129369,-2.6175,0.346,10.25532,0.00000
1253.00,10.25566,25.146294,-0.000146,25.129313,-2.6173,0.346,10.25566,0.00000
1254.00,10.25519,25.146430,-0.000148,25.129388,-2.6170,0.346,10.25519,0.00000
1255.00,10.25473,25.146528,-0.000148,25.129462,-2.6168,0.347,10.25473,0.00000
1256.00,10.25419,25.146631,-0.000151,25.129426,-2.6166,0.347,10.25419,0.00000
1257.00,10.25383,25.146814,-0.000149,25.129555,-2.6164,0.347,10.25383,0.00000
1258.00,10.25305,25.147065,-0.000151,25.129728,-2.6161,0.347,10.25305,0.00000
1259.00,10.25355,25.147088,-0.000148,25.129750,-2.6159,0.348,10.25355,0.00000
1260.00,10.25357,25.147007,-0.000142,25.129672,-2.6157,0.347,10.25357,0.00000
1261.00,10.25307,25.146889,-0.000138,25.129665,-2.6155,0.347,10.25307,0.00000
@9,2.0000,4.0, 1260.021 
1262.00,10.25313,25.146985,-0.000135,25.129682,-2.6152,0.348,10.25313,0.00000
1263.00,10.25208,25.146871,-0.000132,25.129558,-2.6150,0.347,10.25208,0.00000
1264.00,10.24914,25.146820,-0.000130,25.129498,-2.6148,0.347,10.24914,0.00000
1265.00,10.24642,25.146975,-0.000131,25.129605,-2.6145,0.348,10.24642,0.00000
1266.00,10.24350,25.147089,-0.000131,25.129661,-2.6143,0.348,10.24350,0.00000
1267.00,10.24129,25.147112,-0.000130,25.129712,-2.6141,0.348,10.24129,0.00000
1268.00,10.24089,25.147175,-0.000132,25.129810,-2.6139,0.348,10.24089,0.00000
1269.00,10.24367,25.147320,-0.000133,25.129868,-2.6138,0.348,10.24367,0.00000
1270.00,10.24722,25.147300,-0.000132,25.129751,-2.6136,0.348,10.24722,0.00000
1271.00,10.25198,25.147417,-0.000134,25.129716,-2.6134,0.349,10.25198,0.00000
1272.00,10.25489,25.147476,-0.000138,25.129637,-2.6132,0.349,10.25489,0.00000
1273.00,10.25656,25.147548,-0.000135,25.129543,-2.6131,0.349,10.25656,0.00000
1274.00,10.25685,25.147576,-0.000136,25.129526,-2.6129,0.349,10.25685,0.00000
1275.00,10.25659,25.147579,-0.000138,25.129525,-2.6127,0.349,10.25659,0.00000
1276.00,10.25577,25.147601,-0.000137,25.129537,-2.6125,0.349,10.25577,0.00000
1277.00,10.25664,25.147652,-0.000139,25.129595,-2.6124,0.349,10.25664,0.00000
1278.00,10.25737,25.147848,-0.000141,25.129708,-2.6122,0.350,10.25737,0.00000
1279.00,10.25740,25.147992,-0.000144,25.129745,-2.6120,0.350,10.25740,0.00000
1280.00,10.25689,25.148154,-0.000144,25.129823,-2.6119,0.350,10.25689,0.00000
1281.00,10.25705,25.148255,-0.000144,25.129869,-2.6117,0.350,10.25705,0.00000
1282.00,10.25614,25.148241,-0.000142,25.129831,-2.6116,0.351,10.25614,0.00000
1283.00,10.25622,25.148032,-0.000139,25.129657,-2.6114,0.351,10.25622,0.00000
1284.00,10.25596,25.147979,-0.000135,25.129595,-2.6113,0.351,10.25596,0.00000
1285.00,10.25577,25.148069,-0.000133,25.129619,-2.6111,0.351,10.25577,0.00000
1286.00,10.25542,25.148171,-0.000128,25.129653,-2.6109,0.351,10.25542,0.00000
1287.00,10.25503,25.148433,-0.000126,25.129798,-2.6108,0.351,10.25503,0.00000
1288.00,10.25514,25.148545,-0.000125,25.129873,-2.6107,0.351,10.25514,0.00000
1289.00,10.25410,25.148710,-0.000125,25.130016,-2.6105,0.351,10.25410,0.00000
1290.00,10.25398,25.148642,-0.000125,25.129976,-2.6104,0.351,10.25398,0.00000
1291.00,10.25415,25.148622,-0.000131,25.129921,-2.6103,0.351,10.25415,0.00000
1292.00,10.25417,25.148609,-0.000130,25.129841,-2.6102,0.351,10.25417,0.00000
1293.00,10.25328,25.148863,-0.000129,25.129979,-2.6100,0.352,10.25328,0.00000
1294.00,10.25439,25.148868,-0.000129,25.129914,-2.6099,0.352,10.25439,0.00000
1295.00,10.25401,25.148968,-0.000132,25.129974,-2.6098,0.352,10.25401,0.00000
1296.00,10.25403,25.148971,-0.000133,25.129983,-2.6096,0.352,10.25403,0.00000
1297.00,10.25391,25.148952,-0.000134,25.129990,-2.6095,0.352,10.25391,0.00000
1298.00,10.25439,25.148931,-0.000137,25.130003,-2.6094,0.353,10.25439,0.00000
1299.00,10.25435,25.149083,-0.000138,25.130048,-2.6093,0.353,10.25435,0.00000
1300.00,10.25503,25.149274,-0.000135,25.130154,-2.6092,0.353,10.25503,0.00000
1301.00,10.25431,25.149472,-0.000132,25.130217,-2.6090,0.353,10.25431,0.00000
1302.00,10.25350,25.149440,-0.000129,25.130102,-2.6089,0.353,10.25350,0.00000
1303.00,10.25293,25.149470,-0.000124,25.130095,-2.6088,0.353,10.25293,0.00000
1304.00,10.25249,25.149502,-0.000124,25.130070,-2.6087,0.353,10.25249,0.00000
1305.00,10.25283,25.149453,-0.000124,25.129994,-2.6085,0.353,10.25283,0.00000
1306.00,10.25352,25.149375,-0.000125,25.129921,-2.6084,0.353,10.25352,0.00000
1307.00,10.25391,25.149419,-0.000129,25.129977,-2.6083,0.353,10.25391,0.00000
1308.00,10.25376,25.149344,-0.000129,25.129847,-2.6082,0.353,10.25376,0.00000
1309.00,10.25344,25.149183,-0.000131,25.129727,-2.6081,0.354,10.25344,0.00000
1310.00,10.25289,25.149279,-0.000132,25.129806,-2.6080,0.354,10.25289,0.00000
1311.00,10.25277,25.149305,-0.000132,25.129838,-2.6079,0.354,10.25277,0.00000
1312.00,10.25358,25.149366,-0.000134,25.129767,-2.6078,0.354,10.25358,0.00000
1313.00,10.25420,25.149486,-0.000137,25.129760,-2.6077,0.354,10.25420,0.00000
1314.00,10.25470,25.149624,-0.000135,25.129850,-2.6075,0.354,10.25470,0.00000
1315.00,10.25503,25.149612,-0.000132,25.129719,-2.6074,0.355,10.25503,0.00000
1316.00,10.25482,25.149633,-0.000131,25.129693,-2.6073,0.355,10.25482,0.00000
1317.00,10.25458,25.149639,-0.000131,25.129763,-2.6072,0.355,10.25458,0.00000
1318.00,10.25434,25.149675,-0.000131,25.129838,-2.6071,0.355,10.25434,0.00000
1319.00,10.25404,25.149656,-0.000134,25.129731,-2.6070,0.355,10.25404,0.00000
1320.00,10.25403,25.149551,-0.000136,25.129621,-2.6069,0.355,10.25403,0.00000
1321.00,10.25376,25.149508,-0.000136,25.129473,-2.6068,0.355,10.25376,0.00000
1322.00,10.25321,25.149547,-0.000134,25.129413,-2.6067,0.355,10.25321,0.00000
1323.00,10.25352,25.149520,-0.000135,25.129309,-2.6067,0.355,10.25352,0.00000
1324.00,10.25333,25.149587,-0.000133,25.129352,-2.6066,0.355,10.25333,0.00000
1325.00,10.25310,25.149809,-0.000137,25.129519,-2.6064,0.356,10.25310,0.00000
1326.00,10.25301,25.149991,-0.000141,25.129697,-2.6063,0.356,10.25301,0.00000
1327.00,10.25359,25.150051,-0.000145,25.129671,-2.6063,0.356,10.25359,0.00000
1328.00,10.25376,25.150244,-0.000144,25.129783,-2.6061,0.357,10.25376,0.00000
1329.00,10.25438,25.150297,-0.000145,25.129798,-2.6060,0.357,10.25438,0.00000
1330.00,10.25449,25.150267,-0.000140,25.129682,-2.6060,0.357,10.25449,0.00000
1331.00,10.25441,25.150373,-0.000138,25.129685,-2.6059,0.357,10.25441,0.00000
1332.00,10.25421,25.150541,-0.000135,25.129832,-2.6058,0.357,10.25421,0.00000
1333.00,10.25374,25.150476,-0.000138,25.129738,-2.6058,0.357,10.25374,0.00000
1334.00,10.25381,25.150560,-0.000138,25.129782,-2.6057,0.357,10.25381,0.00000
1335.00,10.25363,25.150706,-0.000140,25.129875,-2.6057,0.357,10.25363,0.00000
1336.00,10.25411,25.150622,-0.000138,25.129776,-2.6056,0.357,10.25411,0.00000
1337.00,10.25413,25.150636,-0.000137,25.129737,-2.6055,0.357,10.25413,0.00000
1338.00,10.25422,25.150659,-0.000137,25.129749,-2.6055,0.358,10.25422,0.00000
1339.00,10.25462,25.150702,-0.000140,25.129736,-2.6054,0.358,10.25462,0.00000
1340.00,10.25481,25.150740,-0.000139,25.129766,-2.6053,0.358,10.25481,0.00000
1341.00,10.25498,25.150792,-0.000139,25.129765,-2.6053,0.358,10.25498,0.00000
1342.00,10.25518,25.150910,-0.000140,25.129857,-2.6052,0.359,10.25518,0.00000
1343.00,10.25483,25.150963,-0.000142,25.129834,-2.6051,0.359,10.25483,0.00000
1344.00,10.25331,25.151032,-0.000140,25.129844,-2.6050,0.359,10.25331,0.00000
1345.00,10.25270,25.151080,-0.000140,25.129845,-2.6049,0.359,10.25270,0.00000
1346.00,10.25185,25.151140,-0.000139,25.129837,-2.6047,0.359,10.25185,0.00000
1347.00,10.25108,25.151079,-0.000136,25.129768,-2.6046,0.359,10.25108,0.00000
1348.00,10.25094,25.151211,-0.000132,25.129815,-2.6045,0.359,10.25094,0.00000
1349.00,10.25215,25.151380,-0.000133,25.129819,-2.6044,0.359,10.25215,0.00000
1350.00,10.25225,25.151429,-0.000135,25.129787,-2.6043,0.359,10.25225,0.00000
1351.00,10.25308,25.151598,-0.000142,25.129850,-2.6042,0.360,10.25308,0.00000
1352.00,10.25342,25.151649,-0.000144,25.129814,-2.6040,0.360,10.25342,0.00000
1353.00,10.25372,25.151733,-0.000143,25.129921,-2.6039,0.360,10.25372,0.00000
1354.00,10.25286,25.151704,-0.000142,25.129937,-2.6037,0.361,10.25286,0.00000
1355.00,10.25310,25.151605,-0.000141,25.129856,-2.6035,0.361,10.25310,0.00000
1356.00,10.25224,25.151640,-0.000135,25.129898,-2.6033,0.360,10.25224,0.00000
1357.00,10.25218,25.151698,-0.000136,25.129914,-2.6032,0.360,10.25218,0.00000
1358.00,10.25208,25.151769,-0.000139,25.129957,-2.6030,0.361,10.25208,0.00000
1359.00,10.25252,25.151688,-0.000142,25.129856,-2.6029,0.361,10.25252,0.00000
1360.00,10.25242,25.151730,-0.000140,25.129802,-2.6028,0.361,10.25242,0.00000
1361.00,10.25280,25.151633,-0.000138,25.129707,-2.6027,0.361,10.25280,0.00000
1362.00,10.25269,25.151666,-0.000139,25.129671,-2.6026,0.362,10.25269,0.00000
1363.00,10.25296,25.151544,-0.000138,25.129447,-2.6025,0.362,10.25296,0.00000
1364.00,10.25390,25.151650,-0.000135,25.129508,-2.6024,0.362,10.25390,0.00000
1365.00,10.25397,25.151762,-0.000134,25.129607,-2.6022,0.362,10.25397,0.00000
1366.00,10.25297,25.151927,-0.000135,25.129673,-2.6021,0.362,10.25297,0.00000
1367.00,10.25255,25.152024,-0.000132,25.129709,-2.6020,0.362,10.25255,0.00000
1368.00,10.25203,25.152085,-0.000129,25.129735,-2.6019,0.362,10.25203,0.00000
1369.00,10.25078,25.152088,-0.000128,25.129704,-2.6018,0.362,10.25078,0.00000
1370.00,10.25040,25.152136,-0.000132,25.129662,-2.6017,0.362,10.25040,0.00000
1371.00,10.25184,25.152271,-0.000129,25.129748,-2.6016,0.362,10.25184,0.00000
1372.00,10.25271,25.152365,-0.000125,25.129744,-2.6015,0.362,10.25271,0.00000
1373.00,10.25320,25.152479,-0.000125,25.129731,-2.6014,0.362,10.25320,0.00000
1374.00,10.25310,25.152691,-0.000124,25.129834,-2.6013,0.362,10.25310,0.00000
1375.00,10.25326,25.152897,-0.000120,25.129988,-2.6012,0.363,10.25326,0.00000
1376.00,10.25265,25.152885,-0.000119,25.129984,-2.6012,0.363,10.25265,0.00000
1377.00,10.25285,25.152902,-0.000123,25.130046,-2.6011,0.363,10.25285,0.00000
1378.00,10.25300,25.153006,-0.000125,25.130143,-2.6010,0.363,10.25300,0.00000
1379.00,10.25342,25.152973,-0.000126,25.130090,-2.6009,0.363,10.25342,0.00000
1380.00,10.25301,25.152919,-0.000126,25.130025,-2.6008,0.363,10.25301,0.00000
1381.00,10.25233,25.152982,-0.000128,25.129941,-2.6008,0.363,10.25233,0.00000
1382.00,10.25150,25.153094,-0.000128,25.129965,-2.6007,0.364,10.25150,0.00000
1383.00,10.25117,25.153104,-0.000126,25.129911,-2.6007,0.364,10.25117,0.00000
1384.00,10.25224,25.153241,-0.000122,25.129993,-2.6007,0.364,10.25224,0.00000
1385.00,10.25300,25.153329,-0.000126,25.129961,-2.6007,0.364,10.25300,0.00000
1386.00,10.25371,25.153457,-0.000131,25.130053,-2.6006,0.364,10.25371,0.00000
1387.00,10.25349,25.153469,-0.000131,25.130010,-2.6006,0.364,10.25349,0.00000
1388.00,10.25369,25.153466,-0.000135,25.130006,-2.6006,0.365,10.25369,0.00000
1389.00,10.25293,25.153357,-0.000140,25.129816,-2.6006,0.365,10.25293,0.00000
1390.00,10.25272,25.153272,-0.000141,25.129685,-2.6005,0.365,10.25272,0.00000
1391.00,10.25279,25.153208,-0.000138,25.129627,-2.6005,0.365,10.25279,0.00000
1392.00,10.25387,25.153161,-0.000138,25.129511,-2.6005,0.365,10.25387,0.00000
1393.00,10.25372,25.153181,-0.000136,25.129450,-2.6005,0.365,10.25372,0.00000
1394.00,10.25274,25.153240,-0.000135,25.129468,-2.6004,0.366,10.25274,0.00000
1395.00,10.25236,25.153296,-0.000133,25.129517,-2.6004,0.366,10.25236,0.00000
1396.00,10.25248,25.153275,-0.000134,25.129449,-2.6004,0.366,10.25248,0.00000
1397.00,10.25164,25.153320,-0.000134,25.129545,-2.6003,0.366,10.25164,0.00000
1398.00,10.25145,25.153366,-0.000137,25.129613,-2.6003,0.366,10.25145,0.00000
1399.00,10.25187,25.153430,-0.000139,25.129710,-2.6002,0.366,10.25187,0.00000
1400.00,10.25240,25.153448,-0.000141,25.129735,-2.6002,0.366,10.25240,0.00000
1401.00,10.25264,25.153437,-0.000142,25.129719,-2.6002,0.367,10.25264,0.00000
1402.00,10.25303,25.153230,-0.000145,25.129505,-2.6002,0.367,10.25303,0.00000
1403.00,10.25267,25.153272,-0.000142,25.129539,-2.6002,0.367,10.25267,0.00000
1404.00,10.25220,25.153410,-0.000138,25.129604,-2.6002,0.367,10.25220,0.00000
1405.00,10.25166,25.153477,-0.000134,25.129626,-2.6002,0.367,10.25166,0.00000
1406.00,10.25107,25.153487,-0.000135,25.129611,-2.6002,0.367,10.25107,0.00000
1407.00,10.25019,25.153776,-0.000134,25.129774,-2.6001,0.368,10.25019,0.00000
1408.00,10.25029,25.153864,-0.000133,25.129776,-2.6001,0.368,10.25029,0.00000
1409.00,10.25086,25.153813,-0.000137,25.129668,-2.6002,0.368,10.25086,0.00000
1410.00,10.25104,25.153887,-0.000137,25.129644,-2.6002,0.368,10.25104,0.00000
1411.00,10.25089,25.154092,-0.000137,25.129743,-2.6002,0.368,10.25089,0.00000
@10,2.0000,4.0, 1410.011 
1412.00,10.25189,25.154218,-0.000136,25.129789,-2.6002,0.368,10.25189,0.00000
1413.00,10.25193,25.154300,-0.000140,25.129752,-2.6002,0.369,10.25193,0.00000
1414.00,10.24972,25.154298,-0.000138,25.129701,-2.6002,0.369,10.24972,0.00000
1415.00,10.24625,25.154405,-0.000133,25.129758,-2.6002,0.369,10.24625,0.00000
1416.00,10.24276,25.154354,-0.000132,25.129686,-2.6002,0.369,10.24276,0.00000
1417.00,10.23914,25.154331,-0.000132,25.129686,-2.6003,0.369,10.23914,0.00000
1418.00,10.23764,25.154425,-0.000131,25.129801,-2.6003,0.369,10.23764,0.00000
1419.00,10.23871,25.154508,-0.000130,25.129859,-2.6003,0.369,10.23871,0.00000
1420.00,10.24249,25.154467,-0.000132,25.129843,-2.6003,0.369,10.24249,0.00000
1421.00,10.24665,25.154511,-0.000134,25.129754,-2.6003,0.370,10.24665,0.00000
1422.00,10.25117,25.154549,-0.000136,25.129775,-2.6002,0.370,10.25117,0.00000
1423.00,10.25354,25.154535,-0.000135,25.129712,-2.6002,0.370,10.25354,0.00000
1424.00,10.25548,25.154696,-0.000138,25.129782,-2.6001,0.370,10.25548,0.00000
1425.00,10.25563,25.154834,-0.000139,25.129805,-2.6001,0.370,10.25563,0.00000
1426.00,10.25567,25.154937,-0.000138,25.129892,-2.6000,0.370,10.25567,0.00000
1427.00,10.25442,25.154859,-0.000136,25.129719,-2.6000,0.370,10.25442,0.00000
1428.00,10.25410,25.154975,-0.000134,25.129791,-2.5999,0.370,10.25410,0.00000
1429.00,10.25396,25.154836,-0.000131,25.129665,-2.5998,0.370,10.25396,0.00000
1430.00,10.25404,25.154955,-0.000133,25.129698,-2.5998,0.370,10.25404,0.00000
1431.00,10.25408,25.154863,-0.000135,25.129604,-2.5997,0.371,10.25408,0.00000
1432.00,10.25382,25.155004,-0.000136,25.129697,-2.5996,0.371,10.25382,0.00000
1433.00,10.25365,25.154926,-0.000138,25.129551,-2.5996,0.371,10.25365,0.00000
1434.00,10.25298,25.155026,-0.000137,25.129582,-2.5995,0.371,10.25298,0.00000
1435.00,10.25313,25.154969,-0.000135,25.129478,-2.5995,0.371,10.25313,0.00000
1436.00,10.25310,25.155184,-0.000131,25.129569,-2.5994,0.371,10.25310,0.00000
1437.00,10.25396,25.155218,-0.000129,25.129491,-2.5993,0.371,10.25396,0.00000
1438.00,10.25343,25.155207,-0.000128,25.129417,-2.5993,0.371,10.25343,0.00000
1439.00,10.25282,25.155161,-0.000130,25.129298,-2.5992,0.372,10.25282,0.00000
1440.00,10.25152,25.155231,-0.000130,25.129410,-2.5992,0.372,10.25152,0.00000
1441.00,10.24946,25.155203,-0.000128,25.129423,-2.5991,0.372,10.24946,0.00000
1442.00,10.24820,25.155302,-0.000127,25.129470,-2.5991,0.372,10.24820,0.00000
1443.00,10.24857,25.155317,-0.000128,25.129452,-2.5990,0.372,10.24857,0.00000
1444.00,10.24928,25.155503,-0.000128,25.129612,-2.5990,0.372,10.24928,0.00000
1445.00,10.24965,25.155494,-0.000129,25.129542,-2.5989,0.372,10.24965,0.00000
1446.00,10.25204,25.155613,-0.000132,25.129574,-2.5989,0.372,10.25204,0.00000
1447.00,10.25177,25.155687,-0.000133,25.129637,-2.5989,0.373,10.25177,0.00000
1448.00,10.25062,25.155864,-0.000132,25.129777,-2.5988,0.373,10.25062,0.00000
1449.00,10.25045,25.155883,-0.000133,25.129763,-2.5988,0.373,10.25045,0.00000
1450.00,10.25054,25.156017,-0.000133,25.129775,-2.5988,0.373,10.25054,0.00000
1451.00,10.24988,25.156132,-0.000133,25.129788,-2.5988,0.374,10.24988,0.00000
1452.00,10.25077,25.156187,-0.000134,25.129806,-2.5987,0.374,10.25077,0.00000
1453.00,10.25225,25.156289,-0.000135,25.129902,-2.5987,0.374,10.25225,0.00000
1454.00,10.25164,25.156390,-0.000137,25.129941,-2.5987,0.374,10.25164,0.00000
1455.00,10.25204,25.156412,-0.000139,25.130020,-2.5986,0.374,10.25204,0.00000
1456.00,10.25187,25.156417,-0.000139,25.130031,-2.5986,0.374,10.25187,0.00000
1457.00,10.25175,25.156492,-0.000138,25.130035,-2.5985,0.374,10.25175,0.00000
1458.00,10.25109,25.156414,-0.000136,25.129835,-2.5985,0.374,10.25109,0.00000
1459.00,10.25162,25.156418,-0.000133,25.129732,-2.5984,0.374,10.25162,0.00000
1460.00,10.25081,25.156518,-0.000130,25.129658,-2.5984,0.374,10.25081,0.00000
1461.00,10.24992,25.156589,-0.000133,25.129642,-2.5984,0.375,10.24992,0.00000
1462.00,10.24987,25.156604,-0.000140,25.129511,-2.5983,0.375,10.24987,0.00000
1463.00,10.25008,25.156761,-0.000147,25.129505,-2.5983,0.375,10.25008,0.00000
1464.00,10.25046,25.156890,-0.000148,25.129593,-2.5982,0.376,10.25046,0.00000
1465.00,10.25179,25.156898,-0.000151,25.129593,-2.5982,0.376,10.25179,0.00000
1466.00,10.25197,25.156937,-0.000149,25.129642,-2.5981,0.376,10.25197,0.00000
1467.00,10.25232,25.156993,-0.000141,25.129763,-2.5981,0.376,10.25232,0.00000
1468.00,10.25248,25.157098,-0.000138,25.129914,-2.5980,0.376,10.25248,0.00000
1469.00,10.25164,25.157146,-0.000137,25.129958,-2.5980,0.376,10.25164,0.00000
1470.00,10.25039,25.157243,-0.000137,25.130027,-2.5979,0.376,10.25039,0.00000
1471.00,10.25021,25.157306,-0.000137,25.130059,-2.5979,0.377,10.25021,0.00000
1472.00,10.24928,25.157322,-0.000142,25.130016,-2.5978,0.377,10.24928,0.00000
1473.00,10.24847,25.157422,-0.000141,25.130095,-2.5978,0.377,10.24847,0.00000
1474.00,10.24878,25.157369,-0.000140,25.130026,-2.5977,0.377,10.24878,0.00000
1475.00,10.24838,25.157275,-0.000137,25.129849,-2.5977,0.377,10.24838,0.00000
1476.00,10.24865,25.157387,-0.000137,25.129866,-2.5976,0.377,10.24865,0.00000
1477.00,10.24890,25.157621,-0.000132,25.130044,-2.5975,0.377,10.24890,0.00000
1478.00,10.24953,25.157459,-0.000133,25.129840,-2.5975,0.377,10.24953,0.00000
1479.00,10.24970,25.157525,-0.000132,25.129827,-2.5975,0.378,10.24970,0.00000
1480.00,10.24981,25.157584,-0.000133,25.129844,-2.5974,0.378,10.24981,0.00000
1481.00,10.24969,25.157502,-0.000133,25.129635,-2.5974,0.378,10.24969,0.00000
1482.00,10.24987,25.157383,-0.000133,25.129459,-2.5973,0.378,10.24987,0.00000
1483.00,10.24903,25.157567,-0.000129,25.129589,-2.5972,0.378,10.24903,0.00000
1484.00,10.24805,25.157671,-0.000126,25.129685,-2.5971,0.378,10.24805,0.00000
1485.00,10.24775,25.157837,-0.000121,25.129828,-2.5971,0.378,10.24775,0.00000
1486.00,10.24770,25.157968,-0.000120,25.129975,-2.5970,0.378,10.24770,0.00000
1487.00,10.24748,25.158019,-0.000125,25.130006,-2.5969,0.378,10.24748,0.00000
1488.00,10.24763,25.158084,-0.000127,25.130041,-2.5969,0.378,10.24763,0.00000
1489.00,10.24827,25.158075,-0.000130,25.129985,-2.5969,0.379,10.24827,0.00000
1490.00,10.24952,25.158118,-0.000133,25.130008,-2.5968,0.379,10.24952,0.00000
1491.00,10.25067,25.158154,-0.000136,25.130009,-2.5968,0.379,10.25067,0.00000
1492.00,10.25097,25.158207,-0.000132,25.129994,-2.5967,0.379,10.25097,0.00000
1493.00,10.25118,25.158251,-0.000134,25.129948,-2.5966,0.379,10.25118,0.00000
1494.00,10.25016,25.158443,-0.000135,25.129993,-2.5966,0.380,10.25016,0.00000
1495.00,10.24967,25.158548,-0.000136,25.129855,-2.5965,0.380,10.24967,0.00000
1496.00,10.24860,25.158577,-0.000134,25.129793,-2.5965,0.380,10.24860,0.00000
1497.00,10.24847,25.158609,-0.000135,25.129737,-2.5964,0.380,10.24847,0.00000
1498.00,10.24824,25.158625,-0.000135,25.129700,-2.5964,0.380,10.24824,0.00000
1499.00,10.24861,25.158636,-0.000133,25.129660,-2.5963,0.380,10.24861,0.00000
1500.00,10.24909,25.158651,-0.000134,25.129806,-2.5962,0.380,10.24909,0.00000
1501.00,10.24947,25.158655,-0.000135,25.129827,-2.5961,0.380,10.24947,0.00000
1502.00,10.24929,25.158786,-0.000136,25.129917,-2.5960,0.381,10.24929,0.00000
1503.00,10.24945,25.158799,-0.000134,25.129925,-2.5960,0.381,10.24945,0.00000
1504.00,10.24972,25.158808,-0.000139,25.129920,-2.5959,0.381,10.24972,0.00000
1505.00,10.24801,25.158909,-0.000135,25.129942,-2.5958,0.381,10.24801,0.00000
1506.00,10.24799,25.158967,-0.000137,25.129942,-2.5957,0.382,10.24799,0.00000
1507.00,10.24781,25.158989,-0.000135,25.130012,-2.5956,0.382,10.24781,0.00000
1508.00,10.24787,25.159163,-0.000133,25.130100,-2.5955,0.382,10.24787,0.00000
1509.00,10.24813,25.159194,-0.000128,25.130082,-2.5955,0.382,10.24813,0.00000
1510.00,10.24926,25.159115,-0.000128,25.129959,-2.5954,0.382,10.24926,0.00000
1511.00,10.24890,25.159144,-0.000124,25.129933,-2.5954,0.382,10.24890,0.00000
1512.00,10.24918,25.159168,-0.000124,25.129850,-2.5954,0.382,10.24918,0.00000
1513.00,10.24898,25.159021,-0.000124,25.129653,-2.5954,0.382,10.24898,0.00000
1514.00,10.24921,25.159085,-0.000125,25.129627,-2.5954,0.382,10.24921,0.00000
1515.00,10.24873,25.159196,-0.000125,25.129626,-2.5954,0.382,10.24873,0.00000
1516.00,10.24924,25.159373,-0.000128,25.129743,-2.5953,0.382,10.24924,0.00000
1517.00,10.24869,25.159459,-0.000129,25.129778,-2.5953,0.382,10.24869,0.00000
1518.00,10.24848,25.159447,-0.000128,25.129759,-2.5953,0.383,10.24848,0.00000
1519.00,10.24842,25.159554,-0.000127,25.129880,-2.5952,0.383,10.24842,0.00000
1520.00,10.24905,25.159471,-0.000130,25.129802,-2.5952,0.383,10.24905,0.00000
1521.00,10.24885,25.159465,-0.000127,25.129808,-2.5952,0.383,10.24885,0.00000
1522.00,10.24841,25.159502,-0.000125,25.129843,-2.5951,0.383,10.24841,0.00000
1523.00,10.24788,25.159615,-0.000127,25.129919,-2.5951,0.383,10.24788,0.00000
1524.00,10.24804,25.159624,-0.000124,25.129896,-2.5951,0.383,10.24804,0.00000
1525.00,10.24822,25.159812,-0.000122,25.130073,-2.5950,0.383,10.24822,0.00000
1526.00,10.24773,25.159798,-0.000122,25.129973,-2.5950,0.383,10.24773,0.00000
1527.00,10.24904,25.159672,-0.000123,25.129786,-2.5950,0.384,10.24904,0.00000
1528.00,10.24979,25.159856,-0.000125,25.129928,-2.5950,0.384,10.24979,0.00000
1529.00,10.24925,25.159821,-0.000126,25.129875,-2.5949,0.384,10.24925,0.00000
1530.00,10.24891,25.159800,-0.000122,25.129793,-2.5949,0.384,10.24891,0.00000
1531.00,10.24941,25.159863,-0.000122,25.129793,-2.5948,0.384,10.24941,0.00000
1532.00,10.24918,25.160073,-0.000119,25.129871,-2.5947,0.384,10.24918,0.00000
1533.00,10.24924,25.160192,-0.000118,25.129831,-2.5947,0.384,10.24924,0.00000
1534.00,10.24933,25.160420,-0.000122,25.129887,-2.5946,0.384,10.24933,0.00000
1535.00,10.24845,25.160352,-0.000129,25.129680,-2.5946,0.385,10.24845,0.00000
1536.00,10.24757,25.160523,-0.000129,25.129745,-2.5946,0.385,10.24757,0.00000
1537.00,10.24769,25.160544,-0.000133,25.129781,-2.5945,0.385,10.24769,0.00000
1538.00,10.24774,25.160434,-0.000134,25.129715,-2.5945,0.385,10.24774,0.00000
1539.00,10.24831,25.160343,-0.000134,25.129664,-2.5945,0.386,10.24831,0.00000
1540.00,10.24927,25.160542,-0.000131,25.129860,-2.5944,0.386,10.24927,0.00000
1541.00,10.24987,25.160456,-0.000132,25.129818,-2.5944,0.386,10.24987,0.00000
1542.00,10.24908,25.160527,-0.000128,25.129807,-2.5944,0.386,10.24908,0.00000
1543.00,10.24970,25.160637,-0.000127,25.129829,-2.5944,0.386,10.24970,0.00000
1544.00,10.24956,25.160725,-0.000126,25.129755,-2.5944,0.386,10.24956,0.00000
1545.00,10.24918,25.160787,-0.000127,25.129772,-2.5944,0.386,10.24918,0.00000
1546.00,10.24933,25.160784,-0.000129,25.129693,-2.5944,0.386,10.24933,0.00000
1547.00,10.24918,25.160739,-0.000130,25.129653,-2.5944,0.386,10.24918,0.00000
1548.00,10.24853,25.160793,-0.000129,25.129663,-2.5944,0.386,10.24853,0.00000
1549.00,10.24860,25.160710,-0.000130,25.129675,-2.5944,0.386,10.24860,0.00000
1550.00,10.24802,25.160608,-0.000132,25.129639,-2.5944,0.386,10.24802,0.00000
1551.00,10.24816,25.160666,-0.000133,25.129663,-2.5944,0.386,10.24816,0.00000
1552.00,10.24847,25.160800,-0.000138,25.129768,-2.5944,0.387,10.24847,0.00000
1553.00,10.24893,25.160772,-0.000142,25.129751,-2.5944,0.387,10.24893,0.00000
1554.00,10.24819,25.160982,-0.000142,25.129891,-2.5944,0.388,10.24819,0.00000
1555.00,10.24813,25.161109,-0.000143,25.129934,-2.5943,0.388,10.24813,0.00000
1556.00,10.24780,25.161128,-0.000143,25.129883,-2.5943,0.388,10.24780,0.00000
1557.00,10.24745,25.161074,-0.000142,25.129748,-2.5943,0.388,10.24745,0.00000
1558.00,10.24693,25.161231,-0.000139,25.129796,-2.5943,0.388,10.24693,0.00000
1559.00,10.24722,25.161246,-0.000140,25.129706,-2.5943,0.389,10.24722,0.00000
1560.00,10.24777,25.161351,-0.000141,25.129750,-2.5942,0.389,10.24777,0.00000
1561.00,10.24839,25.161431,-0.000142,25.129762,-2.5942,0.389,10.24839,0.00000
@11,2.0000,4.0, 1560.01 
1562.00,10.24931,25.161448,-0.000140,25.129758,-2.5941,0.389,10.24931,0.00000
1563.00,10.24806,25.161467,-0.000141,25.129742,-2.5940,0.389,10.24806,0.00000
1564.00,10.24515,25.161445,-0.000137,25.129728,-2.5940,0.389,10.24515,0.00000
1565.00,10.24213,25.161398,-0.000133,25.129640,-2.5939,0.389,10.24213,0.00000
1566.00,10.23663,25.161489,-0.000132,25.129748,-2.5939,0.389,10.23663,0.00000
1567.00,10.23235,25.161588,-0.000134,25.129890,-2.5938,0.389,10.23235,0.00000
1568.00,10.23155,25.161551,-0.000136,25.129946,-2.5937,0.389,10.23155,0.00000
1569.00,10.23379,25.161401,-0.000139,25.129831,-2.5937,0.390,10.23379,0.00000
1570.00,10.23745,25.161481,-0.000139,25.129876,-2.5936,0.390,10.23745,0.00000
1571.00,10.24290,25.161499,-0.000140,25.129792,-2.5935,0.390,10.24290,0.00000
1572.00,10.24743,25.161651,-0.000140,25.129707,-2.5935,0.390,10.24743,0.00000
1573.00,10.24973,25.161728,-0.000139,25.129560,-2.5934,0.390,10.24973,0.00000
1574.00,10.25017,25.161962,-0.000136,25.129644,-2.5934,0.390,10.25017,0.00000
1575.00,10.24994,25.162013,-0.000137,25.129633,-2.5934,0.390,10.24994,0.00000
1576.00,10.24989,25.162112,-0.000135,25.129714,-2.5933,0.391,10.24989,0.00000
1577.00,10.24911,25.162114,-0.000132,25.129713,-2.5933,0.391,10.24911,0.00000
1578.00,10.24887,25.162130,-0.000128,25.129762,-2.5933,0.391,10.24887,0.00000
1579.00,10.24939,25.162153,-0.000128,25.129731,-2.5932,0.391,10.24939,0.00000
1580.00,10.24935,25.162306,-0.000128,25.129797,-2.5932,0.391,10.24935,0.00000
1581.00,10.24941,25.162255,-0.000129,25.129777,-2.5932,0.391,10.24941,0.00000
1582.00,10.24920,25.162246,-0.000132,25.129769,-2.5931,0.391,10.24920,0.00000
1583.00,10.24941,25.162327,-0.000134,25.129746,-2.5931,0.392,10.24941,0.00000
1584.00,10.24942,25.162311,-0.000139,25.129654,-2.5931,0.392,10.24942,0.00000
1585.00,10.24958,25.162345,-0.000136,25.129584,-2.5930,0.392,10.24958,0.00000
1586.00,10.24867,25.162418,-0.000135,25.129493,-2.5930,0.392,10.24867,0.00000
1587.00,10.24907,25.162565,-0.000131,25.129554,-2.5930,0.392,10.24907,0.00000
1588.00,10.24889,25.162553,-0.000128,25.129580,-2.5929,0.392,10.24889,0.00000
1589.00,10.24710,25.162730,-0.000123,25.129796,-2.5929,0.392,10.24710,0.00000
1590.00,10.24587,25.162691,-0.000127,25.129782,-2.5929,0.392,10.24587,0.00000
1591.00,10.24542,25.162762,-0.000127,25.129816,-2.5929,0.392,10.24542,0.00000
1592.00,10.24534,25.162695,-0.000131,25.129663,-2.5929,0.393,10.24534,0.00000
1593.00,10.24458,25.162824,-0.000136,25.129663,-2.5929,0.393,10.24458,0.00000
1594.00,10.24559,25.162872,-0.000136,25.129610,-2.5929,0.393,10.24559,0.00000
1595.00,10.24628,25.162824,-0.000135,25.129498,-2.5929,0.393,10.24628,0.00000
1596.00,10.24659,25.163013,-0.000136,25.129581,-2.5929,0.394,10.24659,0.00000
1597.00,10.24651,25.163202,-0.000132,25.129719,-2.5929,0.394,10.24651,0.00000
1598.00,10.24612,25.163311,-0.000129,25.129785,-2.5929,0.394,10.24612,0.00000
1599.00,10.24620,25.163297,-0.000127,25.129791,-2.5929,0.394,10.24620,0.00000
1600.00,10.24581,25.163481,-0.000125,25.129925,-2.5928,0.394,10.24581,0.00000
1601.00,10.24595,25.163315,-0.000123,25.129763,-2.5928,0.394,10.24595,0.00000
1602.00,10.24596,25.163318,-0.000122,25.129781,-2.5928,0.394,10.24596,0.00000
1603.00,10.24710,25.163248,-0.000123,25.129715,-2.5928,0.394,10.24710,0.00000
1604.00,10.24749,25.163315,-0.000125,25.129721,-2.5927,0.394,10.24749,0.00000
1605.00,10.24794,25.163378,-0.000123,25.129843,-2.5927,0.394,10.24794,0.00000
1606.00,10.24736,25.163571,-0.000124,25.129990,-2.5926,0.395,10.24736,0.00000
1607.00,10.24616,25.163493,-0.000128,25.129889,-2.5926,0.395,10.24616,0.00000
1608.00,10.24521,25.163541,-0.000130,25.129855,-2.5926,0.395,10.24521,0.00000
1609.00,10.24468,25.163572,-0.000129,25.129817,-2.5925,0.395,10.24468,0.00000
1610.00,10.24482,25.163647,-0.000128,25.129739,-2.5925,0.395,10.24482,0.00000
1611.00,10.24472,25.163702,-0.000125,25.129762,-2.5925,0.395,10.24472,0.00000
1612.00,10.24616,25.163756,-0.000121,25.129720,-2.5925,0.395,10.24616,0.00000
1613.00,10.24637,25.163715,-0.000119,25.129677,-2.5925,0.395,10.24637,0.00000
1614.00,10.24680,25.163786,-0.000120,25.129688,-2.5925,0.395,10.24680,0.00000
1615.00,10.24692,25.163790,-0.000125,25.129699,-2.5924,0.396,10.24692,0.00000
1616.00,10.24767,25.163731,-0.000131,25.129608,-2.5924,0.396,10.24767,0.00000
1617.00,10.24687,25.163895,-0.000133,25.129750,-2.5924,0.396,10.24687,0.00000
1618.00,10.24717,25.164031,-0.000131,25.129854,-2.5924,0.396,10.24717,0.00000
1619.00,10.24791,25.164062,-0.000130,25.129854,-2.5923,0.396,10.24791,0.00000
1620.00,10.24757,25.163891,-0.000125,25.129688,-2.5923,0.396,10.24757,0.00000
1621.00,10.24746,25.163920,-0.000122,25.129634,-2.5922,0.396,10.24746,0.00000
1622.00,10.24681,25.164074,-0.000119,25.129703,-2.5922,0.396,10.24681,0.00000
1623.00,10.24677,25.164171,-0.000122,25.129678,-2.5922,0.396,10.24677,0.00000
1624.00,10.24632,25.164217,-0.000123,25.129592,-2.5922,0.397,10.24632,0.00000
1625.00,10.24613,25.164499,-0.000125,25.129750,-2.5922,0.397,10.24613,0.00000
1626.00,10.24561,25.164646,-0.000126,25.129850,-2.5922,0.397,10.24561,0.00000
1627.00,10.24589,25.164560,-0.000130,25.129735,-2.5922,0.397,10.24589,0.00000
1628.00,10.24634,25.164556,-0.000129,25.129687,-2.5922,0.397,10.24634,0.00000
1629.00,10.24572,25.164586,-0.000130,25.129738,-2.5922,0.398,10.24572,0.00000
1630.00,10.24499,25.164570,-0.000132,25.129713,-2.5921,0.398,10.24499,0.00000
1631.00,10.24459,25.164572,-0.000129,25.129720,-2.5921,0.398,10.24459,0.00000
1632.00,10.24470,25.164704,-0.000125,25.129826,-2.5921,0.398,10.24470,0.00000
1633.00,10.24446,25.164824,-0.000123,25.129863,-2.5922,0.398,10.24446,0.00000
1634.00,10.24464,25.164922,-0.000120,25.129912,-2.5921,0.398,10.24464,0.00000
1635.00,10.24607,25.164881,-0.000120,25.129773,-2.5921,0.398,10.24607,0.00000
1636.00,10.24727,25.164870,-0.000121,25.129696,-2.5922,0.398,10.24727,0.00000
1637.00,10.24719,25.164855,-0.000126,25.129651,-2.5922,0.398,10.24719,0.00000
1638.00,10.24654,25.164898,-0.000123,25.129721,-2.5922,0.398,10.24654,0.00000
1639.00,10.24639,25.164972,-0.000124,25.129757,-2.5922,0.399,10.24639,0.00000
1640.00,10.24581,25.165162,-0.000121,25.129922,-2.5922,0.399,10.24581,0.00000
1641.00,10.24564,25.165378,-0.000120,25.130119,-2.5922,0.399,10.24564,0.00000
1642.00,10.24645,25.165435,-0.000114,25.130124,-2.5922,0.399,10.24645,0.00000
1643.00,10.24626,25.165505,-0.000118,25.130089,-2.5922,0.399,10.24626,0.00000
1644.00,10.24651,25.165486,-0.000121,25.129985,-2.5922,0.399,10.24651,0.00000
1645.00,10.24611,25.165489,-0.000126,25.129952,-2.5922,0.399,10.24611,0.00000
1646.00,10.24651,25.165425,-0.000128,25.129849,-2.5922,0.399,10.24651,0.00000
1647.00,10.24625,25.165276,-0.000135,25.129657,-2.5922,0.400,10.24625,0.00000
1648.00,10.24642,25.165306,-0.000136,25.129720,-2.5922,0.400,10.24642,0.00000
1649.00,10.24620,25.165354,-0.000134,25.129734,-2.5922,0.400,10.24620,0.00000
1650.00,10.24612,25.165285,-0.000133,25.129656,-2.5922,0.400,10.24612,0.00000
1651.00,10.24536,25.165240,-0.000134,25.129595,-2.5923,0.400,10.24536,0.00000
1652.00,10.24487,25.165382,-0.000131,25.129760,-2.5922,0.401,10.24487,0.00000
1653.00,10.24518,25.165328,-0.000130,25.129703,-2.5922,0.401,10.24518,0.00000
1654.00,10.24486,25.165291,-0.000130,25.129746,-2.5922,0.401,10.24486,0.00000
1655.00,10.24425,25.165460,-0.000126,25.129874,-2.5922,0.401,10.24425,0.00000
1656.00,10.24429,25.165608,-0.000125,25.129914,-2.5922,0.401,10.24429,0.00000
1657.00,10.24489,25.165686,-0.000124,25.129865,-2.5922,0.401,10.24489,0.00000
1658.00,10.24576,25.165883,-0.000117,25.129918,-2.5922,0.401,10.24576,0.00000
1659.00,10.24611,25.166057,-0.000116,25.129949,-2.5921,0.401,10.24611,0.00000
1660.00,10.24616,25.166192,-0.000119,25.129987,-2.5921,0.401,10.24616,0.00000
1661.00,10.24564,25.166265,-0.000121,25.130002,-2.5921,0.401,10.24564,0.00000
1662.00,10.24454,25.166369,-0.000124,25.130031,-2.5921,0.401,10.24454,0.00000
1663.00,10.24347,25.166454,-0.000127,25.130061,-2.5921,0.402,10.24347,0.00000
1664.00,10.24289,25.166579,-0.000126,25.130082,-2.5921,0.402,10.24289,0.00000
1665.00,10.24341,25.166638,-0.000126,25.130060,-2.5921,0.402,10.24341,0.00000
1666.00,10.24415,25.166575,-0.000125,25.129983,-2.5920,0.402,10.24415,0.00000
1667.00,10.24453,25.166596,-0.000125,25.129981,-2.5920,0.402,10.24453,0.00000
1668.00,10.24507,25.166584,-0.000127,25.129955,-2.5920,0.402,10.24507,0.00000
1669.00,10.24566,25.166523,-0.000129,25.129876,-2.5919,0.403,10.24566,0.00000
1670.00,10.24580,25.166516,-0.000129,25.129846,-2.5919,0.403,10.24580,0.00000
1671.00,10.24649,25.166522,-0.000131,25.129784,-2.5919,0.403,10.24649,0.00000
1672.00,10.24653,25.166717,-0.000129,25.129915,-2.5918,0.403,10.24653,0.00000
1673.00,10.24586,25.166812,-0.000126,25.129950,-2.5918,0.403,10.24586,0.00000
1674.00,10.24489,25.166902,-0.000127,25.129962,-2.5918,0.403,10.24489,0.00000
1675.00,10.24380,25.166988,-0.000132,25.129913,-2.5918,0.403,10.24380,0.00000
1676.00,10.24214,25.167157,-0.000130,25.129972,-2.5918,0.403,10.24214,0.00000
1677.00,10.24283,25.167084,-0.000134,25.129807,-2.5918,0.404,10.24283,0.00000
1678.00,10.24336,25.167102,-0.000142,25.129656,-2.5918,0.404,10.24336,0.00000
1679.00,10.24369,25.167155,-0.000141,25.129659,-2.5918,0.404,10.24369,0.00000
1680.00,10.24506,25.167086,-0.000136,25.129632,-2.5918,0.404,10.24506,0.00000
1681.00,10.24579,25.167199,-0.000134,25.129721,-2.5918,0.405,10.24579,0.00000
1682.00,10.24588,25.167202,-0.000128,25.129719,-2.5918,0.404,10.24588,0.00000
1683.00,10.24519,25.167164,-0.000124,25.129789,-2.5918,0.404,10.24519,0.00000
1684.00,10.24510,25.167111,-0.000126,25.129775,-2.5918,0.405,10.24510,0.00000
1685.00,10.24432,25.167298,-0.000128,25.129860,-2.5917,0.405,10.24432,0.00000
1686.00,10.24393,25.167245,-0.000131,25.129777,-2.5917,0.405,10.24393,0.00000
1687.00,10.24338,25.167324,-0.000132,25.129791,-2.5917,0.405,10.24338,0.00000
1688.00,10.24376,25.167432,-0.000129,25.129762,-2.5918,0.406,10.24376,0.00000
1689.00,10.24400,25.167579,-0.000130,25.129763,-2.5918,0.406,10.24400,0.00000
1690.00,10.24408,25.167447,-0.000130,25.129628,-2.5918,0.406,10.24408,0.00000
1691.00,10.24410,25.167426,-0.000127,25.129608,-2.5919,0.406,10.24410,0.00000
1692.00,10.24370,25.167368,-0.000126,25.129554,-2.5919,0.406,10.24370,0.00000
1693.00,10.24316,25.167299,-0.000126,25.129528,-2.5919,0.406,10.24316,0.00000
1694.00,10.24263,25.167258,-0.000124,25.129522,-2.5919,0.406,10.24263,0.00000
1695.00,10.24180,25.167384,-0.000122,25.129606,-2.5919,0.406,10.24180,0.00000
1696.00,10.24143,25.167631,-0.000124,25.129723,-2.5919,0.406,10.24143,0.00000
1697.00,10.24234,25.167830,-0.000126,25.129831,-2.5919,0.406,10.24234,0.00000
1698.00,10.24296,25.167986,-0.000129,25.129898,-2.5918,0.406,10.24296,0.00000
1699.00,10.24370,25.168249,-0.000127,25.130090,-2.5918,0.407,10.24370,0.00000
1700.00,10.24545,25.168204,-0.000127,25.129990,-2.5918,0.407,10.24545,0.00000
1701.00,10.24623,25.168206,-0.000126,25.129998,-2.5918,0.407,10.24623,0.00000
1702.00,10.24607,25.168263,-0.000127,25.130017,-2.5918,0.407,10.24607,0.00000
1703.00,10.24665,25.168240,-0.000127,25.129963,-2.5918,0.407,10.24665,0.00000
1704.00,10.24661,25.168204,-0.000130,25.129797,-2.5918,0.407,10.24661,0.00000
1705.00,10.24534,25.168312,-0.000133,25.129823,-2.5918,0.408,10.24534,0.00000
1706.00,10.24412,25.168281,-0.000134,25.129723,-2.5918,0.408,10.24412,0.00000
1707.00,10.24341,25.168271,-0.000130,25.129649,-2.5918,0.408,10.24341,0.00000
1708.00,10.24234,25.168376,-0.000126,25.129701,-2.5918,0.408,10.24234,0.00000
1709.00,10.24205,25.168248,-0.000124,25.129637,-2.5918,0.408,10.24205,0.00000
1710.00,10.24206,25.168305,-0.000124,25.129696,-2.5918,0.408,10.24206,0.00000
1711.00,10.24371,25.168474,-0.000126,25.129786,-2.5918,0.408,10.24371,0.00000
@12,2.0000,4.0, 1710.096 
1712.00,10.24442,25.168494,-0.000129,25.129778,-2.5918,0.408,10.24442,0.00000
1713.00,10.24430,25.168554,-0.000136,25.129792,-2.5918,0.409,10.24430,0.00000
1714.00,10.24148,25.168784,-0.000136,25.129927,-2.5917,0.409,10.24148,0.00000
1715.00,10.23886,25.168770,-0.000131,25.129855,-2.5917,0.409,10.23886,0.00000
1716.00,10.23363,25.168764,-0.000129,25.129800,-2.5917,0.409,10.23363,0.00000
1717.00,10.22949,25.168809,-0.000132,25.129807,-2.5917,0.409,10.22949,0.00000
1718.00,10.22827,25.168888,-0.000128,25.129859,-2.5916,0.409,10.22827,0.00000
1719.00,10.23065,25.168709,-0.000132,25.129684,-2.5916,0.409,10.23065,0.00000
1720.00,10.23398,25.168878,-0.000136,25.129786,-2.5916,0.410,10.23398,0.00000
1721.00,10.23924,25.168975,-0.000135,25.129789,-2.5916,0.410,10.23924,0.00000
1722.00,10.24390,25.168992,-0.000131,25.129720,-2.5916,0.410,10.24390,0.00000
1723.00,10.24621,25.168974,-0.000133,25.129600,-2.5916,0.410,10.24621,0.00000
1724.00,10.24682,25.169173,-0.000131,25.129695,-2.5916,0.410,10.24682,0.00000
1725.00,10.24646,25.169300,-0.000130,25.129808,-2.5915,0.410,10.24646,0.00000
1726.00,10.24564,25.169184,-0.000131,25.129724,-2.5915,0.410,10.24564,0.00000
1727.00,10.24442,25.169250,-0.000130,25.129770,-2.5915,0.410,10.24442,0.00000
1728.00,10.24379,25.169203,-0.000129,25.129725,-2.5916,0.410,10.24379,0.00000
1729.00,10.24369,25.169305,-0.000127,25.129812,-2.5916,0.410,10.24369,0.00000
1730.00,10.24385,25.169241,-0.000128,25.129657,-2.5916,0.410,10.24385,0.00000
1731.00,10.24396,25.169431,-0.000126,25.129764,-2.5916,0.410,10.24396,0.00000
1732.00,10.24450,25.169563,-0.000129,25.129838,-2.5916,0.410,10.24450,0.00000
1733.00,10.24517,25.169597,-0.000130,25.129819,-2.5916,0.411,10.24517,0.00000
1734.00,10.24571,25.169577,-0.000127,25.129696,-2.5916,0.411,10.24571,0.00000
1735.00,10.24517,25.169518,-0.000129,25.129643,-2.5916,0.411,10.24517,0.00000
1736.00,10.24491,25.169373,-0.000133,25.129569,-2.5916,0.411,10.24491,0.00000
1737.00,10.24382,25.169356,-0.000129,25.129592,-2.5916,0.411,10.24382,0.00000
1738.00,10.24277,25.169525,-0.000130,25.129720,-2.5916,0.411,10.24277,0.00000
1739.00,10.24221,25.169534,-0.000132,25.129773,-2.5915,0.411,10.24221,0.00000
1740.00,10.24277,25.169791,-0.000128,25.129898,-2.5915,0.412,10.24277,0.00000
1741.00,10.24342,25.170013,-0.000124,25.129982,-2.5915,0.411,10.24342,0.00000
1742.00,10.24391,25.169912,-0.000128,25.129786,-2.5914,0.412,10.24391,0.00000
1743.00,10.24337,25.169958,-0.000129,25.129748,-2.5914,0.412,10.24337,0.00000
1744.00,10.24322,25.170045,-0.000131,25.129689,-2.5913,0.412,10.24322,0.00000
1745.00,10.24231,25.169981,-0.000133,25.129610,-2.5913,0.412,10.24231,0.00000
1746.00,10.24189,25.169944,-0.000137,25.129557,-2.5913,0.413,10.24189,0.00000
1747.00,10.24216,25.170139,-0.000136,25.129653,-2.5913,0.413,10.24216,0.00000
1748.00,10.24270,25.170216,-0.000134,25.129672,-2.5913,0.413,10.24270,0.00000
1749.00,10.24202,25.170258,-0.000131,25.129739,-2.5912,0.413,10.24202,0.00000
1750.00,10.24231,25.170248,-0.000132,25.129742,-2.5912,0.413,10.24231,0.00000
1751.00,10.24260,25.170405,-0.000128,25.129868,-2.5912,0.413,10.24260,0.00000
1752.00,10.24242,25.170387,-0.000127,25.129820,-2.5912,0.413,10.24242,0.00000
1753.00,10.24301,25.170360,-0.000128,25.129796,-2.5912,0.413,10.24301,0.00000
1754.00,10.24334,25.170403,-0.000127,25.129763,-2.5912,0.413,10.24334,0.00000
1755.00,10.24329,25.170491,-0.000124,25.129746,-2.5912,0.413,10.24329,0.00000
1756.00,10.24191,25.170498,-0.000123,25.129724,-2.5912,0.413,10.24191,0.00000
1757.00,10.24179,25.170731,-0.000123,25.129963,-2.5912,0.413,10.24179,0.00000
1758.00,10.24146,25.170708,-0.000125,25.129863,-2.5912,0.414,10.24146,0.00000
1759.00,10.24178,25.170737,-0.000127,25.129814,-2.5912,0.414,10.24178,0.00000
1760.00,10.24109,25.170888,-0.000131,25.129862,-2.5912,0.414,10.24109,0.00000
1761.00,10.24195,25.170919,-0.000132,25.129745,-2.5912,0.414,10.24195,0.00000
1762.00,10.24212,25.170888,-0.000133,25.129634,-2.5912,0.414,10.24212,0.00000
1763.00,10.24189,25.170938,-0.000132,25.129676,-2.5913,0.414,10.24189,0.00000
1764.00,10.24105,25.171077,-0.000132,25.129742,-2.5913,0.415,10.24105,0.00000
1765.00,10.24164,25.171060,-0.000131,25.129739,-2.5913,0.415,10.24164,0.00000
1766.00,10.24155,25.171195,-0.000135,25.129875,-2.5913,0.415,10.24155,0.00000
1767.00,10.24158,25.171231,-0.000136,25.129862,-2.5913,0.415,10.24158,0.00000
1768.00,10.24156,25.171390,-0.000137,25.129921,-2.5913,0.415,10.24156,0.00000
1769.00,10.24244,25.171357,-0.000141,25.129894,-2.5912,0.416,10.24244,0.00000
1770.00,10.24338,25.171402,-0.000140,25.129894,-2.5912,0.416,10.24338,0.00000
1771.00,10.24342,25.171525,-0.000135,25.129906,-2.5912,0.416,10.24342,0.00000
1772.00,10.24373,25.171565,-0.000131,25.129841,-2.5911,0.416,10.24373,0.00000
1773.00,10.24414,25.171470,-0.000128,25.129750,-2.5911,0.416,10.24414,0.00000
1774.00,10.24349,25.171591,-0.000127,25.129830,-2.5911,0.416,10.24349,0.00000
1775.00,10.24277,25.171615,-0.000124,25.129771,-2.5911,0.416,10.24277,0.00000
1776.00,10.24252,25.171637,-0.000124,25.129845,-2.5911,0.416,10.24252,0.00000
1777.00,10.24161,25.171703,-0.000127,25.129915,-2.5911,0.416,10.24161,0.00000
1778.00,10.24064,25.171880,-0.000125,25.129994,-2.5912,0.416,10.24064,0.00000
1779.00,10.24051,25.171922,-0.000124,25.129965,-2.5912,0.416,10.24051,0.00000
1780.00,10.24092,25.171920,-0.000124,25.129952,-2.5912,0.416,10.24092,0.00000
1781.00,10.24114,25.171789,-0.000129,25.129711,-2.5912,0.417,10.24114,0.00000
1782.00,10.24180,25.171741,-0.000133,25.129640,-2.5912,0.417,10.24180,0.00000
1783.00,10.24259,25.171674,-0.000140,25.129596,-2.5911,0.417,10.24259,0.00000
1784.00,10.24251,25.171637,-0.000144,25.129584,-2.5911,0.418,10.24251,0.00000
1785.00,10.24182,25.171706,-0.000144,25.129639,-2.5911,0.418,10.24182,0.00000
1786.00,10.24126,25.171780,-0.000142,25.129768,-2.5911,0.418,10.24126,0.00000
1787.00,10.24072,25.171735,-0.000137,25.129737,-2.5912,0.418,10.24072,0.00000
1788.00,10.24030,25.171997,-0.000133,25.129964,-2.5912,0.418,10.24030,0.00000
1789.00,10.24056,25.172009,-0.000132,25.129879,-2.5913,0.418,10.24056,0.00000
1790.00,10.24178,25.172099,-0.000135,25.129854,-2.5913,0.418,10.24178,0.00000
1791.00,10.24261,25.172116,-0.000134,25.129736,-2.5912,0.418,10.24261,0.00000
1792.00,10.24240,25.172326,-0.000131,25.129810,-2.5912,0.419,10.24240,0.00000
1793.00,10.24247,25.172200,-0.000126,25.129631,-2.5912,0.418,10.24247,0.00000
1794.00,10.24227,25.172379,-0.000125,25.129775,-2.5912,0.418,10.24227,0.00000
1795.00,10.24074,25.172380,-0.000125,25.129778,-2.5912,0.419,10.24074,0.00000
1796.00,10.24002,25.172462,-0.000124,25.129831,-2.5912,0.419,10.24002,0.00000
1797.00,10.24080,25.172498,-0.000131,25.129839,-2.5912,0.419,10.24080,0.00000
1798.00,10.23980,25.172653,-0.000139,25.129837,-2.5912,0.419,10.23980,0.00000
1799.00,10.23951,25.172671,-0.000139,25.129803,-2.5911,0.420,10.23951,0.00000
1800.00,10.23992,25.172753,-0.000138,25.129847,-2.5911,0.420,10.23992,0.00000
1801.00,10.23979,25.172778,-0.000140,25.129856,-2.5910,0.420,10.23979,0.00000
1802.00,10.23882,25.172859,-0.000137,25.129875,-2.5910,0.420,10.23882,0.00000
1803.00,10.24006,25.172685,-0.000132,25.129762,-2.5910,0.420,10.24006,0.00000
1804.00,10.24092,25.172617,-0.000132,25.129713,-2.5910,0.420,10.24092,0.00000
1805.00,10.24090,25.172759,-0.000127,25.129806,-2.5910,0.420,10.24090,0.00000
1806.00,10.24159,25.172858,-0.000124,25.129857,-2.5911,0.420,10.24159,0.00000
1807.00,10.24248,25.172811,-0.000124,25.129815,-2.5911,0.420,10.24248,0.00000
1808.00,10.24215,25.173119,-0.000127,25.130008,-2.5910,0.420,10.24215,0.00000
1809.00,10.24180,25.173308,-0.000126,25.130043,-2.5910,0.420,10.24180,0.00000
1810.00,10.24127,25.173363,-0.000129,25.130030,-2.5910,0.421,10.24127,0.00000
1811.00,10.24025,25.173423,-0.000130,25.130023,-2.5911,0.421,10.24025,0.00000
1812.00,10.23924,25.173553,-0.000128,25.130011,-2.5911,0.421,10.23924,0.00000
1813.00,10.23988,25.173625,-0.000126,25.129973,-2.5911,0.421,10.23988,0.00000
1814.00,10.23938,25.173606,-0.000129,25.129985,-2.5911,0.421,10.23938,0.00000
1815.00,10.23914,25.173565,-0.000131,25.129955,-2.5912,0.421,10.23914,0.00000
1816.00,10.23987,25.173494,-0.000132,25.129893,-2.5912,0.422,10.23987,0.00000
1817.00,10.23990,25.173433,-0.000133,25.129944,-2.5913,0.422,10.23990,0.00000
1818.00,10.23911,25.173220,-0.000136,25.129878,-2.5914,0.422,10.23911,0.00000
1819.00,10.23936,25.173197,-0.000138,25.129852,-2.5914,0.422,10.23936,0.00000
1820.00,10.24027,25.173064,-0.000137,25.129752,-2.5915,0.422,10.24027,0.00000
1821.00,10.24014,25.173079,-0.000136,25.129760,-2.5915,0.423,10.24014,0.00000
1822.00,10.23994,25.173103,-0.000138,25.129686,-2.5916,0.423,10.23994,0.00000
1823.00,10.23967,25.173199,-0.000135,25.129586,-2.5916,0.423,10.23967,0.00000
1824.00,10.23952,25.173348,-0.000133,25.129564,-2.5917,0.423,10.23952,0.00000
1825.00,10.23957,25.173516,-0.000134,25.129586,-2.5918,0.423,10.23957,0.00000
1826.00,10.23922,25.173728,-0.000135,25.129607,-2.5919,0.423,10.23922,0.00000
1827.00,10.23971,25.173931,-0.000134,25.129742,-2.5919,0.423,10.23971,0.00000
1828.00,10.23917,25.174006,-0.000134,25.129815,-2.5920,0.424,10.23917,0.00000
1829.00,10.23954,25.173982,-0.000135,25.129863,-2.5920,0.424,10.23954,0.00000
1830.00,10.23988,25.174103,-0.000134,25.129962,-2.5921,0.424,10.23988,0.00000
1831.00,10.24054,25.174089,-0.000132,25.129977,-2.5921,0.424,10.24054,0.00000
1832.00,10.24025,25.174041,-0.000131,25.129873,-2.5921,0.424,10.24025,0.00000
1833.00,10.24079,25.174173,-0.000132,25.129991,-2.5921,0.424,10.24079,0.00000
1834.00,10.24029,25.174273,-0.000126,25.129966,-2.5921,0.424,10.24029,0.00000
1835.00,10.23978,25.174225,-0.000128,25.129810,-2.5921,0.424,10.23978,0.00000
1836.00,10.23876,25.174246,-0.000125,25.129767,-2.5922,0.424,10.23876,0.00000
1837.00,10.23871,25.174248,-0.000127,25.129732,-2.5922,0.424,10.23871,0.00000
1838.00,10.23957,25.174131,-0.000125,25.129593,-2.5922,0.425,10.23957,0.00000
1839.00,10.23988,25.174120,-0.000125,25.129555,-2.5923,0.425,10.23988,0.00000
1840.00,10.23991,25.174250,-0.000123,25.129637,-2.5923,0.425,10.23991,0.00000
1841.00,10.23958,25.174300,-0.000124,25.129655,-2.5923,0.425,10.23958,0.00000
1842.00,10.24021,25.174441,-0.000121,25.129693,-2.5924,0.425,10.24021,0.00000
1843.00,10.24032,25.174581,-0.000119,25.129723,-2.5924,0.425,10.24032,0.00000
1844.00,10.24008,25.174679,-0.000120,25.129779,-2.5924,0.425,10.24008,0.00000
1845.00,10.23935,25.174735,-0.000121,25.129802,-2.5924,0.425,10.23935,0.00000
1846.00,10.24004,25.174724,-0.000123,25.129728,-2.5924,0.425,10.24004,0.00000
1847.00,10.23964,25.174767,-0.000128,25.129771,-2.5924,0.425,10.23964,0.00000
1848.00,10.23876,25.174843,-0.000132,25.129805,-2.5924,0.426,10.23876,0.00000
1849.00,10.23899,25.174920,-0.000133,25.129812,-2.5924,0.426,10.23899,0.00000
1850.00,10.24032,25.174876,-0.000134,25.129723,-2.5925,0.426,10.24032,0.00000
1851.00,10.23988,25.174887,-0.000131,25.129683,-2.5925,0.426,10.23988,0.00000
1852.00,10.23977,25.174852,-0.000129,25.129593,-2.5925,0.426,10.23977,0.00000
1853.00,10.23933,25.174914,-0.000131,25.129624,-2.5925,0.427,10.23933,0.00000
1854.00,10.23973,25.174849,-0.000131,25.129560,-2.5925,0.427,10.23973,0.00000
1855.00,10.23913,25.174971,-0.000129,25.129643,-2.5925,0.427,10.23913,0.00000
1856.00,10.23916,25.175103,-0.000134,25.129742,-2.5925,0.427,10.23916,0.00000
1857.00,10.23926,25.175359,-0.000135,25.129932,-2.5925,0.427,10.23926,0.00000
1858.00,10.23984,25.175399,-0.000131,25.129893,-2.5926,0.427,10.23984,0.00000
1859.00,10.24026,25.175589,-0.000128,25.129989,-2.5925,0.427,10.24026,0.00000
1860.00,10.24048,25.175620,-0.000127,25.129941,-2.5925,0.427,10.24048,0.00000
1861.00,10.24108,25.175708,-0.000126,25.129952,-2.5925,0.427,10.24108,0.00000
@13,2.0000,4.0, 1860.089 
1862.00,10.24117,25.175670,-0.000126,25.129880,-2.5925,0.427,10.24117,0.00000
1863.00,10.23995,25.175712,-0.000125,25.129881,-2.5925,0.428,10.23995,0.00000
1864.00,10.23684,25.175811,-0.000126,25.129911,-2.5925,0.428,10.23684,0.00000
1865.00,10.23257,25.175791,-0.000126,25.129929,-2.5924,0.428,10.23257,0.00000
1866.00,10.22851,25.175764,-0.000124,25.129879,-2.5924,0.428,10.22851,0.00000
1867.00,10.22501,25.175740,-0.000121,25.129829,-2.5924,0.428,10.22501,0.00000
1868.00,10.22429,25.175828,-0.000121,25.129914,-2.5924,0.428,10.22429,0.00000
1869.00,10.22566,25.175794,-0.000121,25.129926,-2.5924,0.428,10.22566,0.00000
1870.00,10.22943,25.176038,-0.000125,25.130106,-2.5924,0.428,10.22943,0.00000
1871.00,10.23385,25.176170,-0.000126,25.130183,-2.5923,0.429,10.23385,0.00000
1872.00,10.23767,25.176223,-0.000128,25.130171,-2.5923,0.429,10.23767,0.00000
1873.00,10.24073,25.176169,-0.000129,25.130024,-2.5923,0.429,10.24073,0.00000
1874.00,10.24273,25.176226,-0.000131,25.129986,-2.5923,0.429,10.24273,0.00000
1875.00,10.24359,25.176150,-0.000126,25.129829,-2.5923,0.429,10.24359,0.00000
1876.00,10.24391,25.176205,-0.000126,25.129791,-2.5923,0.430,10.24391,0.00000
1877.00,10.24429,25.176404,-0.000125,25.129915,-2.5923,0.430,10.24429,0.00000
1878.00,10.24329,25.176545,-0.000124,25.129989,-2.5923,0.430,10.24329,0.00000
1879.00,10.24245,25.176570,-0.000126,25.129949,-2.5922,0.430,10.24245,0.00000
1880.00,10.24227,25.176654,-0.000129,25.129969,-2.5922,0.430,10.24227,0.00000
1881.00,10.24148,25.176744,-0.000129,25.130022,-2.5922,0.430,10.24148,0.00000
1882.00,10.24052,25.176744,-0.000127,25.129923,-2.5922,0.430,10.24052,0.00000
1883.00,10.23946,25.176783,-0.000126,25.129908,-2.5922,0.430,10.23946,0.00000
1884.00,10.23911,25.176890,-0.000120,25.129959,-2.5922,0.430,10.23911,0.00000
1885.00,10.23840,25.176986,-0.000117,25.129999,-2.5922,0.430,10.23840,0.00000
1886.00,10.23852,25.177090,-0.000114,25.130027,-2.5922,0.430,10.23852,0.00000
1887.00,10.23847,25.177147,-0.000116,25.130076,-2.5922,0.430,10.23847,0.00000
1888.00,10.23877,25.177337,-0.000115,25.130180,-2.5921,0.430,10.23877,0.00000
1889.00,10.23847,25.177460,-0.000114,25.130216,-2.5921,0.430,10.23847,0.00000
1890.00,10.23822,25.177492,-0.000112,25.130206,-2.5921,0.430,10.23822,0.00000
1891.00,10.23684,25.177493,-0.000116,25.130186,-2.5921,0.431,10.23684,0.00000
1892.00,10.23702,25.177450,-0.000116,25.130105,-2.5921,0.431,10.23702,0.00000
1893.00,10.23743,25.177384,-0.000118,25.130066,-2.5921,0.431,10.23743,0.00000
1894.00,10.23811,25.177353,-0.000121,25.129960,-2.5921,0.431,10.23811,0.00000
1895.00,10.23873,25.177445,-0.000121,25.129965,-2.5922,0.431,10.23873,0.00000
1896.00,10.24008,25.177527,-0.000119,25.129999,-2.5922,0.432,10.24008,0.00000
1897.00,10.23978,25.177710,-0.000120,25.130095,-2.5923,0.432,10.23978,0.00000
1898.00,10.24021,25.177755,-0.000122,25.130018,-2.5924,0.432,10.24021,0.00000
1899.00,10.23970,25.177747,-0.000124,25.129980,-2.5924,0.432,10.23970,0.00000
1900.00,10.23854,25.177696,-0.000125,25.129926,-2.5924,0.432,10.23854,0.00000
1901.00,10.23821,25.177664,-0.000124,25.129901,-2.5925,0.432,10.23821,0.00000
1902.00,10.23868,25.177495,-0.000125,25.129735,-2.5925,0.433,10.23868,0.00000
1903.00,10.23773,25.177540,-0.000125,25.129826,-2.5924,0.433,10.23773,0.00000
1904.00,10.23769,25.177565,-0.000127,25.129846,-2.5924,0.433,10.23769,0.00000
1905.00,10.23804,25.177725,-0.000130,25.129907,-2.5924,0.433,10.23804,0.00000
1906.00,10.23860,25.177753,-0.000131,25.129880,-2.5924,0.433,10.23860,0.00000
1907.00,10.23939,25.177884,-0.000129,25.129979,-2.5924,0.433,10.23939,0.00000
1908.00,10.24058,25.177920,-0.000128,25.129894,-2.5924,0.434,10.24058,0.00000
1909.00,10.24051,25.178005,-0.000125,25.129913,-2.5924,0.434,10.24051,0.00000
1910.00,10.24155,25.177886,-0.000121,25.129844,-2.5925,0.434,10.24155,0.00000
1911.00,10.24140,25.177836,-0.000120,25.129748,-2.5926,0.434,10.24140,0.00000
1912.00,10.23969,25.177951,-0.000120,25.129764,-2.5926,0.434,10.23969,0.00000
1913.00,10.23827,25.178086,-0.000119,25.129914,-2.5927,0.434,10.23827,0.00000
1914.00,10.23824,25.178136,-0.000118,25.129936,-2.5927,0.434,10.23824,0.00000
1915.00,10.23691,25.178263,-0.000119,25.129898,-2.5927,0.434,10.23691,0.00000
1916.00,10.23576,25.178338,-0.000118,25.129841,-2.5927,0.434,10.23576,0.00000
1917.00,10.23485,25.178301,-0.000119,25.129774,-2.5928,0.434,10.23485,0.00000
1918.00,10.23554,25.178249,-0.000120,25.129642,-2.5927,0.434,10.23554,0.00000
1919.00,10.23584,25.178256,-0.000127,25.129624,-2.5927,0.435,10.23584,0.00000
1920.00,10.23617,25.178292,-0.000133,25.129688,-2.5928,0.435,10.23617,0.00000
1921.00,10.23691,25.178385,-0.000137,25.129829,-2.5928,0.435,10.23691,0.00000
1922.00,10.23829,25.178581,-0.000138,25.130013,-2.5928,0.436,10.23829,0.00000
1923.00,10.23816,25.178732,-0.000137,25.130159,-2.5928,0.436,10.23816,0.00000
1924.00,10.23775,25.178710,-0.000133,25.130108,-2.5928,0.436,10.23775,0.00000
1925.00,10.23824,25.178764,-0.000128,25.130162,-2.5928,0.436,10.23824,0.00000
1926.00,10.23762,25.178807,-0.000122,25.130087,-2.5928,0.436,10.23762,0.00000
1927.00,10.23663,25.178763,-0.000119,25.129953,-2.5927,0.436,10.23663,0.00000
1928.00,10.23628,25.178775,-0.000124,25.129889,-2.5927,0.436,10.23628,0.00000
1929.00,10.23647,25.178994,-0.000125,25.130049,-2.5927,0.436,10.23647,0.00000
1930.00,10.23624,25.179053,-0.000126,25.130015,-2.5927,0.436,10.23624,0.00000
1931.00,10.23649,25.179224,-0.000126,25.130129,-2.5927,0.436,10.23649,0.00000
1932.00,10.23750,25.179263,-0.000128,25.130145,-2.5927,0.437,10.23750,0.00000
1933.00,10.23718,25.179356,-0.000123,25.130109,-2.5926,0.437,10.23718,0.00000
1934.00,10.23748,25.179309,-0.000122,25.129986,-2.5926,0.437,10.23748,0.00000
1935.00,10.23663,25.179339,-0.000124,25.129942,-2.5927,0.437,10.23663,0.00000
1936.00,10.23680,25.179410,-0.000127,25.130004,-2.5927,0.437,10.23680,0.00000
1937.00,10.23696,25.179339,-0.000127,25.129856,-2.5928,0.437,10.23696,0.00000
1938.00,10.23744,25.179337,-0.000127,25.129844,-2.5929,0.437,10.23744,0.00000
1939.00,10.23691,25.179457,-0.000128,25.129862,-2.5930,0.437,10.23691,0.00000
1940.00,10.23771,25.179488,-0.000130,25.129806,-2.5930,0.437,10.23771,0.00000
1941.00,10.23764,25.179427,-0.000128,25.129691,-2.5931,0.438,10.23764,0.00000
1942.00,10.23677,25.179550,-0.000125,25.129878,-2.5931,0.437,10.23677,0.00000
1943.00,10.23678,25.179663,-0.000124,25.129995,-2.5932,0.438,10.23678,0.00000
1944.00,10.23748,25.179662,-0.000121,25.130037,-2.5932,0.438,10.23748,0.00000
1945.00,10.23746,25.179731,-0.000117,25.130085,-2.5932,0.437,10.23746,0.00000
1946.00,10.23830,25.179806,-0.000117,25.130118,-2.5933,0.437,10.23830,0.00000
1947.00,10.23901,25.179804,-0.000120,25.129974,-2.5933,0.438,10.23901,0.00000
1948.00,10.23910,25.179721,-0.000120,25.129788,-2.5934,0.438,10.23910,0.00000
1949.00,10.23785,25.179856,-0.000123,25.129786,-2.5935,0.438,10.23785,0.00000
1950.00,10.23764,25.179857,-0.000126,25.129743,-2.5935,0.438,10.23764,0.00000
1951.00,10.23718,25.179873,-0.000128,25.129662,-2.5936,0.438,10.23718,0.00000
1952.00,10.23740,25.180059,-0.000131,25.129839,-2.5936,0.439,10.23740,0.00000
1953.00,10.23777,25.180170,-0.000134,25.129900,-2.5936,0.439,10.23777,0.00000
1954.00,10.23815,25.180237,-0.000135,25.129878,-2.5936,0.439,10.23815,0.00000
1955.00,10.23779,25.180411,-0.000135,25.129968,-2.5936,0.439,10.23779,0.00000
1956.00,10.23737,25.180450,-0.000135,25.130020,-2.5936,0.440,10.23737,0.00000
1957.00,10.23718,25.180466,-0.000133,25.129941,-2.5937,0.440,10.23718,0.00000
1958.00,10.23670,25.180491,-0.000132,25.129973,-2.5937,0.440,10.23670,0.00000
1959.00,10.23669,25.180421,-0.000133,25.129958,-2.5937,0.440,10.23669,0.00000
1960.00,10.23759,25.180339,-0.000134,25.129871,-2.5938,0.440,10.23759,0.00000
1961.00,10.23730,25.180474,-0.000133,25.129923,-2.5938,0.440,10.23730,0.00000
1962.00,10.23661,25.180467,-0.000130,25.129886,-2.5938,0.440,10.23661,0.00000
1963.00,10.23582,25.180471,-0.000128,25.129781,-2.5939,0.440,10.23582,0.00000
1964.00,10.23545,25.180524,-0.000129,25.129734,-2.5939,0.440,10.23545,0.00000
1965.00,10.23506,25.180570,-0.000128,25.129713,-2.5940,0.441,10.23506,0.00000
1966.00,10.23467,25.180567,-0.000128,25.129696,-2.5940,0.441,10.23467,0.00000
1967.00,10.23474,25.180626,-0.000130,25.129712,-2.5940,0.441,10.23474,0.00000
1968.00,10.23530,25.180749,-0.000132,25.129768,-2.5940,0.441,10.23530,0.00000
1969.00,10.23541,25.180825,-0.000131,25.129760,-2.5940,0.441,10.23541,0.00000
1970.00,10.23519,25.180902,-0.000128,25.129812,-2.5940,0.441,10.23519,0.00000
1971.00,10.23634,25.180817,-0.000130,25.129705,-2.5940,0.442,10.23634,0.00000
1972.00,10.23637,25.180792,-0.000133,25.129598,-2.5940,0.442,10.23637,0.00000
1973.00,10.23636,25.180776,-0.000134,25.129578,-2.5940,0.442,10.23636,0.00000
1974.00,10.23593,25.180790,-0.000135,25.129623,-2.5940,0.442,10.23593,0.00000
1975.00,10.23608,25.180761,-0.000138,25.129632,-2.5941,0.442,10.23608,0.00000
1976.00,10.23588,25.180914,-0.000132,25.129748,-2.5941,0.442,10.23588,0.00000
1977.00,10.23593,25.181100,-0.000130,25.129886,-2.5941,0.442,10.23593,0.00000
1978.00,10.23603,25.181271,-0.000127,25.129940,-2.5941,0.442,10.23603,0.00000
1979.00,10.23642,25.181364,-0.000123,25.129919,-2.5941,0.442,10.23642,0.00000
1980.00,10.23607,25.181531,-0.000120,25.129895,-2.5941,0.442,10.23607,0.00000
1981.00,10.23549,25.181572,-0.000124,25.129780,-2.5941,0.443,10.23549,0.00000
1982.00,10.23559,25.181652,-0.000123,25.129764,-2.5941,0.443,10.23559,0.00000
1983.00,10.23501,25.181549,-0.000124,25.129677,-2.5941,0.443,10.23501,0.00000
1984.00,10.23527,25.181618,-0.000122,25.129721,-2.5941,0.443,10.23527,0.00000
1985.00,10.23561,25.181671,-0.000125,25.129762,-2.5940,0.443,10.23561,0.00000
1986.00,10.23556,25.181761,-0.000123,25.129831,-2.5940,0.443,10.23556,0.00000
1987.00,10.23599,25.181770,-0.000126,25.129772,-2.5940,0.443,10.23599,0.00000
1988.00,10.23599,25.181947,-0.000126,25.129846,-2.5940,0.443,10.23599,0.00000
1989.00,10.23579,25.181982,-0.000130,25.129750,-2.5940,0.443,10.23579,0.00000
1990.00,10.23535,25.181991,-0.000130,25.129708,-2.5940,0.444,10.23535,0.00000
1991.00,10.23621,25.182015,-0.000131,25.129690,-2.5940,0.444,10.23621,0.00000
1992.00,10.23594,25.182142,-0.000130,25.129783,-2.5939,0.444,10.23594,0.00000
1993.00,10.23654,25.182157,-0.000130,25.129748,-2.5938,0.444,10.23654,0.00000
1994.00,10.23648,25.182227,-0.000130,25.129844,-2.5938,0.444,10.23648,0.00000
1995.00,10.23668,25.182372,-0.000132,25.129908,-2.5938,0.445,10.23668,0.00000
1996.00,10.23543,25.182465,-0.000130,25.129917,-2.5937,0.445,10.23543,0.00000
1997.00,10.23557,25.182415,-0.000129,25.129877,-2.5937,0.445,10.23557,0.00000
1998.00,10.23507,25.182476,-0.000128,25.129983,-2.5937,0.445,10.23507,0.00000
1999.00,10.23496,25.182473,-0.000127,25.129963,-2.5937,0.445,10.23496,0.00000
2000.00,10.23535,25.182460,-0.000125,25.129983,-2.5937,0.445,10.23535,0.00000
2001.00,10.23570,25.182363,-0.000128,25.129956,-2.5937,0.445,10.23570,0.00000
2002.00,10.23557,25.182386,-0.000129,25.129969,-2.5937,0.445,10.23557,0.00000
2003.00,10.23545,25.182254,-0.000131,25.129761,-2.5937,0.445,10.23545,0.00000
2004.00,10.23548,25.182303,-0.000134,25.129755,-2.5937,0.446,10.23548,0.00000
2005.00,10.23529,25.182259,-0.000136,25.129639,-2.5937,0.446,10.23529,0.00000
2006.00,10.23513,25.182375,-0.000139,25.129697,-2.5937,0.446,10.23513,0.00000
2007.00,10.23626,25.182404,-0.000141,25.129705,-2.5937,0.447,10.23626,0.00000
2008.00,10.23655,25.182674,-0.000138,25.129884,-2.5936,0.447,10.23655,0.00000
2009.00,10.23685,25.182752,-0.000134,25.129938,-2.5936,0.447,10.23685,0.00000
2010.00,10.23590,25.182769,-0.000132,25.129961,-2.5935,0.447,10.23590,0.00000
2011.00,10.23558,25.182840,-0.000127,25.129963,-2.5935,0.447,10.23558,0.00000
@14,2.0000,4.0, 2010.105 
2012.00,10.23393,25.182931,-0.000122,25.129956,-2.5935,0.446,10.23393,0.00000
2013.00,10.23398,25.182901,-0.000122,25.129898,-2.5934,0.446,10.23398,0.00000
2014.00,10.23215,25.183004,-0.000122,25.129934,-2.5934,0.446,10.23215,0.00000
2015.00,10.22942,25.183096,-0.000120,25.129945,-2.5933,0.447,10.22942,0.00000
2016.00,10.22676,25.183158,-0.000122,25.129887,-2.5933,0.447,10.22676,0.00000
2017.00,10.22332,25.183234,-0.000128,25.129887,-2.5933,0.447,10.22332,0.00000
2018.00,10.22142,25.183277,-0.000132,25.129898,-2.5932,0.447,10.22142,0.00000
2019.00,10.22183,25.183267,-0.000135,25.129823,-2.5932,0.448,10.22183,0.00000
2020.00,10.22558,25.183401,-0.000140,25.129805,-2.5932,0.448,10.22558,0.00000
2021.00,10.22891,25.183394,-0.000138,25.129768,-2.5932,0.448,10.22891,0.00000
2022.00,10.23281,25.183306,-0.000134,25.129662,-2.5931,0.448,10.23281,0.00000
2023.00,10.23517,25.183342,-0.000132,25.129674,-2.5931,0.448,10.23517,0.00000
2024.00,10.23737,25.183311,-0.000131,25.129642,-2.5931,0.448,10.23737,0.00000
2025.00,10.23829,25.183264,-0.000127,25.129649,-2.5930,0.448,10.23829,0.00000
2026.00,10.23860,25.183248,-0.000129,25.129650,-2.5930,0.448,10.23860,0.00000
2027.00,10.23925,25.183270,-0.000126,25.129706,-2.5929,0.448,10.23925,0.00000
2028.00,10.23914,25.183271,-0.000126,25.129675,-2.5928,0.448,10.23914,0.00000
2029.00,10.23785,25.183233,-0.000125,25.129636,-2.5928,0.448,10.23785,0.00000
2030.00,10.23690,25.183226,-0.000127,25.129631,-2.5927,0.449,10.23690,0.00000
2031.00,10.23744,25.183348,-0.000128,25.129702,-2.5926,0.449,10.23744,0.00000
2032.00,10.23789,25.183497,-0.000131,25.129758,-2.5926,0.449,10.23789,0.00000
2033.00,10.23833,25.183532,-0.000134,25.129741,-2.5925,0.449,10.23833,0.00000
2034.00,10.23922,25.183669,-0.000135,25.129794,-2.5925,0.450,10.23922,0.00000
2035.00,10.23905,25.183756,-0.000132,25.129734,-2.5924,0.450,10.23905,0.00000
2036.00,10.23731,25.183760,-0.000129,25.129617,-2.5924,0.449,10.23731,0.00000
2037.00,10.23588,25.183744,-0.000128,25.129541,-2.5924,0.449,10.23588,0.00000
2038.00,10.23439,25.183815,-0.000124,25.129515,-2.5923,0.449,10.23439,0.00000
2039.00,10.23366,25.183815,-0.000123,25.129440,-2.5923,0.449,10.23366,0.00000
2040.00,10.23423,25.183980,-0.000123,25.129616,-2.5923,0.449,10.23423,0.00000
2041.00,10.23469,25.184051,-0.000124,25.129748,-2.5922,0.450,10.23469,0.00000
2042.00,10.23523,25.184145,-0.000127,25.129808,-2.5922,0.450,10.23523,0.00000
2043.00,10.23554,25.184193,-0.000127,25.129851,-2.5921,0.450,10.23554,0.00000
2044.00,10.23622,25.184248,-0.000129,25.129891,-2.5921,0.450,10.23622,0.00000
2045.00,10.23534,25.184243,-0.000130,25.129824,-2.5921,0.450,10.23534,0.00000
2046.00,10.23549,25.184301,-0.000131,25.129782,-2.5920,0.451,10.23549,0.00000
2047.00,10.23496,25.184462,-0.000130,25.129794,-2.5920,0.451,10.23496,0.00000
2048.00,10.23562,25.184468,-0.000131,25.129739,-2.5920,0.451,10.23562,0.00000
2049.00,10.23532,25.184541,-0.000132,25.129690,-2.5920,0.451,10.23532,0.00000
2050.00,10.23589,25.184540,-0.000134,25.129668,-2.5920,0.451,10.23589,0.00000
2051.00,10.23575,25.184558,-0.000137,25.129650,-2.5919,0.452,10.23575,0.00000
2052.00,10.23582,25.184556,-0.000137,25.129634,-2.5919,0.452,10.23582,0.00000
2053.00,10.23574,25.184702,-0.000140,25.129752,-2.5919,0.452,10.23574,0.00000
2054.00,10.23555,25.184840,-0.000136,25.129865,-2.5919,0.452,10.23555,0.00000
2055.00,10.23509,25.184853,-0.000132,25.129786,-2.5919,0.452,10.23509,0.00000
2056.00,10.23469,25.185013,-0.000130,25.129813,-2.5919,0.452,10.23469,0.00000
2057.00,10.23407,25.185087,-0.000129,25.129872,-2.5919,0.452,10.23407,0.00000
2058.00,10.23332,25.185033,-0.000127,25.129761,-2.5919,0.452,10.23332,0.00000
2059.00,10.23295,25.185017,-0.000131,25.129760,-2.5920,0.452,10.23295,0.00000
2060.00,10.23324,25.185161,-0.000132,25.129872,-2.5920,0.452,10.23324,0.00000
2061.00,10.23362,25.185134,-0.000138,25.129862,-2.5920,0.453,10.23362,0.00000
2062.00,10.23342,25.185127,-0.000137,25.129771,-2.5920,0.453,10.23342,0.00000
2063.00,10.23344,25.185135,-0.000136,25.129751,-2.5921,0.453,10.23344,0.00000
2064.00,10.23410,25.185097,-0.000137,25.129684,-2.5921,0.453,10.23410,0.00000
2065.00,10.23390,25.185074,-0.000136,25.129617,-2.5921,0.453,10.23390,0.00000
2066.00,10.23420,25.185190,-0.000131,25.129671,-2.5921,0.453,10.23420,0.00000
2067.00,10.23445,25.185223,-0.000131,25.129679,-2.5921,0.453,10.23445,0.00000
2068.00,10.23524,25.185384,-0.000131,25.129767,-2.5921,0.454,10.23524,0.00000
2069.00,10.23489,25.185533,-0.000132,25.129751,-2.5922,0.454,10.23489,0.00000
2070.00,10.23433,25.185594,-0.000131,25.129690,-2.5922,0.454,10.23433,0.00000
2071.00,10.23398,25.185572,-0.000137,25.129611,-2.5922,0.454,10.23398,0.00000
2072.00,10.23349,25.185641,-0.000140,25.129635,-2.5922,0.455,10.23349,0.00000
2073.00,10.23294,25.185674,-0.000142,25.129577,-2.5922,0.455,10.23294,0.00000
2074.00,10.23331,25.185713,-0.000138,25.129593,-2.5922,0.455,10.23331,0.00000
2075.00,10.23305,25.185835,-0.000137,25.129756,-2.5922,0.455,10.23305,0.00000
2076.00,10.23281,25.186038,-0.000132,25.129909,-2.5922,0.455,10.23281,0.00000
2077.00,10.23346,25.186111,-0.000131,25.129863,-2.5921,0.455,10.23346,0.00000
2078.00,10.23344,25.186163,-0.000128,25.129924,-2.5921,0.455,10.23344,0.00000
2079.00,10.23360,25.186210,-0.000127,25.129953,-2.5921,0.455,10.23360,0.00000
2080.00,10.23477,25.186213,-0.000128,25.129849,-2.5921,0.456,10.23477,0.00000
2081.00,10.23511,25.186154,-0.000128,25.129713,-2.5921,0.456,10.23511,0.00000
2082.00,10.23496,25.186178,-0.000125,25.129778,-2.5921,0.455,10.23496,0.00000
2083.00,10.23461,25.186190,-0.000124,25.129718,-2.5921,0.455,10.23461,0.00000
2084.00,10.23272,25.186282,-0.000125,25.129720,-2.5921,0.455,10.23272,0.00000
2085.00,10.23201,25.186380,-0.000125,25.129817,-2.5921,0.456,10.23201,0.00000
2086.00,10.23185,25.186339,-0.000123,25.129761,-2.5921,0.456,10.23185,0.00000
2087.00,10.23258,25.186254,-0.000123,25.129677,-2.5922,0.456,10.23258,0.00000
2088.00,10.23297,25.186222,-0.000126,25.129672,-2.5922,0.456,10.23297,0.00000
2089.00,10.23397,25.186169,-0.000126,25.129657,-2.5922,0.456,10.23397,0.00000
2090.00,10.23374,25.186156,-0.000124,25.129630,-2.5922,0.456,10.23374,0.00000
2091.00,10.23353,25.186300,-0.000125,25.129728,-2.5922,0.456,10.23353,0.00000
2092.00,10.23339,25.186499,-0.000127,25.129876,-2.5922,0.456,10.23339,0.00000
2093.00,10.23332,25.186620,-0.000124,25.129963,-2.5922,0.456,10.23332,0.00000
2094.00,10.23351,25.186684,-0.000124,25.130034,-2.5922,0.456,10.23351,0.00000
2095.00,10.23356,25.186748,-0.000125,25.130059,-2.5923,0.457,10.23356,0.00000
2096.00,10.23363,25.186846,-0.000127,25.130090,-2.5923,0.457,10.23363,0.00000
2097.00,10.23302,25.186852,-0.000128,25.129961,-2.5924,0.457,10.23302,0.00000
2098.00,10.23370,25.186971,-0.000128,25.129896,-2.5925,0.457,10.23370,0.00000
2099.00,10.23394,25.187197,-0.000127,25.129953,-2.5925,0.457,10.23394,0.00000
2100.00,10.23342,25.187207,-0.000128,25.129847,-2.5925,0.457,10.23342,0.00000
2101.00,10.23389,25.187128,-0.000130,25.129770,-2.5925,0.458,10.23389,0.00000
2102.00,10.23411,25.187156,-0.000130,25.129762,-2.5924,0.458,10.23411,0.00000
2103.00,10.23312,25.187133,-0.000133,25.129721,-2.5924,0.458,10.23312,0.00000
2104.00,10.23311,25.187129,-0.000135,25.129683,-2.5924,0.458,10.23311,0.00000
2105.00,10.23415,25.187254,-0.000136,25.129765,-2.5923,0.458,10.23415,0.00000
2106.00,10.23371,25.187345,-0.000134,25.129817,-2.5923,0.458,10.23371,0.00000
2107.00,10.23427,25.187389,-0.000133,25.129870,-2.5924,0.458,10.23427,0.00000
2108.00,10.23415,25.187539,-0.000131,25.130001,-2.5924,0.459,10.23415,0.00000
2109.00,10.23334,25.187538,-0.000132,25.129970,-2.5924,0.459,10.23334,0.00000
2110.00,10.23324,25.187494,-0.000130,25.129979,-2.5925,0.459,10.23324,0.00000
2111.00,10.23374,25.187499,-0.000131,25.129975,-2.5925,0.459,10.23374,0.00000
2112.00,10.23336,25.187667,-0.000133,25.130097,-2.5924,0.459,10.23336,0.00000
2113.00,10.23424,25.187588,-0.000135,25.130025,-2.5924,0.459,10.23424,0.00000
2114.00,10.23533,25.187650,-0.000134,25.130090,-2.5924,0.460,10.23533,0.00000
2115.00,10.23462,25.187749,-0.000134,25.130053,-2.5923,0.460,10.23462,0.00000
2116.00,10.23413,25.187886,-0.000133,25.130096,-2.5923,0.460,10.23413,0.00000
2117.00,10.23419,25.187950,-0.000129,25.130048,-2.5923,0.460,10.23419,0.00000
2118.00,10.23334,25.188231,-0.000126,25.130185,-2.5923,0.460,10.23334,0.00000
2119.00,10.23233,25.188271,-0.000126,25.130142,-2.5923,0.460,10.23233,0.00000
2120.00,10.23276,25.188301,-0.000129,25.130105,-2.5923,0.461,10.23276,0.00000
2121.00,10.23201,25.188351,-0.000129,25.130043,-2.5923,0.461,10.23201,0.00000
2122.00,10.23138,25.188410,-0.000129,25.130039,-2.5924,0.461,10.23138,0.00000
2123.00,10.23196,25.188312,-0.000127,25.129940,-2.5924,0.461,10.23196,0.00000
2124.00,10.23251,25.188334,-0.000124,25.129908,-2.5923,0.461,10.23251,0.00000
2125.00,10.23157,25.188495,-0.000119,25.130018,-2.5923,0.461,10.23157,0.00000
2126.00,10.23255,25.188479,-0.000119,25.130055,-2.5923,0.461,10.23255,0.00000
2127.00,10.23289,25.188390,-0.000119,25.130014,-2.5924,0.461,10.23289,0.00000
2128.00,10.23287,25.188374,-0.000123,25.129959,-2.5924,0.461,10.23287,0.00000
2129.00,10.23261,25.188222,-0.000127,25.129805,-2.5924,0.461,10.23261,0.00000
2130.00,10.23295,25.188149,-0.000130,25.129758,-2.5925,0.461,10.23295,0.00000
2131.00,10.23290,25.188226,-0.000130,25.129775,-2.5925,0.462,10.23290,0.00000
2132.00,10.23345,25.188275,-0.000133,25.129774,-2.5925,0.462,10.23345,0.00000
2133.00,10.23302,25.188390,-0.000131,25.129862,-2.5926,0.462,10.23302,0.00000
2134.00,10.23280,25.188582,-0.000131,25.129910,-2.5926,0.462,10.23280,0.00000
2135.00,10.23334,25.188689,-0.000128,25.129938,-2.5926,0.462,10.23334,0.00000
2136.00,10.23297,25.188757,-0.000125,25.129904,-2.5926,0.462,10.23297,0.00000
2137.00,10.23210,25.188746,-0.000122,25.129844,-2.5926,0.462,10.23210,0.00000
2138.00,10.23226,25.188692,-0.000125,25.129769,-2.5926,0.462,10.23226,0.00000
2139.00,10.23235,25.188770,-0.000124,25.129865,-2.5926,0.462,10.23235,0.00000
2140.00,10.23125,25.188791,-0.000124,25.129872,-2.5926,0.462,10.23125,0.00000
2141.00,10.23180,25.188782,-0.000125,25.129876,-2.5925,0.463,10.23180,0.00000
2142.00,10.23217,25.188847,-0.000124,25.129864,-2.5925,0.463,10.23217,0.00000
2143.00,10.23194,25.188905,-0.000120,25.129878,-2.5925,0.463,10.23194,0.00000
2144.00,10.23205,25.188988,-0.000120,25.129928,-2.5925,0.463,10.23205,0.00000
2145.00,10.23292,25.188981,-0.000122,25.129873,-2.5925,0.463,10.23292,0.00000
2146.00,10.23247,25.189093,-0.000122,25.129887,-2.5925,0.463,10.23247,0.00000
2147.00,10.23232,25.189175,-0.000127,25.129935,-2.5926,0.463,10.23232,0.00000
2148.00,10.23221,25.189259,-0.000132,25.129908,-2.5926,0.464,10.23221,0.00000
2149.00,10.23204,25.189288,-0.000134,25.129908,-2.5926,0.464,10.23204,0.00000
2150.00,10.23233,25.189443,-0.000134,25.130001,-2.5926,0.464,10.23233,0.00000
2151.00,10.23228,25.189383,-0.000132,25.129934,-2.5926,0.464,10.23228,0.00000
2152.00,10.23192,25.189490,-0.000130,25.129959,-2.5926,0.464,10.23192,0.00000
2153.00,10.23305,25.189518,-0.000127,25.129985,-2.5926,0.464,10.23305,0.00000
2154.00,10.23313,25.189533,-0.000130,25.129944,-2.5926,0.464,10.23313,0.00000
2155.00,10.23260,25.189491,-0.000134,25.129846,-2.5926,0.465,10.23260,0.00000
2156.00,10.23314,25.189515,-0.000135,25.129835,-2.5926,0.465,10.23314,0.00000
2157.00,10.23349,25.189445,-0.000134,25.129762,-2.5926,0.465,10.23349,0.00000
2158.00,10.23235,25.189545,-0.000135,25.129769,-2.5925,0.465,10.23235,0.00000
2159.00,10.23197,25.189605,-0.000130,25.129766,-2.5925,0.465,10.23197,0.00000
2160.00,10.23249,25.189677,-0.000127,25.129753,-2.5925,0.465,10.23249,0.00000
2161.00,10.23282,25.189830,-0.000128,25.129790,-2.5925,0.465,10.23282,0.00000
@15,2.0000,4.0, 2160.1 
2162.00,10.23207,25.190004,-0.000125,25.129863,-2.5924,0.465,10.23207,0.00000
2163.00,10.23208,25.190079,-0.000123,25.129846,-2.5924,0.465,10.23208,0.00000
2164.00,10.23071,25.190206,-0.000126,25.129808,-2.5924,0.465,10.23071,0.00000
2165.00,10.22789,25.190256,-0.000128,25.129787,-2.5924,0.465,10.22789,0.00000
2166.00,10.22345,25.190299,-0.000129,25.129820,-2.5924,0.466,10.22345,0.00000
2167.00,10.22022,25.190211,-0.000131,25.129733,-2.5925,0.466,10.22022,0.00000
2168.00,10.21857,25.190236,-0.000137,25.129795,-2.5925,0.466,10.21857,0.00000
2169.00,10.21881,25.190131,-0.000138,25.129808,-2.5925,0.466,10.21881,0.00000
2170.00,10.22163,25.190172,-0.000138,25.129900,-2.5925,0.467,10.22163,0.00000
2171.00,10.22597,25.190259,-0.000141,25.129926,-2.5926,0.467,10.22597,0.00000
2172.00,10.23075,25.190461,-0.000139,25.130010,-2.5926,0.467,10.23075,0.00000
2173.00,10.23291,25.190548,-0.000137,25.129969,-2.5926,0.467,10.23291,0.00000
2174.00,10.23497,25.190774,-0.000134,25.129999,-2.5926,0.467,10.23497,0.00000
2175.00,10.23614,25.190796,-0.000134,25.129948,-2.5926,0.467,10.23614,0.00000
2176.00,10.23596,25.190783,-0.000130,25.129908,-2.5925,0.468,10.23596,0.00000
2177.00,10.23525,25.190699,-0.000129,25.129876,-2.5925,0.468,10.23525,0.00000
2178.00,10.23525,25.190755,-0.000127,25.129947,-2.5925,0.468,10.23525,0.00000
2179.00,10.23515,25.190767,-0.000122,25.129999,-2.5925,0.468,10.23515,0.00000
2180.00,10.23340,25.190862,-0.000117,25.130006,-2.5925,0.467,10.23340,0.00000
2181.00,10.23258,25.190860,-0.000116,25.129936,-2.5925,0.467,10.23258,0.00000
2182.00,10.23187,25.191001,-0.000119,25.129996,-2.5925,0.468,10.23187,0.00000
2183.00,10.23110,25.191003,-0.000116,25.129966,-2.5925,0.468,10.23110,0.00000
2184.00,10.23081,25.190998,-0.000119,25.129951,-2.5924,0.468,10.23081,0.00000
2185.00,10.23119,25.191041,-0.000121,25.129990,-2.5924,0.468,10.23119,0.00000
2186.00,10.23087,25.191165,-0.000120,25.130143,-2.5924,0.468,10.23087,0.00000
2187.00,10.23141,25.191255,-0.000118,25.130189,-2.5924,0.468,10.23141,0.00000
2188.00,10.23191,25.191206,-0.000119,25.130088,-2.5924,0.468,10.23191,0.00000
2189.00,10.23256,25.191370,-0.000116,25.130153,-2.5923,0.468,10.23256,0.00000
2190.00,10.23238,25.191519,-0.000114,25.130208,-2.5923,0.468,10.23238,0.00000
2191.00,10.23347,25.191567,-0.000117,25.130197,-2.5923,0.469,10.23347,0.00000
2192.00,10.23382,25.191604,-0.000119,25.130192,-2.5923,0.469,10.23382,0.00000
2193.00,10.23351,25.191785,-0.000123,25.130332,-2.5923,0.469,10.23351,0.00000
2194.00,10.23217,25.191684,-0.000124,25.130210,-2.5923,0.469,10.23217,0.00000
2195.00,10.23160,25.191652,-0.000127,25.130166,-2.5924,0.470,10.23160,0.00000
2196.00,10.23136,25.191618,-0.000122,25.130077,-2.5924,0.469,10.23136,0.00000
2197.00,10.23046,25.191598,-0.000119,25.130023,-2.5924,0.469,10.23046,0.00000
2198.00,10.23016,25.191525,-0.000116,25.129889,-2.5925,0.469,10.23016,0.00000
2199.00,10.23068,25.191520,-0.000119,25.129896,-2.5925,0.469,10.23068,0.00000
2200.00,10.23101,25.191446,-0.000118,25.129773,-2.5925,0.469,10.23101,0.00000
2201.00,10.23038,25.191634,-0.000117,25.129853,-2.5925,0.470,10.23038,0.00000
2202.00,10.23081,25.191717,-0.000120,25.129895,-2.5925,0.470,10.23081,0.00000
2203.00,10.23122,25.191769,-0.000123,25.129922,-2.5925,0.470,10.23122,0.00000
2204.00,10.23157,25.191921,-0.000124,25.130029,-2.5925,0.470,10.23157,0.00000
2205.00,10.23148,25.192074,-0.000126,25.130198,-2.5925,0.471,10.23148,0.00000
2206.00,10.23185,25.191969,-0.000127,25.130121,-2.5925,0.471,10.23185,0.00000
2207.00,10.23132,25.191956,-0.000126,25.130025,-2.5925,0.471,10.23132,0.00000
2208.00,10.23142,25.192135,-0.000123,25.130173,-2.5925,0.471,10.23142,0.00000
2209.00,10.23075,25.192160,-0.000119,25.130122,-2.5925,0.471,10.23075,0.00000
2210.00,10.23067,25.192112,-0.000116,25.130016,-2.5925,0.471,10.23067,0.00000
2211.00,10.23044,25.192196,-0.000116,25.129989,-2.5925,0.471,10.23044,0.00000
2212.00,10.23161,25.192142,-0.000119,25.129917,-2.5925,0.471,10.23161,0.00000
2213.00,10.23198,25.192139,-0.000119,25.129827,-2.5925,0.471,10.23198,0.00000
2214.00,10.23180,25.192188,-0.000117,25.129766,-2.5926,0.471,10.23180,0.00000
2215.00,10.23231,25.192436,-0.000119,25.129864,-2.5926,0.471,10.23231,0.00000
2216.00,10.23286,25.192602,-0.000121,25.129969,-2.5926,0.471,10.23286,0.00000
2217.00,10.23198,25.192733,-0.000123,25.130047,-2.5926,0.472,10.23198,0.00000
2218.00,10.23059,25.192737,-0.000125,25.130005,-2.5926,0.472,10.23059,0.00000
2219.00,10.23048,25.192717,-0.000129,25.129962,-2.5926,0.472,10.23048,0.00000
2220.00,10.22941,25.192591,-0.000130,25.129838,-2.5927,0.472,10.22941,0.00000
2221.00,10.22847,25.192599,-0.000129,25.129788,-2.5927,0.472,10.22847,0.00000
2222.00,10.22856,25.192719,-0.000129,25.129761,-2.5927,0.473,10.22856,0.00000
2223.00,10.22884,25.192758,-0.000128,25.129681,-2.5927,0.473,10.22884,0.00000
2224.00,10.22949,25.192899,-0.000131,25.129728,-2.5928,0.473,10.22949,0.00000
2225.00,10.23046,25.193010,-0.000134,25.129780,-2.5928,0.473,10.23046,0.00000
2226.00,10.23055,25.193022,-0.000137,25.129779,-2.5929,0.473,10.23055,0.00000
2227.00,10.23021,25.193054,-0.000136,25.129895,-2.5929,0.474,10.23021,0.00000
2228.00,10.23120,25.193096,-0.000137,25.130008,-2.5929,0.474,10.23120,0.00000
2229.00,10.23055,25.193131,-0.000133,25.130009,-2.5930,0.474,10.23055,0.00000
2230.00,10.23013,25.193153,-0.000129,25.129985,-2.5930,0.474,10.23013,0.00000
2231.00,10.23076,25.193094,-0.000127,25.129940,-2.5930,0.474,10.23076,0.00000
2232.00,10.23143,25.193163,-0.000125,25.129859,-2.5930,0.474,10.23143,0.00000
2233.00,10.23065,25.193268,-0.000122,25.129855,-2.5930,0.474,10.23065,0.00000
2234.00,10.23096,25.193307,-0.000123,25.129893,-2.5930,0.474,10.23096,0.00000
2235.00,10.23127,25.193344,-0.000123,25.129949,-2.5931,0.474,10.23127,0.00000
2236.00,10.23110,25.193487,-0.000118,25.129959,-2.5931,0.474,10.23110,0.00000
2237.00,10.23024,25.193528,-0.000120,25.129975,-2.5931,0.474,10.23024,0.00000
2238.00,10.23098,25.193630,-0.000120,25.129997,-2.5931,0.474,10.23098,0.00000
2239.00,10.23101,25.193728,-0.000118,25.129975,-2.5931,0.474,10.23101,0.00000
2240.00,10.23083,25.193752,-0.000116,25.129889,-2.5931,0.474,10.23083,0.00000
2241.00,10.22987,25.193765,-0.000118,25.129903,-2.5931,0.474,10.22987,0.00000
2242.00,10.23029,25.193775,-0.000119,25.129919,-2.5932,0.475,10.23029,0.00000
2243.00,10.22986,25.193748,-0.000120,25.129859,-2.5932,0.475,10.22986,0.00000
2244.00,10.22954,25.193730,-0.000121,25.129832,-2.5933,0.475,10.22954,0.00000
2245.00,10.22934,25.193707,-0.000123,25.129780,-2.5933,0.475,10.22934,0.00000
2246.00,10.23030,25.193875,-0.000125,25.129825,-2.5933,0.475,10.23030,0.00000
2247.00,10.23081,25.193906,-0.000126,25.129787,-2.5934,0.475,10.23081,0.00000
2248.00,10.23087,25.193967,-0.000126,25.129752,-2.5934,0.475,10.23087,0.00000
2249.00,10.23101,25.194015,-0.000127,25.129717,-2.5934,0.475,10.23101,0.00000
2250.00,10.23121,25.194171,-0.000130,25.129771,-2.5933,0.476,10.23121,0.00000
2251.00,10.23061,25.194147,-0.000128,25.129733,-2.5933,0.476,10.23061,0.00000
2252.00,10.23007,25.194221,-0.000128,25.129699,-2.5933,0.476,10.23007,0.00000
2253.00,10.22936,25.194297,-0.000127,25.129770,-2.5933,0.476,10.22936,0.00000
2254.00,10.22903,25.194337,-0.000128,25.129823,-2.5933,0.476,10.22903,0.00000
2255.00,10.22899,25.194333,-0.000127,25.129818,-2.5933,0.476,10.22899,0.00000
2256.00,10.22970,25.194305,-0.000126,25.129789,-2.5933,0.477,10.22970,0.00000
2257.00,10.22963,25.194411,-0.000124,25.129914,-2.5932,0.477,10.22963,0.00000
2258.00,10.23030,25.194375,-0.000126,25.129888,-2.5931,0.477,10.23030,0.00000
2259.00,10.23089,25.194479,-0.000125,25.129905,-2.5931,0.477,10.23089,0.00000
2260.00,10.23069,25.194525,-0.000124,25.129873,-2.5930,0.477,10.23069,0.00000
2261.00,10.23010,25.194577,-0.000126,25.129871,-2.5930,0.477,10.23010,0.00000
2262.00,10.22979,25.194533,-0.000129,25.129791,-2.5929,0.477,10.22979,0.00000
2263.00,10.22944,25.194535,-0.000125,25.129740,-2.5929,0.477,10.22944,0.00000
2264.00,10.22938,25.194461,-0.000129,25.129692,-2.5928,0.478,10.22938,0.00000
2265.00,10.22893,25.194509,-0.000129,25.129760,-2.5928,0.478,10.22893,0.00000
2266.00,10.22902,25.194675,-0.000126,25.129847,-2.5928,0.478,10.22902,0.00000
2267.00,10.22971,25.194799,-0.000121,25.129827,-2.5928,0.478,10.22971,0.00000
2268.00,10.22975,25.194894,-0.000122,25.129844,-2.5928,0.478,10.22975,0.00000
2269.00,10.22965,25.194962,-0.000119,25.129860,-2.5927,0.478,10.22965,0.00000
2270.00,10.23051,25.194989,-0.000121,25.129847,-2.5926,0.478,10.23051,0.00000
2271.00,10.23071,25.194980,-0.000126,25.129871,-2.5924,0.478,10.23071,0.00000
2272.00,10.23037,25.194911,-0.000131,25.129862,-2.5924,0.478,10.23037,0.00000
2273.00,10.23030,25.194921,-0.000137,25.129901,-2.5923,0.479,10.23030,0.00000
2274.00,10.23009,25.195086,-0.000139,25.130019,-2.5923,0.479,10.23009,0.00000
2275.00,10.23043,25.195201,-0.000136,25.130082,-2.5923,0.479,10.23043,0.00000
2276.00,10.23037,25.195204,-0.000131,25.129967,-2.5924,0.479,10.23037,0.00000
2277.00,10.23034,25.195342,-0.000130,25.130005,-2.5925,0.479,10.23034,0.00000
2278.00,10.23014,25.195500,-0.000126,25.130024,-2.5925,0.479,10.23014,0.00000
2279.00,10.22964,25.195475,-0.000123,25.129878,-2.5926,0.479,10.22964,0.00000
2280.00,10.22857,25.195546,-0.000127,25.129824,-2.5926,0.479,10.22857,0.00000
2281.00,10.22852,25.195600,-0.000129,25.129872,-2.5925,0.480,10.22852,0.00000
2282.00,10.22882,25.195603,-0.000132,25.129849,-2.5925,0.480,10.22882,0.00000
2283.00,10.22932,25.195597,-0.000132,25.129858,-2.5924,0.480,10.22932,0.00000
2284.00,10.23010,25.195649,-0.000132,25.129927,-2.5923,0.480,10.23010,0.00000
2285.00,10.23020,25.195605,-0.000132,25.129839,-2.5923,0.480,10.23020,0.00000
2286.00,10.23061,25.195670,-0.000130,25.129817,-2.5923,0.480,10.23061,0.00000
2287.00,10.22979,25.195679,-0.000129,25.129800,-2.5923,0.480,10.22979,0.00000
2288.00,10.23009,25.195671,-0.000130,25.129747,-2.5923,0.480,10.23009,0.00000
2289.00,10.22969,25.195663,-0.000131,25.129677,-2.5922,0.480,10.22969,0.00000
2290.00,10.23014,25.195737,-0.000130,25.129711,-2.5922,0.481,10.23014,0.00000
2291.00,10.22934,25.195711,-0.000134,25.129649,-2.5922,0.481,10.22934,0.00000
2292.00,10.23096,25.195749,-0.000135,25.129661,-2.5922,0.481,10.23096,0.00000
2293.00,10.23010,25.195824,-0.000132,25.129672,-2.5921,0.481,10.23010,0.00000
2294.00,10.23052,25.196002,-0.000128,25.129771,-2.5921,0.481,10.23052,0.00000
2295.00,10.23027,25.196116,-0.000126,25.129853,-2.5920,0.481,10.23027,0.00000
2296.00,10.22978,25.196195,-0.000122,25.129881,-2.5920,0.481,10.22978,0.00000
2297.00,10.22768,25.196325,-0.000117,25.129917,-2.5920,0.481,10.22768,0.00000
2298.00,10.22814,25.196377,-0.000120,25.129941,-2.5919,0.481,10.22814,0.00000
2299.00,10.22821,25.196305,-0.000123,25.129836,-2.5919,0.482,10.22821,0.00000
2300.00,10.22827,25.196265,-0.000127,25.129773,-2.5919,0.482,10.22827,0.00000
2301.00,10.22876,25.196378,-0.000131,25.129838,-2.5919,0.482,10.22876,0.00000
2302.00,10.22943,25.196471,-0.000134,25.129883,-2.5919,0.483,10.22943,0.00000
2303.00,10.22935,25.196546,-0.000133,25.129881,-2.5918,0.483,10.22935,0.00000
2304.00,10.22821,25.196689,-0.000131,25.129954,-2.5918,0.483,10.22821,0.00000
2305.00,10.22788,25.196748,-0.000127,25.129893,-2.5918,0.483,10.22788,0.00000
2306.00,10.22773,25.196798,-0.000125,25.129817,-2.5917,0.483,10.22773,0.00000
2307.00,10.22764,25.196765,-0.000124,25.129736,-2.5917,0.483,10.22764,0.00000
2308.00,10.22820,25.196776,-0.000123,25.129725,-2.5916,0.483,10.22820,0.00000
2309.00,10.22907,25.196702,-0.000126,25.129611,-2.5917,0.483,10.22907,0.00000
2310.00,10.22943,25.196775,-0.000129,25.129680,-2.5917,0.483,10.22943,0.00000
2311.00,10.22974,25.196725,-0.000129,25.129653,-2.5917,0.483,10.22974,0.00000
@16,2.0000,4.0, 2310.077 
2312.00,10.23027,25.196881,-0.000130,25.129712,-2.5917,0.483,10.23027,0.00000
2313.00,10.22994,25.196967,-0.000130,25.129700,-2.5917,0.484,10.22994,0.00000
2314.00,10.22836,25.197112,-0.000129,25.129811,-2.5916,0.484,10.22836,0.00000
2315.00,10.22574,25.197249,-0.000124,25.129928,-2.5916,0.484,10.22574,0.00000
2316.00,10.22182,25.197343,-0.000123,25.130017,-2.5916,0.484,10.22182,0.00000
2317.00,10.21766,25.197197,-0.000124,25.129909,-2.5916,0.484,10.21766,0.00000
2318.00,10.21475,25.197281,-0.000127,25.129963,-2.5916,0.484,10.21475,0.00000
2319.00,10.21532,25.197357,-0.000128,25.129987,-2.5916,0.484,10.21532,0.00000
2320.00,10.21767,25.197355,-0.000134,25.129929,-2.5917,0.485,10.21767,0.00000
2321.00,10.22207,25.197510,-0.000136,25.130002,-2.5917,0.485,10.22207,0.00000
2322.00,10.22654,25.197716,-0.000136,25.130123,-2.5917,0.485,10.22654,0.00000
2323.00,10.22941,25.197752,-0.000135,25.130110,-2.5918,0.485,10.22941,0.00000
2324.00,10.23151,25.197689,-0.000134,25.129983,-2.5919,0.486,10.23151,0.00000
2325.00,10.23238,25.197730,-0.000129,25.129933,-2.5919,0.486,10.23238,0.00000
2326.00,10.23306,25.197668,-0.000124,25.129811,-2.5920,0.485,10.23306,0.00000
2327.00,10.23330,25.197717,-0.000124,25.129780,-2.5920,0.485,10.23330,0.00000
2328.00,10.23346,25.197769,-0.000123,25.129755,-2.5920,0.485,10.23346,0.00000
2329.00,10.23187,25.197929,-0.000122,25.129846,-2.5920,0.486,10.23187,0.00000
2330.00,10.23129,25.197884,-0.000121,25.129836,-2.5920,0.486,10.23129,0.00000
2331.00,10.22984,25.197936,-0.000127,25.129886,-2.5920,0.486,10.22984,0.00000
2332.00,10.22957,25.197846,-0.000129,25.129826,-2.5921,0.486,10.22957,0.00000
2333.00,10.22863,25.197833,-0.000134,25.129812,-2.5921,0.486,10.22863,0.00000
2334.00,10.22918,25.197811,-0.000134,25.129765,-2.5921,0.486,10.22918,0.00000
2335.00,10.22869,25.197914,-0.000135,25.129813,-2.5922,0.487,10.22869,0.00000
2336.00,10.22868,25.197864,-0.000130,25.129733,-2.5922,0.487,10.22868,0.00000
2337.00,10.22789,25.197912,-0.000130,25.129739,-2.5922,0.487,10.22789,0.00000
2338.00,10.22925,25.198010,-0.000126,25.129837,-2.5922,0.487,10.22925,0.00000
2339.00,10.22940,25.198028,-0.000124,25.129885,-2.5922,0.487,10.22940,0.00000
2340.00,10.22987,25.198028,-0.000123,25.129853,-2.5923,0.487,10.22987,0.00000
2341.00,10.23044,25.198222,-0.000122,25.129965,-2.5923,0.487,10.23044,0.00000
2342.00,10.22918,25.198275,-0.000122,25.129925,-2.5923,0.487,10.22918,0.00000
2343.00,10.22671,25.198243,-0.000125,25.129803,-2.5923,0.487,10.22671,0.00000
2344.00,10.22523,25.198284,-0.000126,25.129768,-2.5923,0.487,10.22523,0.00000
2345.00,10.22441,25.198314,-0.000127,25.129732,-2.5923,0.487,10.22441,0.00000
2346.00,10.22486,25.198236,-0.000133,25.129657,-2.5924,0.488,10.22486,0.00000
2347.00,10.22679,25.198265,-0.000134,25.129664,-2.5924,0.488,10.22679,0.00000
2348.00,10.22830,25.198332,-0.000131,25.129705,-2.5925,0.488,10.22830,0.00000
2349.00,10.22865,25.198328,-0.000132,25.129689,-2.5926,0.488,10.22865,0.00000
2350.00,10.22937,25.198415,-0.000131,25.129711,-2.5927,0.488,10.22937,0.00000
2351.00,10.22909,25.198519,-0.000127,25.129708,-2.5927,0.488,10.22909,0.00000
2352.00,10.22881,25.198589,-0.000124,25.129772,-2.5928,0.488,10.22881,0.00000
2353.00,10.22844,25.198561,-0.000124,25.129700,-2.5928,0.488,10.22844,0.00000
2354.00,10.22915,25.198666,-0.000122,25.129657,-2.5929,0.488,10.22915,0.00000
2355.00,10.22869,25.198684,-0.000122,25.129624,-2.5929,0.488,10.22869,0.00000
2356.00,10.22912,25.198718,-0.000125,25.129610,-2.5930,0.488,10.22912,0.00000
2357.00,10.22979,25.198812,-0.000125,25.129581,-2.5930,0.489,10.22979,0.00000
2358.00,10.23047,25.198916,-0.000123,25.129626,-2.5930,0.489,10.23047,0.00000
2359.00,10.23011,25.198980,-0.000123,25.129647,-2.5931,0.489,10.23011,0.00000
2360.00,10.23064,25.199066,-0.000126,25.129677,-2.5931,0.489,10.23064,0.00000
2361.00,10.22907,25.199224,-0.000127,25.129796,-2.5931,0.489,10.22907,0.00000
2362.00,10.22725,25.199193,-0.000128,25.129762,-2.5931,0.489,10.22725,0.00000
2363.00,10.22633,25.199250,-0.000131,25.129767,-2.5932,0.490,10.22633,0.00000
2364.00,10.22739,25.199343,-0.000133,25.129863,-2.5932,0.490,10.22739,0.00000
2365.00,10.22781,25.199339,-0.000134,25.129849,-2.5933,0.490,10.22781,0.00000
2366.00,10.22843,25.199351,-0.000133,25.129798,-2.5934,0.490,10.22843,0.00000
2367.00,10.22900,25.199430,-0.000134,25.129833,-2.5934,0.490,10.22900,0.00000
2368.00,10.22996,25.199528,-0.000135,25.129862,-2.5935,0.490,10.22996,0.00000
2369.00,10.22946,25.199582,-0.000136,25.129841,-2.5935,0.490,10.22946,0.00000
2370.00,10.22851,25.199686,-0.000133,25.129880,-2.5935,0.491,10.22851,0.00000
2371.00,10.22846,25.199738,-0.000132,25.129861,-2.5935,0.491,10.22846,0.00000
2372.00,10.22880,25.199907,-0.000129,25.129932,-2.5935,0.491,10.22880,0.00000
2373.00,10.22785,25.199962,-0.000130,25.129899,-2.5935,0.491,10.22785,0.00000
2374.00,10.22743,25.199943,-0.000127,25.129828,-2.5934,0.491,10.22743,0.00000
2375.00,10.22739,25.199988,-0.000130,25.129811,-2.5934,0.491,10.22739,0.00000
2376.00,10.22684,25.200009,-0.000134,25.129738,-2.5934,0.492,10.22684,0.00000
2377.00,10.22663,25.199943,-0.000134,25.129643,-2.5934,0.492,10.22663,0.00000
2378.00,10.22660,25.199995,-0.000131,25.129713,-2.5934,0.492,10.22660,0.00000
2379.00,10.22676,25.200085,-0.000131,25.129809,-2.5934,0.492,10.22676,0.00000
2380.00,10.22695,25.200140,-0.000128,25.129884,-2.5934,0.492,10.22695,0.00000
2381.00,10.22801,25.200202,-0.000128,25.129938,-2.5934,0.492,10.22801,0.00000
2382.00,10.22844,25.200290,-0.000129,25.129984,-2.5934,0.492,10.22844,0.00000
2383.00,10.22870,25.200234,-0.000130,25.129830,-2.5934,0.492,10.22870,0.00000
2384.00,10.22835,25.200242,-0.000127,25.129757,-2.5935,0.492,10.22835,0.00000
2385.00,10.22856,25.200308,-0.000130,25.129714,-2.5935,0.492,10.22856,0.00000
2386.00,10.22780,25.200318,-0.000123,25.129673,-2.5935,0.492,10.22780,0.00000
2387.00,10.22735,25.200386,-0.000125,25.129681,-2.5936,0.492,10.22735,0.00000
2388.00,10.22807,25.200593,-0.000126,25.129823,-2.5936,0.492,10.22807,0.00000
2389.00,10.22829,25.200591,-0.000131,25.129810,-2.5936,0.493,10.22829,0.00000
2390.00,10.22739,25.200637,-0.000130,25.129832,-2.5936,0.493,10.22739,0.00000
2391.00,10.22723,25.200676,-0.000135,25.129861,-2.5936,0.493,10.22723,0.00000
2392.00,10.22686,25.200698,-0.000130,25.129812,-2.5936,0.493,10.22686,0.00000
2393.00,10.22626,25.200618,-0.000129,25.129739,-2.5936,0.494,10.22626,0.00000
2394.00,10.22629,25.200790,-0.000129,25.129841,-2.5937,0.494,10.22629,0.00000
2395.00,10.22694,25.200892,-0.000132,25.129823,-2.5937,0.494,10.22694,0.00000
2396.00,10.22668,25.200907,-0.000135,25.129731,-2.5937,0.494,10.22668,0.00000
2397.00,10.22681,25.200928,-0.000139,25.129738,-2.5937,0.494,10.22681,0.00000
2398.00,10.22629,25.201027,-0.000139,25.129826,-2.5937,0.494,10.22629,0.00000
2399.00,10.22619,25.201062,-0.000138,25.129804,-2.5937,0.494,10.22619,0.00000
2400.00,10.22662,25.201051,-0.000137,25.129813,-2.5937,0.495,10.22662,0.00000
2401.00,10.22793,25.201158,-0.000132,25.130000,-2.5937,0.494,10.22793,0.00000
2402.00,10.22854,25.201266,-0.000132,25.130092,-2.5937,0.495,10.22854,0.00000
2403.00,10.22910,25.201316,-0.000134,25.130048,-2.5938,0.495,10.22910,0.00000
2404.00,10.22844,25.201367,-0.000132,25.130051,-2.5938,0.495,10.22844,0.00000
2405.00,10.22776,25.201351,-0.000129,25.130012,-2.5938,0.495,10.22776,0.00000
2406.00,10.22637,25.201308,-0.000128,25.129909,-2.5939,0.495,10.22637,0.00000
2407.00,10.22608,25.201311,-0.000126,25.129869,-2.5939,0.495,10.22608,0.00000
2408.00,10.22593,25.201327,-0.000126,25.129858,-2.5939,0.495,10.22593,0.00000
2409.00,10.22622,25.201259,-0.000126,25.129786,-2.5939,0.495,10.22622,0.00000
2410.00,10.22527,25.201282,-0.000128,25.129772,-2.5940,0.496,10.22527,0.00000
2411.00,10.22571,25.201396,-0.000126,25.129874,-2.5940,0.496,10.22571,0.00000
2412.00,10.22549,25.201414,-0.000127,25.129825,-2.5941,0.496,10.22549,0.00000
2413.00,10.22481,25.201424,-0.000126,25.129817,-2.5941,0.496,10.22481,0.00000
2414.00,10.22621,25.201514,-0.000125,25.129883,-2.5941,0.496,10.22621,0.00000
2415.00,10.22839,25.201627,-0.000122,25.129948,-2.5942,0.496,10.22839,0.00000
2416.00,10.22857,25.201717,-0.000122,25.129917,-2.5943,0.496,10.22857,0.00000
2417.00,10.22903,25.201790,-0.000120,25.129961,-2.5943,0.496,10.22903,0.00000
2418.00,10.22928,25.201895,-0.000121,25.129927,-2.5944,0.496,10.22928,0.00000
2419.00,10.22801,25.201907,-0.000125,25.129823,-2.5944,0.497,10.22801,0.00000
2420.00,10.22661,25.201923,-0.000131,25.129735,-2.5944,0.497,10.22661,0.00000
2421.00,10.22583,25.201962,-0.000134,25.129699,-2.5944,0.497,10.22583,0.00000
2422.00,10.22566,25.202041,-0.000134,25.129732,-2.5944,0.497,10.22566,0.00000
2423.00,10.22637,25.202069,-0.000131,25.129818,-2.5945,0.497,10.22637,0.00000
2424.00,10.22678,25.202116,-0.000132,25.129897,-2.5945,0.498,10.22678,0.00000
2425.00,10.22735,25.202237,-0.000130,25.129965,-2.5946,0.498,10.22735,0.00000
2426.00,10.22702,25.202345,-0.000129,25.130056,-2.5946,0.498,10.22702,0.00000
2427.00,10.22670,25.202389,-0.000131,25.130047,-2.5946,0.498,10.22670,0.00000
2428.00,10.22564,25.202506,-0.000132,25.130083,-2.5946,0.498,10.22564,0.00000
2429.00,10.22516,25.202675,-0.000128,25.130186,-2.5946,0.498,10.22516,0.00000
2430.00,10.22604,25.202781,-0.000126,25.130148,-2.5946,0.498,10.22604,0.00000
2431.00,10.22773,25.202737,-0.000129,25.130007,-2.5946,0.498,10.22773,0.00000
2432.00,10.22796,25.202867,-0.000127,25.129963,-2.5946,0.498,10.22796,0.00000
2433.00,10.22901,25.202915,-0.000124,25.129880,-2.5946,0.498,10.22901,0.00000
2434.00,10.22888,25.202847,-0.000125,25.129725,-2.5947,0.499,10.22888,0.00000
2435.00,10.22722,25.202830,-0.000125,25.129769,-2.5947,0.499,10.22722,0.00000
2436.00,10.22722,25.202980,-0.000122,25.129912,-2.5947,0.499,10.22722,0.00000
2437.00,10.22699,25.202985,-0.000122,25.129944,-2.5947,0.499,10.22699,0.00000
2438.00,10.22700,25.203008,-0.000125,25.129966,-2.5948,0.499,10.22700,0.00000
2439.00,10.22635,25.203121,-0.000127,25.130019,-2.5948,0.499,10.22635,0.00000
2440.00,10.22721,25.203028,-0.000131,25.129914,-2.5948,0.500,10.22721,0.00000
2441.00,10.22627,25.202942,-0.000131,25.129828,-2.5948,0.500,10.22627,0.00000
2442.00,10.22652,25.202964,-0.000130,25.129827,-2.5949,0.500,10.22652,0.00000
2443.00,10.22595,25.202878,-0.000130,25.129708,-2.5949,0.500,10.22595,0.00000
2444.00,10.22625,25.202851,-0.000127,25.129611,-2.5950,0.500,10.22625,0.00000
2445.00,10.22582,25.203012,-0.000127,25.129663,-2.5951,0.500,10.22582,0.00000
2446.00,10.22587,25.203115,-0.000128,25.129630,-2.5951,0.500,10.22587,0.00000
2447.00,10.22480,25.203218,-0.000131,25.129696,-2.5952,0.500,10.22480,0.00000
2448.00,10.22474,25.203343,-0.000129,25.129764,-2.5952,0.500,10.22474,0.00000
2449.00,10.22551,25.203435,-0.000128,25.129844,-2.5952,0.500,10.22551,0.00000
2450.00,10.22574,25.203455,-0.000128,25.129856,-2.5953,0.500,10.22574,0.00000
2451.00,10.22568,25.203480,-0.000129,25.129874,-2.5953,0.500,10.22568,0.00000
2452.00,10.22680,25.203553,-0.000129,25.129862,-2.5954,0.501,10.22680,0.00000
2453.00,10.22778,25.203602,-0.000133,25.129833,-2.5954,0.501,10.22778,0.00000
2454.00,10.22766,25.203690,-0.000134,25.129806,-2.5955,0.501,10.22766,0.00000
2455.00,10.22757,25.203740,-0.000132,25.129778,-2.5955,0.501,10.22757,0.00000
2456.00,10.22759,25.203780,-0.000131,25.129784,-2.5955,0.501,10.22759,0.00000
2457.00,10.22723,25.203678,-0.000128,25.129691,-2.5956,0.501,10.22723,0.00000
2458.00,10.22699,25.203732,-0.000125,25.129797,-2.5956,0.501,10.22699,0.00000
2459.00,10.22673,25.203592,-0.000126,25.129816,-2.5956,0.501,10.22673,0.00000
2460.00,10.22721,25.203593,-0.000128,25.129820,-2.5956,0.502,10.22721,0.00000
2461.00,10.22712,25.203695,-0.000132,25.129808,-2.5957,0.502,10.22712,0.00000
2462.00,10.22667,25.203749,-0.000134,25.129809,-2.5957,0.502,10.22667,0.00000
@17,2.0000,4.0, 2460.069 
2463.00,10.22553,25.203814,-0.000137,25.129723,-2.5957,0.502,10.22553,0.00000
2464.00,10.22436,25.203952,-0.000139,25.129671,-2.5957,0.503,10.22436,0.00000
2465.00,10.22114,25.203943,-0.000140,25.129607,-2.5958,0.503,10.22114,0.00000
2466.00,10.21815,25.203883,-0.000137,25.129594,-2.5958,0.503,10.21815,0.00000
2467.00,10.21447,25.203896,-0.000142,25.129593,-2.5959,0.503,10.21447,0.00000
2468.00,10.21278,25.203865,-0.000143,25.129599,-2.5959,0.503,10.21278,0.00000
2469.00,10.21254,25.203905,-0.000141,25.129630,-2.5960,0.503,10.21254,0.00000
2470.00,10.21476,25.204091,-0.000142,25.129773,-2.5960,0.504,10.21476,0.00000
2471.00,10.21843,25.204202,-0.000144,25.129843,-2.5961,0.504,10.21843,0.00000
2472.00,10.22426,25.204297,-0.000140,25.129838,-2.5961,0.504,10.22426,0.00000
2473.00,10.22696,25.204440,-0.000135,25.129881,-2.5962,0.504,10.22696,0.00000
2474.00,10.22838,25.204489,-0.000132,25.129854,-2.5962,0.504,10.22838,0.00000
2475.00,10.22870,25.204624,-0.000130,25.129869,-2.5962,0.504,10.22870,0.00000
2476.00,10.22821,25.204654,-0.000127,25.129790,-2.5963,0.504,10.22821,0.00000
2477.00,10.22725,25.204721,-0.000125,25.129768,-2.5963,0.504,10.22725,0.00000
2478.00,10.22767,25.204687,-0.000125,25.129679,-2.5963,0.504,10.22767,0.00000
2479.00,10.22842,25.204854,-0.000126,25.129753,-2.5964,0.504,10.22842,0.00000
2480.00,10.22927,25.204811,-0.000126,25.129691,-2.5964,0.504,10.22927,0.00000
2481.00,10.22975,25.204762,-0.000126,25.129627,-2.5964,0.505,10.22975,0.00000
2482.00,10.22910,25.204822,-0.000124,25.129722,-2.5964,0.505,10.22910,0.00000
2483.00,10.22798,25.204892,-0.000127,25.129777,-2.5964,0.505,10.22798,0.00000
2484.00,10.22707,25.204860,-0.000129,25.129766,-2.5964,0.505,10.22707,0.00000
2485.00,10.22544,25.204779,-0.000128,25.129672,-2.5965,0.505,10.22544,0.00000
2486.00,10.22473,25.204883,-0.000127,25.129747,-2.5965,0.505,10.22473,0.00000
2487.00,10.22489,25.204905,-0.000127,25.129745,-2.5965,0.505,10.22489,0.00000
2488.00,10.22512,25.204958,-0.000122,25.129764,-2.5965,0.505,10.22512,0.00000
2489.00,10.22449,25.205029,-0.000119,25.129764,-2.5966,0.505,10.22449,0.00000
2490.00,10.22470,25.205124,-0.000121,25.129810,-2.5966,0.505,10.22470,0.00000
2491.00,10.22478,25.205070,-0.000124,25.129722,-2.5966,0.505,10.22478,0.00000
2492.00,10.22521,25.205095,-0.000127,25.129681,-2.5966,0.506,10.22521,0.00000
2493.00,10.22562,25.205161,-0.000131,25.129672,-2.5966,0.506,10.22562,0.00000
2494.00,10.22600,25.205200,-0.000133,25.129626,-2.5967,0.506,10.22600,0.00000
2495.00,10.22675,25.205367,-0.000130,25.129759,-2.5967,0.506,10.22675,0.00000
2496.00,10.22658,25.205624,-0.000127,25.129899,-2.5967,0.507,10.22658,0.00000
2497.00,10.22583,25.205745,-0.000127,25.129897,-2.5967,0.507,10.22583,0.00000
2498.00,10.22555,25.205786,-0.000127,25.129848,-2.5967,0.507,10.22555,0.00000
2499.00,10.22607,25.205900,-0.000128,25.129928,-2.5967,0.507,10.22607,0.00000
2500.00,10.22638,25.205900,-0.000129,25.129853,-2.5967,0.507,10.22638,0.00000
2501.00,10.22667,25.205891,-0.000128,25.129802,-2.5968,0.507,10.22667,0.00000
2502.00,10.22664,25.205905,-0.000129,25.129804,-2.5968,0.507,10.22664,0.00000
2503.00,10.22657,25.206032,-0.000129,25.129948,-2.5968,0.507,10.22657,0.00000
2504.00,10.22658,25.205963,-0.000129,25.129887,-2.5968,0.507,10.22658,0.00000
2505.00,10.22551,25.206001,-0.000129,25.129903,-2.5968,0.507,10.22551,0.00000
2506.00,10.22434,25.206020,-0.000130,25.129880,-2.5968,0.508,10.22434,0.00000
2507.00,10.22351,25.205994,-0.000127,25.129807,-2.5968,0.508,10.22351,0.00000
2508.00,10.22431,25.205934,-0.000124,25.129734,-2.5968,0.507,10.22431,0.00000
2509.00,10.22518,25.206009,-0.000125,25.129830,-2.5968,0.508,10.22518,0.00000
2510.00,10.22516,25.206029,-0.000124,25.129808,-2.5968,0.508,10.22516,0.00000
2511.00,10.22599,25.206047,-0.000126,25.129795,-2.5969,0.508,10.22599,0.00000
2512.00,10.22671,25.206197,-0.000128,25.129915,-2.5969,0.508,10.22671,0.00000
2513.00,10.22545,25.206282,-0.000130,25.129893,-2.5969,0.508,10.22545,0.00000
2514.00,10.22411,25.206426,-0.000128,25.129858,-2.5968,0.508,10.22411,0.00000
2515.00,10.22386,25.206475,-0.000129,25.129807,-2.5968,0.509,10.22386,0.00000
2516.00,10.22400,25.206493,-0.000128,25.129821,-2.5968,0.509,10.22400,0.00000
2517.00,10.22379,25.206539,-0.000128,25.129791,-2.5967,0.509,10.22379,0.00000
2518.00,10.22458,25.206665,-0.000128,25.129892,-2.5967,0.509,10.22458,0.00000
2519.00,10.22495,25.206642,-0.000128,25.129858,-2.5967,0.509,10.22495,0.00000
2520.00,10.22470,25.206803,-0.000128,25.130014,-2.5966,0.509,10.22470,0.00000
2521.00,10.22438,25.206942,-0.000127,25.130041,-2.5966,0.509,10.22438,0.00000
2522.00,10.22473,25.206990,-0.000127,25.130032,-2.5966,0.509,10.22473,0.00000
2523.00,10.22404,25.206948,-0.000126,25.129905,-2.5966,0.509,10.22404,0.00000
2524.00,10.22342,25.207040,-0.000129,25.129910,-2.5966,0.510,10.22342,0.00000
2525.00,10.22452,25.206997,-0.000131,25.129776,-2.5966,0.510,10.22452,0.00000
2526.00,10.22571,25.207095,-0.000130,25.129797,-2.5966,0.510,10.22571,0.00000
2527.00,10.22559,25.207157,-0.000126,25.129801,-2.5966,0.510,10.22559,0.00000
2528.00,10.22602,25.207257,-0.000128,25.129872,-2.5967,0.511,10.22602,0.00000
2529.00,10.22668,25.207332,-0.000127,25.129907,-2.5967,0.511,10.22668,0.00000
2530.00,10.22629,25.207466,-0.000123,25.129963,-2.5967,0.511,10.22629,0.00000
2531.00,10.22461,25.207498,-0.000125,25.129919,-2.5967,0.511,10.22461,0.00000
2532.00,10.22399,25.207559,-0.000127,25.129936,-2.5968,0.511,10.22399,0.00000
2533.00,10.22318,25.207562,-0.000127,25.129864,-2.5968,0.511,10.22318,0.00000
2534.00,10.22349,25.207586,-0.000122,25.129784,-2.5968,0.511,10.22349,0.00000
2535.00,10.22338,25.207618,-0.000122,25.129765,-2.5968,0.511,10.22338,0.00000
2536.00,10.22408,25.207739,-0.000119,25.129832,-2.5968,0.511,10.22408,0.00000
2537.00,10.22381,25.207783,-0.000119,25.129828,-2.5968,0.511,10.22381,0.00000
2538.00,10.22389,25.207849,-0.000117,25.129878,-2.5968,0.511,10.22389,0.00000
2539.00,10.22336,25.207866,-0.000121,25.129870,-2.5968,0.512,10.22336,0.00000
2540.00,10.22414,25.207865,-0.000123,25.129849,-2.5968,0.512,10.22414,0.00000
2541.00,10.22491,25.207879,-0.000122,25.129879,-2.5968,0.512,10.22491,0.00000
2542.00,10.22617,25.207867,-0.000120,25.129799,-2.5969,0.512,10.22617,0.00000
2543.00,10.22646,25.207880,-0.000118,25.129789,-2.5969,0.512,10.22646,0.00000
2544.00,10.22642,25.207881,-0.000117,25.129788,-2.5969,0.512,10.22642,0.00000
2545.00,10.22547,25.207851,-0.000116,25.129773,-2.5969,0.512,10.22547,0.00000
2546.00,10.22490,25.207889,-0.000119,25.129745,-2.5969,0.512,10.22490,0.00000
2547.00,10.22431,25.207925,-0.000126,25.129755,-2.5968,0.512,10.22431,0.00000
2548.00,10.22438,25.208027,-0.000131,25.129750,-2.5968,0.513,10.22438,0.00000
2549.00,10.22415,25.208113,-0.000133,25.129795,-2.5967,0.513,10.22415,0.00000
2550.00,10.22417,25.208235,-0.000133,25.129839,-2.5967,0.513,10.22417,0.00000
2551.00,10.22477,25.208205,-0.000134,25.129783,-2.5967,0.513,10.22477,0.00000
2552.00,10.22473,25.208248,-0.000130,25.129782,-2.5967,0.513,10.22473,0.00000
2553.00,10.22481,25.208284,-0.000129,25.129749,-2.5967,0.513,10.22481,0.00000
2554.00,10.22509,25.208313,-0.000128,25.129694,-2.5966,0.513,10.22509,0.00000
2555.00,10.22558,25.208271,-0.000127,25.129574,-2.5966,0.513,10.22558,0.00000
2556.00,10.22515,25.208319,-0.000129,25.129571,-2.5966,0.514,10.22515,0.00000
2557.00,10.22510,25.208381,-0.000131,25.129590,-2.5966,0.514,10.22510,0.00000
2558.00,10.22486,25.208454,-0.000132,25.129673,-2.5965,0.514,10.22486,0.00000
2559.00,10.22457,25.208577,-0.000131,25.129769,-2.5965,0.514,10.22457,0.00000
2560.00,10.22375,25.208643,-0.000133,25.129815,-2.5964,0.514,10.22375,0.00000
2561.00,10.22318,25.208712,-0.000130,25.129854,-2.5964,0.514,10.22318,0.00000
2562.00,10.22310,25.208690,-0.000127,25.129762,-2.5963,0.514,10.22310,0.00000
2563.00,10.22344,25.208704,-0.000127,25.129698,-2.5963,0.514,10.22344,0.00000
2564.00,10.22309,25.208786,-0.000127,25.129707,-2.5962,0.515,10.22309,0.00000
2565.00,10.22303,25.208914,-0.000125,25.129753,-2.5962,0.515,10.22303,0.00000
2566.00,10.22418,25.208992,-0.000128,25.129726,-2.5961,0.515,10.22418,0.00000
2567.00,10.22463,25.209134,-0.000125,25.129823,-2.5960,0.515,10.22463,0.00000
2568.00,10.22416,25.209153,-0.000122,25.129822,-2.5960,0.515,10.22416,0.00000
2569.00,10.22457,25.209091,-0.000123,25.129784,-2.5959,0.515,10.22457,0.00000
2570.00,10.22457,25.209035,-0.000125,25.129747,-2.5959,0.515,10.22457,0.00000
2571.00,10.22338,25.209022,-0.000124,25.129719,-2.5959,0.515,10.22338,0.00000
2572.00,10.22300,25.208959,-0.000126,25.129666,-2.5959,0.516,10.22300,0.00000
2573.00,10.22338,25.209004,-0.000131,25.129679,-2.5958,0.516,10.22338,0.00000
2574.00,10.22360,25.209083,-0.000132,25.129661,-2.5958,0.516,10.22360,0.00000
2575.00,10.22527,25.209281,-0.000135,25.129810,-2.5957,0.516,10.22527,0.00000
2576.00,10.22551,25.209396,-0.000133,25.129888,-2.5957,0.517,10.22551,0.00000
2577.00,10.22543,25.209540,-0.000132,25.129967,-2.5956,0.517,10.22543,0.00000
2578.00,10.22460,25.209570,-0.000128,25.129957,-2.5955,0.517,10.22460,0.00000
2579.00,10.22394,25.209574,-0.000127,25.129968,-2.5954,0.517,10.22394,0.00000
2580.00,10.22303,25.209519,-0.000123,25.129863,-2.5954,0.517,10.22303,0.00000
2581.00,10.22288,25.209455,-0.000123,25.129821,-2.5954,0.517,10.22288,0.00000
2582.00,10.22250,25.209365,-0.000126,25.129718,-2.5954,0.517,10.22250,0.00000
2583.00,10.22266,25.209368,-0.000130,25.129743,-2.5953,0.517,10.22266,0.00000
2584.00,10.22347,25.209344,-0.000128,25.129685,-2.5953,0.517,10.22347,0.00000
2585.00,10.22315,25.209420,-0.000132,25.129703,-2.5953,0.517,10.22315,0.00000
2586.00,10.22319,25.209453,-0.000135,25.129677,-2.5953,0.518,10.22319,0.00000
2587.00,10.22383,25.209562,-0.000134,25.129686,-2.5953,0.518,10.22383,0.00000
2588.00,10.22450,25.209757,-0.000131,25.129710,-2.5953,0.518,10.22450,0.00000
2589.00,10.22404,25.209958,-0.000130,25.129814,-2.5953,0.518,10.22404,0.00000
2590.00,10.22379,25.210037,-0.000125,25.129800,-2.5952,0.518,10.22379,0.00000
2591.00,10.22409,25.210198,-0.000122,25.129840,-2.5952,0.518,10.22409,0.00000
2592.00,10.22397,25.210321,-0.000121,25.129921,-2.5952,0.518,10.22397,0.00000
2593.00,10.22359,25.210412,-0.000122,25.129943,-2.5952,0.518,10.22359,0.00000
2594.00,10.22354,25.210440,-0.000124,25.129939,-2.5952,0.518,10.22354,0.00000
2595.00,10.22364,25.210457,-0.000127,25.129948,-2.5952,0.518,10.22364,0.00000
2596.00,10.22355,25.210485,-0.000129,25.129982,-2.5952,0.519,10.22355,0.00000
2597.00,10.22359,25.210511,-0.000129,25.129959,-2.5953,0.519,10.22359,0.00000
2598.00,10.22367,25.210485,-0.000130,25.129916,-2.5953,0.519,10.22367,0.00000
2599.00,10.22487,25.210564,-0.000131,25.129878,-2.5953,0.519,10.22487,0.00000
2600.00,10.22615,25.210669,-0.000129,25.129897,-2.5953,0.519,10.22615,0.00000
2601.00,10.22534,25.210796,-0.000130,25.129876,-2.5953,0.519,10.22534,0.00000
2602.00,10.22490,25.210878,-0.000128,25.129865,-2.5952,0.519,10.22490,0.00000
2603.00,10.22494,25.210930,-0.000126,25.129842,-2.5952,0.520,10.22494,0.00000
2604.00,10.22355,25.210904,-0.000125,25.129797,-2.5952,0.520,10.22355,0.00000
2605.00,10.22221,25.210867,-0.000124,25.129752,-2.5952,0.520,10.22221,0.00000
2606.00,10.22227,25.210765,-0.000123,25.129696,-2.5951,0.520,10.22227,0.00000
2607.00,10.22218,25.210703,-0.000124,25.129679,-2.5951,0.520,10.22218,0.00000
2608.00,10.22222,25.210683,-0.000124,25.129670,-2.5951,0.520,10.22222,0.00000
2609.00,10.22298,25.210810,-0.000122,25.129810,-2.5950,0.520,10.22298,0.00000
2610.00,10.22391,25.210873,-0.000120,25.129853,-2.5949,0.520,10.22391,0.00000
2611.00,10.22410,25.210963,-0.000120,25.129878,-2.5949,0.520,10.22410,0.00000
2612.00,10.22506,25.211092,-0.000122,25.129949,-2.5948,0.520,10.22506,0.00000
@18,2.0000,4.0, 2610.064 
2613.00,10.22524,25.211053,-0.000125,25.129901,-2.5948,0.520,10.22524,0.00000
2614.00,10.22361,25.210962,-0.000129,25.129727,-2.5947,0.520,10.22361,0.00000
2615.00,10.21998,25.210995,-0.000130,25.129716,-2.5946,0.521,10.21998,0.00000
2616.00,10.21654,25.211045,-0.000129,25.129727,-2.5946,0.521,10.21654,0.00000
2617.00,10.21193,25.211097,-0.000132,25.129733,-2.5945,0.521,10.21193,0.00000
2618.00,10.20878,25.211261,-0.000128,25.129824,-2.5944,0.521,10.20878,0.00000
2619.00,10.20885,25.211321,-0.000131,25.129885,-2.5943,0.521,10.20885,0.00000
2620.00,10.21269,25.211423,-0.000139,25.129837,-2.5942,0.522,10.21269,0.00000
2621.00,10.21744,25.211473,-0.000145,25.129833,-2.5941,0.522,10.21744,0.00000
2622.00,10.22149,25.211488,-0.000141,25.129793,-2.5941,0.522,10.22149,0.00000
2623.00,10.22511,25.211454,-0.000142,25.129706,-2.5940,0.522,10.22511,0.00000
2624.00,10.22636,25.211525,-0.000136,25.129708,-2.5939,0.522,10.22636,0.00000
2625.00,10.22662,25.211519,-0.000130,25.129654,-2.5938,0.522,10.22662,0.00000
2626.00,10.22614,25.211478,-0.000124,25.129597,-2.5937,0.522,10.22614,0.00000
2627.00,10.22651,25.211445,-0.000128,25.129467,-2.5936,0.522,10.22651,0.00000
2628.00,10.22577,25.211545,-0.000127,25.129471,-2.5935,0.522,10.22577,0.00000
2629.00,10.22567,25.211549,-0.000126,25.129383,-2.5934,0.522,10.22567,0.00000
2630.00,10.22529,25.211612,-0.000126,25.129416,-2.5933,0.523,10.22529,0.00000
2631.00,10.22488,25.211706,-0.000131,25.129442,-2.5932,0.523,10.22488,0.00000
2632.00,10.22494,25.211877,-0.000127,25.129581,-2.5930,0.523,10.22494,0.00000
2633.00,10.22453,25.211865,-0.000129,25.129600,-2.5929,0.523,10.22453,0.00000
2634.00,10.22441,25.211928,-0.000133,25.129701,-2.5928,0.523,10.22441,0.00000
2635.00,10.22424,25.212001,-0.000132,25.129820,-2.5927,0.523,10.22424,0.00000
2636.00,10.22383,25.212106,-0.000131,25.129927,-2.5926,0.523,10.22383,0.00000
2637.00,10.22259,25.212139,-0.000132,25.129940,-2.5925,0.524,10.22259,0.00000
2638.00,10.22331,25.212182,-0.000131,25.129900,-2.5924,0.524,10.22331,0.00000
2639.00,10.22281,25.212253,-0.000129,25.129869,-2.5923,0.524,10.22281,0.00000
2640.00,10.22260,25.212305,-0.000132,25.129844,-2.5922,0.524,10.22260,0.00000
2641.00,10.22296,25.212296,-0.000135,25.129715,-2.5921,0.524,10.22296,0.00000
2642.00,10.22377,25.212293,-0.000137,25.129649,-2.5920,0.525,10.22377,0.00000
2643.00,10.22338,25.212320,-0.000139,25.129645,-2.5919,0.525,10.22338,0.00000
2644.00,10.22335,25.212350,-0.000138,25.129602,-2.5918,0.525,10.22335,0.00000
2645.00,10.22275,25.212336,-0.000136,25.129529,-2.5917,0.525,10.22275,0.00000
2646.00,10.22165,25.212347,-0.000133,25.129523,-2.5916,0.525,10.22165,0.00000
2647.00,10.22064,25.212309,-0.000132,25.129497,-2.5914,0.525,10.22064,0.00000
2648.00,10.22055,25.212330,-0.000130,25.129504,-2.5913,0.525,10.22055,0.00000
2649.00,10.22097,25.212356,-0.000126,25.129570,-2.5912,0.525,10.22097,0.00000
2650.00,10.22103,25.212350,-0.000124,25.129566,-2.5911,0.525,10.22103,0.00000
2651.00,10.22103,25.212375,-0.000123,25.129566,-2.5910,0.525,10.22103,0.00000
2652.00,10.22102,25.212495,-0.000122,25.129629,-2.5909,0.525,10.22102,0.00000
2653.00,10.22052,25.212631,-0.000122,25.129744,-2.5907,0.525,10.22052,0.00000
2654.00,10.22075,25.212617,-0.000127,25.129691,-2.5906,0.525,10.22075,0.00000
2655.00,10.22123,25.212644,-0.000128,25.129710,-2.5905,0.526,10.22123,0.00000
2656.00,10.22163,25.212750,-0.000126,25.129789,-2.5903,0.526,10.22163,0.00000
2657.00,10.22261,25.212790,-0.000131,25.129764,-2.5902,0.526,10.22261,0.00000
2658.00,10.22304,25.212789,-0.000135,25.129690,-2.5901,0.526,10.22304,0.00000
2659.00,10.22222,25.212821,-0.000137,25.129664,-2.5899,0.527,10.22222,0.00000
2660.00,10.22100,25.212954,-0.000137,25.129687,-2.5898,0.527,10.22100,0.00000
2661.00,10.22137,25.213025,-0.000142,25.129659,-2.5897,0.527,10.22137,0.00000
2662.00,10.22133,25.213030,-0.000138,25.129678,-2.5896,0.527,10.22133,0.00000
2663.00,10.22108,25.213116,-0.000136,25.129711,-2.5895,0.527,10.22108,0.00000
2664.00,10.22144,25.213222,-0.000131,25.129726,-2.5893,0.527,10.22144,0.00000
2665.00,10.22246,25.213217,-0.000132,25.129721,-2.5892,0.527,10.22246,0.00000
2666.00,10.22298,25.213172,-0.000129,25.129692,-2.5890,0.527,10.22298,0.00000
2667.00,10.22292,25.213238,-0.000126,25.129666,-2.5888,0.527,10.22292,0.00000
2668.00,10.22247,25.213276,-0.000126,25.129684,-2.5887,0.528,10.22247,0.00000
2669.00,10.22241,25.213329,-0.000129,25.129722,-2.5885,0.528,10.22241,0.00000
2670.00,10.22205,25.213305,-0.000132,25.129639,-2.5883,0.528,10.22205,0.00000
2671.00,10.22053,25.213356,-0.000131,25.129634,-2.5882,0.528,10.22053,0.00000
2672.00,10.22020,25.213421,-0.000136,25.129647,-2.5880,0.528,10.22020,0.00000
2673.00,10.22135,25.213446,-0.000134,25.129558,-2.5879,0.528,10.22135,0.00000
2674.00,10.22172,25.213460,-0.000133,25.129489,-2.5878,0.528,10.22172,0.00000
2675.00,10.22201,25.213649,-0.000127,25.129588,-2.5876,0.528,10.22201,0.00000
2676.00,10.22168,25.213775,-0.000127,25.129706,-2.5874,0.529,10.22168,0.00000
2677.00,10.22113,25.213886,-0.000124,25.129782,-2.5873,0.529,10.22113,0.00000
2678.00,10.21988,25.214004,-0.000122,25.129945,-2.5871,0.529,10.21988,0.00000
2679.00,10.21969,25.214047,-0.000122,25.130003,-2.5870,0.529,10.21969,0.00000
2680.00,10.21978,25.214028,-0.000123,25.129956,-2.5868,0.529,10.21978,0.00000
2681.00,10.22046,25.214136,-0.000125,25.129924,-2.5867,0.529,10.22046,0.00000
2682.00,10.22098,25.214078,-0.000120,25.129740,-2.5866,0.529,10.22098,0.00000
2683.00,10.22185,25.214104,-0.000123,25.129619,-2.5865,0.529,10.22185,0.00000
2684.00,10.22177,25.214161,-0.000127,25.129576,-2.5864,0.530,10.22177,0.00000
2685.00,10.22239,25.214194,-0.000132,25.129551,-2.5863,0.530,10.22239,0.00000
2686.00,10.22303,25.214141,-0.000134,25.129448,-2.5862,0.530,10.22303,0.00000
2687.00,10.22377,25.214231,-0.000139,25.129526,-2.5860,0.530,10.22377,0.00000
2688.00,10.22363,25.214294,-0.000138,25.129558,-2.5859,0.530,10.22363,0.00000
2689.00,10.22315,25.214423,-0.000136,25.129643,-2.5858,0.531,10.22315,0.00000
2690.00,10.22204,25.214517,-0.000133,25.129745,-2.5856,0.531,10.22204,0.00000
2691.00,10.22186,25.214518,-0.000127,25.129796,-2.5855,0.531,10.22186,0.00000
2692.00,10.22209,25.214552,-0.000125,25.129828,-2.5854,0.531,10.22209,0.00000
2693.00,10.22225,25.214595,-0.000124,25.129885,-2.5853,0.531,10.22225,0.00000
2694.00,10.22331,25.214617,-0.000122,25.129926,-2.5852,0.531,10.22331,0.00000
2695.00,10.22347,25.214657,-0.000116,25.129950,-2.5851,0.531,10.22347,0.00000
2696.00,10.22326,25.214806,-0.000116,25.130006,-2.5850,0.531,10.22326,0.00000
2697.00,10.22189,25.214864,-0.000116,25.130024,-2.5848,0.531,10.22189,0.00000
2698.00,10.22156,25.214880,-0.000118,25.129952,-2.5847,0.531,10.22156,0.00000
2699.00,10.22086,25.214853,-0.000120,25.129857,-2.5846,0.531,10.22086,0.00000
2700.00,10.22132,25.214944,-0.000124,25.129792,-2.5844,0.531,10.22132,0.00000
2701.00,10.22193,25.214956,-0.000129,25.129774,-2.5843,0.532,10.22193,0.00000
2702.00,10.22334,25.215122,-0.000128,25.129873,-2.5841,0.532,10.22334,0.00000
2703.00,10.22344,25.215145,-0.000124,25.129839,-2.5840,0.532,10.22344,0.00000
2704.00,10.22322,25.215299,-0.000126,25.129869,-2.5838,0.532,10.22322,0.00000
2705.00,10.22256,25.215238,-0.000128,25.129778,-2.5837,0.532,10.22256,0.00000
2706.00,10.22160,25.215288,-0.000129,25.129738,-2.5836,0.532,10.22160,0.00000
2707.00,10.22114,25.215192,-0.000134,25.129597,-2.5835,0.533,10.22114,0.00000
2708.00,10.22153,25.215232,-0.000136,25.129634,-2.5834,0.533,10.22153,0.00000
2709.00,10.22157,25.215107,-0.000135,25.129591,-2.5834,0.533,10.22157,0.00000
2710.00,10.22207,25.215082,-0.000134,25.129586,-2.5833,0.534,10.22207,0.00000
2711.00,10.22332,25.215055,-0.000130,25.129552,-2.5832,0.534,10.22332,0.00000
2712.00,10.22269,25.215091,-0.000128,25.129610,-2.5831,0.534,10.22269,0.00000
2713.00,10.22224,25.215135,-0.000126,25.129567,-2.5831,0.534,10.22224,0.00000
2714.00,10.22280,25.215296,-0.000125,25.129560,-2.5830,0.534,10.22280,0.00000
2715.00,10.22238,25.215491,-0.000124,25.129673,-2.5829,0.534,10.22238,0.00000
2716.00,10.22145,25.215609,-0.000125,25.129704,-2.5828,0.534,10.22145,0.00000
2717.00,10.22147,25.215682,-0.000123,25.129627,-2.5827,0.534,10.22147,0.00000
2718.00,10.22185,25.215758,-0.000125,25.129654,-2.5826,0.534,10.22185,0.00000
2719.00,10.22168,25.215846,-0.000129,25.129734,-2.5825,0.534,10.22168,0.00000
2720.00,10.22184,25.215936,-0.000131,25.129748,-2.5823,0.534,10.22184,0.00000
2721.00,10.22160,25.215971,-0.000131,25.129806,-2.5822,0.535,10.22160,0.00000
2722.00,10.22160,25.216001,-0.000130,25.129869,-2.5820,0.535,10.22160,0.00000
2723.00,10.22209,25.215979,-0.000125,25.129880,-2.5819,0.535,10.22209,0.00000
2724.00,10.22144,25.216023,-0.000123,25.129886,-2.5817,0.535,10.22144,0.00000
2725.00,10.22098,25.215917,-0.000121,25.129776,-2.5815,0.535,10.22098,0.00000
2726.00,10.22212,25.215860,-0.000122,25.129691,-2.5814,0.535,10.22212,0.00000
2727.00,10.22295,25.215946,-0.000123,25.129687,-2.5813,0.535,10.22295,0.00000
2728.00,10.22265,25.216011,-0.000127,25.129667,-2.5811,0.535,10.22265,0.00000
2729.00,10.22389,25.215916,-0.000128,25.129564,-2.5810,0.536,10.22389,0.00000
2730.00,10.22375,25.215986,-0.000124,25.129623,-2.5808,0.536,10.22375,0.00000
2731.00,10.22270,25.216128,-0.000124,25.129671,-2.5806,0.536,10.22270,0.00000
2732.00,10.22243,25.216159,-0.000118,25.129682,-2.5805,0.536,10.22243,0.00000
2733.00,10.22202,25.216287,-0.000115,25.129766,-2.5803,0.536,10.22202,0.00000
2734.00,10.22140,25.216440,-0.000113,25.129885,-2.5802,0.536,10.22140,0.00000
2735.00,10.22238,25.216540,-0.000115,25.129929,-2.5800,0.536,10.22238,0.00000
2736.00,10.22289,25.216577,-0.000113,25.129843,-2.5799,0.536,10.22289,0.00000
2737.00,10.22207,25.216667,-0.000116,25.129831,-2.5798,0.536,10.22207,0.00000
2738.00,10.22241,25.216726,-0.000118,25.129792,-2.5796,0.536,10.22241,0.00000
2739.00,10.22244,25.216813,-0.000119,25.129775,-2.5795,0.536,10.22244,0.00000
2740.00,10.22211,25.216845,-0.000122,25.129752,-2.5793,0.536,10.22211,0.00000
2741.00,10.22219,25.216831,-0.000124,25.129763,-2.5792,0.536,10.22219,0.00000
2742.00,10.22240,25.216815,-0.000127,25.129762,-2.5791,0.537,10.22240,0.00000
2743.00,10.22185,25.216788,-0.000126,25.129783,-2.5790,0.537,10.22185,0.00000
2744.00,10.22204,25.216740,-0.000124,25.129753,-2.5788,0.537,10.22204,0.00000
2745.00,10.22208,25.216728,-0.000121,25.129772,-2.5786,0.537,10.22208,0.00000
2746.00,10.22241,25.216776,-0.000118,25.129771,-2.5784,0.537,10.22241,0.00000
2747.00,10.22294,25.216878,-0.000118,25.129798,-2.5782,0.537,10.22294,0.00000
2748.00,10.22231,25.216967,-0.000119,25.129765,-2.5781,0.537,10.22231,0.00000
2749.00,10.22214,25.216993,-0.000122,25.129695,-2.5779,0.537,10.22214,0.00000
2750.00,10.22156,25.217061,-0.000124,25.129616,-2.5778,0.537,10.22156,0.00000
2751.00,10.22135,25.217225,-0.000131,25.129723,-2.5776,0.538,10.22135,0.00000
2752.00,10.22123,25.217341,-0.000134,25.129764,-2.5775,0.538,10.22123,0.00000
2753.00,10.22296,25.217419,-0.000135,25.129867,-2.5773,0.538,10.22296,0.00000
2754.00,10.22194,25.217530,-0.000134,25.129922,-2.5772,0.538,10.22194,0.00000
2755.00,10.22228,25.217691,-0.000133,25.129992,-2.5770,0.538,10.22228,0.00000
2756.00,10.22187,25.217673,-0.000131,25.129923,-2.5769,0.538,10.22187,0.00000
2757.00,10.22210,25.217610,-0.000129,25.129838,-2.5767,0.539,10.22210,0.00000
2758.00,10.22094,25.217573,-0.000124,25.129733,-2.5766,0.538,10.22094,0.00000
2759.00,10.22178,25.217608,-0.000123,25.129717,-2.5764,0.538,10.22178,0.00000
2760.00,10.22218,25.217611,-0.000123,25.129649,-2.5763,0.538,10.22218,0.00000
2761.00,10.22242,25.217715,-0.000123,25.129622,-2.5761,0.538,10.22242,0.00000
2762.00,10.22311,25.217816,-0.000122,25.129664,-2.5760,0.539,10.22311,0.00000
@19,2.0000,4.0, 2760.045 
2763.00,10.22379,25.217973,-0.000126,25.129712,-2.5758,0.539,10.22379,0.00000
2764.00,10.22256,25.218082,-0.000127,25.129774,-2.5756,0.539,10.22256,0.00000
2765.00,10.21962,25.218073,-0.000129,25.129792,-2.5755,0.539,10.21962,0.00000
2766.00,10.21588,25.218183,-0.000126,25.129943,-2.5753,0.539,10.21588,0.00000
2767.00,10.21139,25.218263,-0.000128,25.130001,-2.5751,0.539,10.21139,0.00000
2768.00,10.20826,25.218286,-0.000135,25.129928,-2.5749,0.540,10.20826,0.00000
2769.00,10.20796,25.218323,-0.000138,25.129926,-2.5747,0.540,10.20796,0.00000
2770.00,10.21053,25.218426,-0.000141,25.129897,-2.5745,0.540,10.21053,0.00000
2771.00,10.21488,25.218392,-0.000144,25.129785,-2.5743,0.541,10.21488,0.00000
2772.00,10.21961,25.218320,-0.000144,25.129666,-2.5741,0.541,10.21961,0.00000
2773.00,10.22353,25.218344,-0.000137,25.129718,-2.5739,0.541,10.22353,0.00000
2774.00,10.22584,25.218385,-0.000137,25.129727,-2.5737,0.541,10.22584,0.00000
2775.00,10.22652,25.218366,-0.000137,25.129738,-2.5735,0.541,10.22652,0.00000
2776.00,10.22547,25.218382,-0.000136,25.129754,-2.5733,0.541,10.22547,0.00000
2777.00,10.22447,25.218496,-0.000139,25.129806,-2.5731,0.542,10.22447,0.00000
2778.00,10.22334,25.218525,-0.000142,25.129762,-2.5728,0.542,10.22334,0.00000
2779.00,10.22278,25.218486,-0.000140,25.129698,-2.5727,0.542,10.22278,0.00000
2780.00,10.22232,25.218583,-0.000138,25.129749,-2.5724,0.542,10.22232,0.00000
2781.00,10.22309,25.218684,-0.000139,25.129723,-2.5722,0.542,10.22309,0.00000
2782.00,10.22290,25.218680,-0.000138,25.129685,-2.5720,0.542,10.22290,0.00000
2783.00,10.22290,25.218644,-0.000138,25.129712,-2.5718,0.542,10.22290,0.00000
2784.00,10.22261,25.218703,-0.000139,25.129786,-2.5716,0.542,10.22261,0.00000
2785.00,10.22215,25.218765,-0.000141,25.129856,-2.5714,0.543,10.22215,0.00000
2786.00,10.22195,25.218737,-0.000141,25.129868,-2.5712,0.543,10.22195,0.00000
2787.00,10.22241,25.218766,-0.000139,25.129872,-2.5711,0.543,10.22241,0.00000
2788.00,10.22193,25.218956,-0.000135,25.129910,-2.5709,0.543,10.22193,0.00000
2789.00,10.22148,25.218999,-0.000128,25.129821,-2.5707,0.543,10.22148,0.00000
2790.00,10.22140,25.219117,-0.000127,25.129766,-2.5706,0.543,10.22140,0.00000
2791.00,10.22090,25.219157,-0.000128,25.129798,-2.5704,0.543,10.22090,0.00000
2792.00,10.22054,25.219229,-0.000129,25.129880,-2.5702,0.543,10.22054,0.00000
2793.00,10.22055,25.219167,-0.000130,25.129827,-2.5701,0.543,10.22055,0.00000
2794.00,10.22102,25.219186,-0.000133,25.129842,-2.5699,0.543,10.22102,0.00000
2795.00,10.22123,25.219143,-0.000132,25.129872,-2.5698,0.543,10.22123,0.00000
2796.00,10.22217,25.219217,-0.000131,25.129924,-2.5696,0.543,10.22217,0.00000
2797.00,10.22196,25.219255,-0.000129,25.129904,-2.5695,0.544,10.22196,0.00000
2798.00,10.22282,25.219239,-0.000130,25.129857,-2.5693,0.544,10.22282,0.00000
2799.00,10.22316,25.219311,-0.000133,25.129843,-2.5692,0.544,10.22316,0.00000
2800.00,10.22295,25.219342,-0.000136,25.129785,-2.5690,0.545,10.22295,0.00000
2801.00,10.22200,25.219412,-0.000134,25.129701,-2.5689,0.545,10.22200,0.00000
2802.00,10.22211,25.219487,-0.000129,25.129627,-2.5687,0.544,10.22211,0.00000
2803.00,10.22132,25.219578,-0.000129,25.129664,-2.5686,0.545,10.22132,0.00000
2804.00,10.22032,25.219638,-0.000126,25.129710,-2.5684,0.545,10.22032,0.00000
2805.00,10.22042,25.219553,-0.000125,25.129646,-2.5683,0.545,10.22042,0.00000
2806.00,10.22102,25.219549,-0.000128,25.129683,-2.5681,0.545,10.22102,0.00000
2807.00,10.22091,25.219575,-0.000134,25.129750,-2.5679,0.545,10.22091,0.00000
2808.00,10.22088,25.219652,-0.000132,25.129768,-2.5677,0.545,10.22088,0.00000
2809.00,10.22207,25.219678,-0.000130,25.129711,-2.5676,0.545,10.22207,0.00000
2810.00,10.22159,25.219877,-0.000125,25.129778,-2.5674,0.545,10.22159,0.00000
2811.00,10.22092,25.219897,-0.000120,25.129711,-2.5672,0.545,10.22092,0.00000
2812.00,10.22108,25.219812,-0.000118,25.129627,-2.5670,0.545,10.22108,0.00000
2813.00,10.22156,25.219924,-0.000121,25.129662,-2.5668,0.545,10.22156,0.00000
2814.00,10.22110,25.220002,-0.000125,25.129654,-2.5666,0.546,10.22110,0.00000
2815.00,10.22214,25.219935,-0.000131,25.129580,-2.5664,0.546,10.22214,0.00000
2816.00,10.22186,25.219978,-0.000134,25.129562,-2.5662,0.546,10.22186,0.00000
2817.00,10.22193,25.220098,-0.000136,25.129547,-2.5660,0.546,10.22193,0.00000
2818.00,10.22122,25.220050,-0.000134,25.129474,-2.5658,0.546,10.22122,0.00000
2819.00,10.22139,25.220148,-0.000134,25.129558,-2.5655,0.546,10.22139,0.00000
2820.00,10.22164,25.220330,-0.000132,25.129680,-2.5653,0.547,10.22164,0.00000
2821.00,10.22169,25.220379,-0.000132,25.129708,-2.5651,0.547,10.22169,0.00000
2822.00,10.22137,25.220510,-0.000130,25.129768,-2.5648,0.547,10.22137,0.00000
2823.00,10.22174,25.220552,-0.000132,25.129754,-2.5646,0.547,10.22174,0.00000
2824.00,10.22206,25.220594,-0.000131,25.129711,-2.5644,0.547,10.22206,0.00000
2825.00,10.22218,25.220669,-0.000132,25.129687,-2.5642,0.547,10.22218,0.00000
2826.00,10.22290,25.220771,-0.000132,25.129698,-2.5640,0.547,10.22290,0.00000
2827.00,10.22237,25.220869,-0.000131,25.129717,-2.5638,0.547,10.22237,0.00000
2828.00,10.22220,25.220952,-0.000131,25.129685,-2.5635,0.547,10.22220,0.00000
2829.00,10.22159,25.220998,-0.000131,25.129674,-2.5633,0.548,10.22159,0.00000
2830.00,10.22025,25.220924,-0.000130,25.129575,-2.5631,0.548,10.22025,0.00000
2831.00,10.22004,25.220935,-0.000131,25.129606,-2.5629,0.548,10.22004,0.00000
2832.00,10.22054,25.220950,-0.000132,25.129631,-2.5626,0.548,10.22054,0.00000
2833.00,10.22097,25.221030,-0.000129,25.129653,-2.5624,0.548,10.22097,0.00000
2834.00,10.22072,25.221122,-0.000128,25.129709,-2.5622,0.548,10.22072,0.00000
2835.00,10.22143,25.221283,-0.000126,25.129786,-2.5619,0.548,10.22143,0.00000
2836.00,10.22180,25.221401,-0.000124,25.129745,-2.5617,0.548,10.22180,0.00000
2837.00,10.22254,25.221500,-0.000125,25.129769,-2.5614,0.549,10.22254,0.00000
2838.00,10.22236,25.221589,-0.000126,25.129830,-2.5611,0.549,10.22236,0.00000
2839.00,10.22256,25.221651,-0.000129,25.129864,-2.5608,0.549,10.22256,0.00000
2840.00,10.22207,25.221599,-0.000132,25.129860,-2.5606,0.550,10.22207,0.00000
2841.00,10.22180,25.221697,-0.000132,25.129948,-2.5604,0.550,10.22180,0.00000
2842.00,10.22121,25.221658,-0.000135,25.129925,-2.5602,0.550,10.22121,0.00000
2843.00,10.22140,25.221591,-0.000134,25.129879,-2.5600,0.550,10.22140,0.00000
2844.00,10.22186,25.221631,-0.000130,25.129886,-2.5598,0.550,10.22186,0.00000
2845.00,10.22224,25.221658,-0.000128,25.129825,-2.5596,0.550,10.22224,0.00000
2846.00,10.22188,25.221585,-0.000125,25.129703,-2.5594,0.550,10.22188,0.00000
2847.00,10.22106,25.221546,-0.000122,25.129580,-2.5592,0.550,10.22106,0.00000
2848.00,10.22068,25.221638,-0.000126,25.129591,-2.5589,0.550,10.22068,0.00000
2849.00,10.22045,25.221546,-0.000131,25.129412,-2.5587,0.551,10.22045,0.00000
2850.00,10.22047,25.221570,-0.000130,25.129388,-2.5585,0.551,10.22047,0.00000
2851.00,10.22078,25.221593,-0.000137,25.129404,-2.5583,0.551,10.22078,0.00000
2852.00,10.22127,25.221738,-0.000138,25.129512,-2.5580,0.551,10.22127,0.00000
2853.00,10.22110,25.221773,-0.000133,25.129561,-2.5578,0.552,10.22110,0.00000
2854.00,10.22153,25.221901,-0.000129,25.129660,-2.5576,0.551,10.22153,0.00000
2855.00,10.22205,25.221999,-0.000130,25.129695,-2.5575,0.551,10.22205,0.00000
2856.00,10.22220,25.222056,-0.000126,25.129696,-2.5573,0.551,10.22220,0.00000
2857.00,10.22294,25.222154,-0.000126,25.129684,-2.5571,0.552,10.22294,0.00000
2858.00,10.22323,25.222219,-0.000128,25.129630,-2.5569,0.552,10.22323,0.00000
2859.00,10.22245,25.222227,-0.000132,25.129685,-2.5567,0.552,10.22245,0.00000
2860.00,10.22153,25.222183,-0.000133,25.129649,-2.5565,0.552,10.22153,0.00000
2861.00,10.22073,25.222203,-0.000131,25.129607,-2.5564,0.552,10.22073,0.00000
2862.00,10.21933,25.222157,-0.000128,25.129579,-2.5562,0.552,10.21933,0.00000
2863.00,10.21948,25.222178,-0.000129,25.129612,-2.5560,0.553,10.21948,0.00000
2864.00,10.21912,25.222198,-0.000127,25.129589,-2.5559,0.553,10.21912,0.00000
2865.00,10.21967,25.222306,-0.000129,25.129701,-2.5557,0.553,10.21967,0.00000
2866.00,10.21992,25.222330,-0.000131,25.129759,-2.5555,0.553,10.21992,0.00000
2867.00,10.22122,25.222353,-0.000133,25.129741,-2.5553,0.554,10.22122,0.00000
2868.00,10.22118,25.222392,-0.000131,25.129704,-2.5551,0.554,10.22118,0.00000
2869.00,10.22124,25.222414,-0.000134,25.129597,-2.5549,0.554,10.22124,0.00000
2870.00,10.22149,25.222535,-0.000134,25.129621,-2.5548,0.554,10.22149,0.00000
2871.00,10.22236,25.222669,-0.000134,25.129648,-2.5546,0.554,10.22236,0.00000
2872.00,10.22215,25.222880,-0.000132,25.129805,-2.5545,0.554,10.22215,0.00000
2873.00,10.22284,25.222978,-0.000131,25.129883,-2.5543,0.554,10.22284,0.00000
2874.00,10.22347,25.223047,-0.000128,25.129996,-2.5541,0.555,10.22347,0.00000
2875.00,10.22349,25.223051,-0.000126,25.129945,-2.5539,0.554,10.22349,0.00000
2876.00,10.22295,25.223045,-0.000126,25.129906,-2.5537,0.555,10.22295,0.00000
2877.00,10.22253,25.223005,-0.000126,25.129918,-2.5536,0.555,10.22253,0.00000
2878.00,10.22186,25.223012,-0.000126,25.129911,-2.5534,0.555,10.22186,0.00000
2879.00,10.22174,25.223174,-0.000122,25.129911,-2.5532,0.555,10.22174,0.00000
2880.00,10.22171,25.223238,-0.000117,25.129888,-2.5530,0.555,10.22171,0.00000
2881.00,10.22144,25.223335,-0.000116,25.129925,-2.5528,0.554,10.22144,0.00000
2882.00,10.22139,25.223390,-0.000114,25.129822,-2.5526,0.555,10.22139,0.00000
2883.00,10.22073,25.223522,-0.000115,25.129806,-2.5524,0.555,10.22073,0.00000
2884.00,10.22088,25.223549,-0.000117,25.129748,-2.5523,0.555,10.22088,0.00000
2885.00,10.21960,25.223557,-0.000122,25.129710,-2.5521,0.555,10.21960,0.00000
2886.00,10.22006,25.223704,-0.000124,25.129828,-2.5519,0.555,10.22006,0.00000
2887.00,10.22007,25.223783,-0.000126,25.129890,-2.5518,0.556,10.22007,0.00000
2888.00,10.22134,25.223777,-0.000127,25.129910,-2.5516,0.556,10.22134,0.00000
2889.00,10.22176,25.223687,-0.000129,25.129849,-2.5514,0.556,10.22176,0.00000
2890.00,10.22228,25.223747,-0.000128,25.129881,-2.5512,0.556,10.22228,0.00000
2891.00,10.22292,25.223780,-0.000128,25.129730,-2.5511,0.556,10.22292,0.00000
2892.00,10.22327,25.223789,-0.000131,25.129583,-2.5509,0.556,10.22327,0.00000
2893.00,10.22336,25.223876,-0.000132,25.129514,-2.5507,0.556,10.22336,0.00000
2894.00,10.22302,25.224076,-0.000131,25.129659,-2.5506,0.557,10.22302,0.00000
2895.00,10.22331,25.224215,-0.000132,25.129737,-2.5504,0.557,10.22331,0.00000
2896.00,10.22228,25.224204,-0.000135,25.129752,-2.5502,0.557,10.22228,0.00000
2897.00,10.22225,25.224177,-0.000133,25.129768,-2.5500,0.557,10.22225,0.00000
2898.00,10.22127,25.224127,-0.000129,25.129779,-2.5498,0.557,10.22127,0.00000
2899.00,10.22086,25.224144,-0.000126,25.129776,-2.5496,0.557,10.22086,0.00000
2900.00,10.22145,25.224106,-0.000124,25.129727,-2.5494,0.557,10.22145,0.00000
2901.00,10.22121,25.224118,-0.000120,25.129729,-2.5492,0.557,10.22121,0.00000
2902.00,10.22160,25.224300,-0.000118,25.129852,-2.5490,0.557,10.22160,0.00000
2903.00,10.22190,25.224393,-0.000120,25.129879,-2.5489,0.558,10.22190,0.00000
2904.00,10.22223,25.224402,-0.000125,25.129828,-2.5487,0.558,10.22223,0.00000
2905.00,10.22210,25.224421,-0.000126,25.129814,-2.5485,0.558,10.22210,0.00000
2906.00,10.22265,25.224428,-0.000124,25.129792,-2.5484,0.558,10.22265,0.00000
2907.00,10.22194,25.224322,-0.000126,25.129693,-2.5482,0.558,10.22194,0.00000
2908.00,10.22216,25.224354,-0.000129,25.129716,-2.5481,0.558,10.22216,0.00000
2909.00,10.22229,25.224397,-0.000128,25.129795,-2.5479,0.558,10.22229,0.00000
2910.00,10.22172,25.224489,-0.000125,25.129805,-2.5477,0.558,10.22172,0.00000
2911.00,10.22178,25.224613,-0.000125,25.129868,-2.5476,0.559,10.22178,0.00000
2912.00,10.22241,25.224690,-0.000123,25.129912,-2.5474,0.559,10.22241,0.00000
@20,2.0000,4.0, 2910.039 
2913.00,10.22229,25.224682,-0.000122,25.129834,-2.5472,0.559,10.22229,0.00000
2914.00,10.22149,25.224674,-0.000128,25.129720,-2.5471,0.559,10.22149,0.00000
2915.00,10.21934,25.224728,-0.000132,25.129720,-2.5470,0.559,10.21934,0.00000
2916.00,10.21629,25.224788,-0.000133,25.129759,-2.5468,0.560,10.21629,0.00000
2917.00,10.21228,25.224824,-0.000135,25.129657,-2.5467,0.560,10.21228,0.00000
2918.00,10.20980,25.224954,-0.000133,25.129691,-2.5466,0.560,10.20980,0.00000
2919.00,10.20951,25.225020,-0.000129,25.129675,-2.5465,0.560,10.20951,0.00000
2920.00,10.21194,25.225049,-0.000129,25.129631,-2.5463,0.560,10.21194,0.00000
2921.00,10.21494,25.224926,-0.000132,25.129450,-2.5462,0.560,10.21494,0.00000
2922.00,10.21912,25.224936,-0.000136,25.129459,-2.5461,0.561,10.21912,0.00000
2923.00,10.22235,25.224998,-0.000137,25.129507,-2.5459,0.561,10.22235,0.00000
2924.00,10.22399,25.225119,-0.000136,25.129586,-2.5458,0.561,10.22399,0.00000
2925.00,10.22469,25.225254,-0.000136,25.129704,-2.5457,0.561,10.22469,0.00000
2926.00,10.22524,25.225466,-0.000133,25.129864,-2.5455,0.561,10.22524,0.00000
2927.00,10.22561,25.225578,-0.000130,25.129897,-2.5454,0.561,10.22561,0.00000
2928.00,10.22512,25.225510,-0.000132,25.129790,-2.5453,0.561,10.22512,0.00000
2929.00,10.22594,25.225492,-0.000133,25.129704,-2.5452,0.561,10.22594,0.00000
2930.00,10.22547,25.225430,-0.000127,25.129546,-2.5451,0.561,10.22547,0.00000
2931.00,10.22474,25.225410,-0.000125,25.129431,-2.5451,0.561,10.22474,0.00000
2932.00,10.22417,25.225381,-0.000126,25.129378,-2.5450,0.561,10.22417,0.00000
2933.00,10.22343,25.225537,-0.000123,25.129468,-2.5449,0.561,10.22343,0.00000
2934.00,10.22192,25.225590,-0.000124,25.129504,-2.5448,0.561,10.22192,0.00000
2935.00,10.22221,25.225643,-0.000129,25.129614,-2.5447,0.562,10.22221,0.00000
2936.00,10.22224,25.225687,-0.000132,25.129620,-2.5446,0.562,10.22224,0.00000
2937.00,10.22290,25.225775,-0.000130,25.129672,-2.5444,0.562,10.22290,0.00000
2938.00,10.22363,25.225837,-0.000131,25.129680,-2.5443,0.562,10.22363,0.00000
2939.00,10.22342,25.225929,-0.000133,25.129709,-2.5442,0.562,10.22342,0.00000
2940.00,10.22277,25.225999,-0.000133,25.129682,-2.5441,0.563,10.22277,0.00000
2941.00,10.22261,25.226009,-0.000134,25.129724,-2.5440,0.563,10.22261,0.00000
2942.00,10.22176,25.226070,-0.000136,25.129738,-2.5440,0.563,10.22176,0.00000
2943.00,10.22091,25.226040,-0.000135,25.129633,-2.5439,0.563,10.22091,0.00000
2944.00,10.22118,25.225992,-0.000130,25.129557,-2.5438,0.563,10.22118,0.00000
2945.00,10.22118,25.225991,-0.000128,25.129478,-2.5438,0.563,10.22118,0.00000
2946.00,10.22132,25.226042,-0.000131,25.129497,-2.5437,0.564,10.22132,0.00000
2947.00,10.22161,25.226139,-0.000128,25.129565,-2.5436,0.564,10.22161,0.00000
2948.00,10.22244,25.226227,-0.000129,25.129664,-2.5435,0.564,10.22244,0.00000
2949.00,10.22201,25.226348,-0.000132,25.129722,-2.5434,0.564,10.22201,0.00000
2950.00,10.22234,25.226474,-0.000133,25.129783,-2.5434,0.564,10.22234,0.00000
2951.00,10.22215,25.226617,-0.000129,25.129814,-2.5433,0.564,10.22215,0.00000
2952.00,10.22185,25.226713,-0.000128,25.129892,-2.5432,0.564,10.22185,0.00000
2953.00,10.22144,25.226741,-0.000127,25.129872,-2.5432,0.564,10.22144,0.00000
2954.00,10.22199,25.226765,-0.000122,25.129833,-2.5431,0.564,10.22199,0.00000
2955.00,10.22233,25.226710,-0.000122,25.129767,-2.5431,0.564,10.22233,0.00000
2956.00,10.22328,25.226597,-0.000127,25.129646,-2.5431,0.564,10.22328,0.00000
2957.00,10.22362,25.226571,-0.000130,25.129485,-2.5431,0.565,10.22362,0.00000
2958.00,10.22363,25.226624,-0.000132,25.129467,-2.5431,0.565,10.22363,0.00000
2959.00,10.22281,25.226716,-0.000135,25.129519,-2.5431,0.565,10.22281,0.00000
2960.00,10.22181,25.226874,-0.000132,25.129650,-2.5431,0.565,10.22181,0.00000
2961.00,10.22119,25.226975,-0.000127,25.129713,-2.5431,0.565,10.22119,0.00000
2962.00,10.22057,25.227096,-0.000126,25.129715,-2.5431,0.565,10.22057,0.00000
2963.00,10.22054,25.227104,-0.000123,25.129611,-2.5430,0.565,10.22054,0.00000
2964.00,10.22128,25.227131,-0.000123,25.129573,-2.5428,0.565,10.22128,0.00000
2965.00,10.22210,25.227084,-0.000128,25.129475,-2.5427,0.565,10.22210,0.00000
2966.00,10.22207,25.227190,-0.000129,25.129523,-2.5427,0.566,10.22207,0.00000
2967.00,10.22188,25.227243,-0.000130,25.129657,-2.5426,0.566,10.22188,0.00000
2968.00,10.22243,25.227306,-0.000133,25.129692,-2.5425,0.566,10.22243,0.00000
2969.00,10.22365,25.227307,-0.000135,25.129650,-2.5425,0.566,10.22365,0.00000
2970.00,10.22326,25.227357,-0.000132,25.129634,-2.5425,0.566,10.22326,0.00000
2971.00,10.22303,25.227381,-0.000133,25.129566,-2.5425,0.566,10.22303,0.00000
2972.00,10.22369,25.227198,-0.000134,25.129361,-2.5424,0.566,10.22369,0.00000
2973.00,10.22306,25.227195,-0.000132,25.129421,-2.5424,0.566,10.22306,0.00000
2974.00,10.22200,25.227305,-0.000128,25.129524,-2.5423,0.566,10.22200,0.00000
2975.00,10.22169,25.227397,-0.000129,25.129621,-2.5422,0.567,10.22169,0.00000
2976.00,10.22238,25.227453,-0.000125,25.129639,-2.5422,0.567,10.22238,0.00000
2977.00,10.22159,25.227574,-0.000123,25.129657,-2.5421,0.566,10.22159,0.00000
2978.00,10.22151,25.227661,-0.000123,25.129649,-2.5421,0.567,10.22151,0.00000
2979.00,10.22130,25.227539,-0.000123,25.129489,-2.5421,0.567,10.22130,0.00000
2980.00,10.22254,25.227581,-0.000127,25.129402,-2.5420,0.567,10.22254,0.00000
2981.00,10.22341,25.227684,-0.000127,25.129411,-2.5419,0.567,10.22341,0.00000
2982.00,10.22416,25.227810,-0.000131,25.129559,-2.5419,0.567,10.22416,0.00000
2983.00,10.22505,25.227831,-0.000133,25.129590,-2.5418,0.568,10.22505,0.00000
2984.00,10.22535,25.228004,-0.000134,25.129768,-2.5417,0.568,10.22535,0.00000
2985.00,10.22438,25.228046,-0.000133,25.129792,-2.5417,0.568,10.22438,0.00000
2986.00,10.22318,25.228033,-0.000136,25.129824,-2.5417,0.568,10.22318,0.00000
2987.00,10.22334,25.228067,-0.000136,25.129801,-2.5416,0.569,10.22334,0.00000
2988.00,10.22340,25.228108,-0.000138,25.129737,-2.5416,0.569,10.22340,0.00000
2989.00,10.22206,25.228226,-0.000139,25.129726,-2.5416,0.569,10.22206,0.00000
2990.00,10.22190,25.228328,-0.000139,25.129694,-2.5416,0.569,10.22190,0.00000
2991.00,10.22180,25.228383,-0.000138,25.129633,-2.5416,0.570,10.22180,0.00000
2992.00,10.22134,25.228473,-0.000136,25.129641,-2.5415,0.570,10.22134,0.00000
2993.00,10.22145,25.228630,-0.000136,25.129714,-2.5415,0.570,10.22145,0.00000
2994.00,10.22236,25.228697,-0.000131,25.129679,-2.5415,0.570,10.22236,0.00000
2995.00,10.22294,25.228914,-0.000129,25.129783,-2.5414,0.570,10.22294,0.00000
2996.00,10.22271,25.228993,-0.000127,25.129868,-2.5414,0.570,10.22271,0.00000
2997.00,10.22258,25.228939,-0.000126,25.129817,-2.5414,0.570,10.22258,0.00000
2998.00,10.22152,25.228873,-0.000125,25.129752,-2.5414,0.570,10.22152,0.00000
2999.00,10.22112,25.228808,-0.000131,25.129731,-2.5414,0.570,10.22112,0.00000
3000.00,10.22126,25.228595,-0.000131,25.129628,-2.5413,0.570,10.22126,0.00000
3001.00,10.22211,25.228556,-0.000134,25.129530,-2.5413,0.570,10.22211,0.00000
3002.00,10.22266,25.228586,-0.000135,25.129403,-2.5413,0.570,10.22266,0.00000
3003.00,10.22334,25.228665,-0.000136,25.129450,-2.5412,0.571,10.22334,0.00000
3004.00,10.22431,25.228680,-0.000135,25.129448,-2.5412,0.571,10.22431,0.00000
3005.00,10.22455,25.228811,-0.000136,25.129492,-2.5412,0.571,10.22455,0.00000
3006.00,10.22284,25.228880,-0.000138,25.129467,-2.5411,0.571,10.22284,0.00000
3007.00,10.22233,25.228956,-0.000135,25.129495,-2.5411,0.571,10.22233,0.00000
3008.00,10.22201,25.229079,-0.000131,25.129475,-2.5410,0.571,10.22201,0.00000
3009.00,10.22178,25.229177,-0.000133,25.129538,-2.5409,0.571,10.22178,0.00000
3010.00,10.22067,25.229162,-0.000135,25.129498,-2.5409,0.572,10.22067,0.00000
3011.00,10.22172,25.229323,-0.000132,25.129577,-2.5408,0.572,10.22172,0.00000
3012.00,10.22297,25.229484,-0.000136,25.129708,-2.5408,0.572,10.22297,0.00000
3013.00,10.22280,25.229447,-0.000140,25.129712,-2.5407,0.572,10.22280,0.00000
3014.00,10.22223,25.229490,-0.000139,25.129707,-2.5406,0.573,10.22223,0.00000
3015.00,10.22249,25.229573,-0.000139,25.129732,-2.5405,0.573,10.22249,0.00000
3016.00,10.22205,25.229630,-0.000139,25.129805,-2.5405,0.573,10.22205,0.00000
3017.00,10.22075,25.229680,-0.000136,25.129817,-2.5404,0.573,10.22075,0.00000
3018.00,10.22084,25.229833,-0.000132,25.129931,-2.5403,0.573,10.22084,0.00000
3019.00,10.22109,25.229905,-0.000129,25.129870,-2.5403,0.573,10.22109,0.00000
3020.00,10.22133,25.229917,-0.000126,25.129906,-2.5402,0.573,10.22133,0.00000
3021.00,10.22234,25.229895,-0.000122,25.129850,-2.5402,0.573,10.22234,0.00000
3022.00,10.22290,25.229897,-0.000122,25.129805,-2.5401,0.573,10.22290,0.00000
3023.00,10.22347,25.229885,-0.000119,25.129719,-2.5400,0.573,10.22347,0.00000
3024.00,10.22346,25.229909,-0.000122,25.129729,-2.5400,0.573,10.22346,0.00000
3025.00,10.22356,25.229965,-0.000123,25.129766,-2.5399,0.573,10.22356,0.00000
3026.00,10.22283,25.229915,-0.000125,25.129746,-2.5398,0.573,10.22283,0.00000
3027.00,10.22230,25.229809,-0.000123,25.129666,-2.5398,0.574,10.22230,0.00000
3028.00,10.22186,25.229858,-0.000126,25.129671,-2.5398,0.574,10.22186,0.00000
3029.00,10.22203,25.229943,-0.000123,25.129736,-2.5397,0.574,10.22203,0.00000
3030.00,10.22176,25.229982,-0.000127,25.129687,-2.5397,0.574,10.22176,0.00000
3031.00,10.22136,25.230040,-0.000127,25.129625,-2.5396,0.574,10.22136,0.00000
3032.00,10.22184,25.230130,-0.000128,25.129666,-2.5396,0.574,10.22184,0.00000
3033.00,10.22246,25.230076,-0.000128,25.129601,-2.5396,0.574,10.22246,0.00000
3034.00,10.22326,25.230186,-0.000127,25.129660,-2.5395,0.575,10.22326,0.00000
3035.00,10.22297,25.230272,-0.000123,25.129728,-2.5395,0.574,10.22297,0.00000
3036.00,10.22325,25.230381,-0.000124,25.129828,-2.5395,0.575,10.22325,0.00000
3037.00,10.22281,25.230429,-0.000126,25.129829,-2.5395,0.575,10.22281,0.00000
3038.00,10.22218,25.230464,-0.000132,25.129794,-2.5394,0.575,10.22218,0.00000
3039.00,10.22138,25.230419,-0.000132,25.129685,-2.5394,0.575,10.22138,0.00000
3040.00,10.22239,25.230399,-0.000132,25.129580,-2.5395,0.576,10.22239,0.00000
3041.00,10.22380,25.230306,-0.000133,25.129432,-2.5395,0.576,10.22380,0.00000
3042.00,10.22399,25.230412,-0.000133,25.129473,-2.5395,0.576,10.22399,0.00000
3043.00,10.22301,25.230604,-0.000129,25.129622,-2.5395,0.576,10.22301,0.00000
3044.00,10.22323,25.230748,-0.000131,25.129679,-2.5395,0.576,10.22323,0.00000
3045.00,10.22305,25.230886,-0.000135,25.129727,-2.5394,0.576,10.22305,0.00000
3046.00,10.22193,25.231130,-0.000134,25.129872,-2.5394,0.576,10.22193,0.00000
3047.00,10.22218,25.231217,-0.000134,25.129792,-2.5394,0.576,10.22218,0.00000
3048.00,10.22290,25.231255,-0.000133,25.129780,-2.5395,0.576,10.22290,0.00000
3049.00,10.22294,25.231216,-0.000136,25.129714,-2.5395,0.577,10.22294,0.00000
3050.00,10.22307,25.231221,-0.000134,25.129748,-2.5395,0.577,10.22307,0.00000
3051.00,10.22374,25.231230,-0.000133,25.129777,-2.5395,0.577,10.22374,0.00000
3052.00,10.22349,25.231166,-0.000132,25.129831,-2.5394,0.577,10.22349,0.00000
3053.00,10.22351,25.231086,-0.000132,25.129682,-2.5394,0.577,10.22351,0.00000
3054.00,10.22336,25.231138,-0.000132,25.129712,-2.5393,0.577,10.22336,0.00000
3055.00,10.22208,25.231137,-0.000128,25.129638,-2.5393,0.578,10.22208,0.00000
3056.00,10.22136,25.231181,-0.000131,25.129579,-2.5393,0.578,10.22136,0.00000
3057.00,10.22126,25.231334,-0.000127,25.129626,-2.5392,0.578,10.22126,0.00000
3058.00,10.22147,25.231409,-0.000129,25.129711,-2.5392,0.578,10.22147,0.00000
3059.00,10.22196,25.231548,-0.000127,25.129723,-2.5392,0.578,10.22196,0.00000
3060.00,10.22328,25.231697,-0.000127,25.129747,-2.5391,0.578,10.22328,0.00000
3061.00,10.22381,25.231756,-0.000121,25.129717,-2.5391,0.578,10.22381,0.00000
3062.00,10.22419,25.231915,-0.000122,25.129764,-2.5390,0.578,10.22419,0.00000
