# Supplementary material for: Coil-to-α-helix transition at the Nup358-BicD2 interface activates BicD2 for dynein recruitment
Source: eLife. 2022 Mar 1;11:e74714. doi: 10.7554/eLife.74714 (PMC8956292; doi:10.7554/eLife.74714)
Supplement: Figure 6—source data 1. [file elife-74714-fig6-data1.zip]

Archive with 8 entries (7 files):
- SAXS_raw_data/
- SAXS_raw_data/SAXS.cfg
- SAXS_raw_data/.DS_Store
- __MACOSX/SAXS_raw_data/._.DS_Store
- SAXS_raw_data/S_A_BicD2_11_1_001_0019.dat
- SAXS_raw_data/S_A_Nup358_5_4_001_0019.dat
- SAXS_raw_data/S_A_Nup358_BicD2_mix_001_0019.dat
- __MACOSX/SAXS_raw_data/._S_A_Nup358_BicD2_mix_001_0019.dat
