# Supplementary material for: Coil-to-α-helix transition at the Nup358-BicD2 interface activates BicD2 for dynein recruitment
Source: eLife. 2022 Mar 1;11:e74714. doi: 10.7554/eLife.74714 (PMC8956292; doi:10.7554/eLife.74714)
Supplement: Figure 6—source data 1. [file elife-74714-fig6-data1.zip › SAXS_raw_data/SAXS.cfg]

{
    "ATSASDir": "", 
    "AlphaPoints": 16, 
    "AutoAvg": false, 
    "AutoAvgNameRegExp": "", 
    "AutoAvgNoOfFrames": 1, 
    "AutoAvgRegExp": "", 
    "AutoAvgRemovePlots": false, 
    "AutoBIFT": false, 
    "AutoBgSubRegExp": "", 
    "AutoBgSubtract": false, 
    "AutoSaveOnAvgFiles": false, 
    "AutoSaveOnBift": false, 
    "AutoSaveOnGnom": false, 
    "AutoSaveOnImageFiles": false, 
    "AutoSaveOnSub": false, 
    "AveragedFilePath": "None", 
    "BiftFilePath": "None", 
    "Binsize": 1, 
    "CalibrateMan": true, 
    "DarkCorrEnabled": false, 
    "DarkCorrFilename": null, 
    "DatHeaderOnTop": false, 
    "DetectorFlipLR": true, 
    "DetectorFlipUD": false, 
    "DetectorFlipped90": false, 
    "DetectorPixelSize": 172.0, 
    "DmaxPoints": 10, 
    "DoSolidAngleCorrection": true, 
    "EnableNormalization": true, 
    "EnableOnlineFiltering": true, 
    "EndPoint": 0, 
    "FileHdrList": {
        "Epoch": "2", 
        "I1": "0", 
        "I2": "1086", 
        "I3": "1141", 
        "Seconds": "1", 
        "Time": "4.0531158e-06", 
        "date": "Fri Feb 06 00:41:09 2015", 
        "diode": "146337", 
        "gdoor": "1211", 
        "hep": "0", 
        "hepstat": "1031", 
        "und_E1": "3.394729", 
        "und_K": "1.8803774", 
        "und_phi": "80.626056"
    }, 
    "GnomFilePath": "None", 
    "HeaderBindList": {
        "Beam X Center": [
            "Xcenter", 
            null, 
            ""
        ], 
        "Beam Y Center": [
            "Ycenter", 
            null, 
            ""
        ], 
        "Detector Pixel Size": [
            "DetectorPixelSize", 
            null, 
            ""
        ], 
        "Number of Frames": [
            "NumberOfFrames", 
            null, 
            ""
        ], 
        "Sample Detector Distance": [
            "SampleDistance", 
            null, 
            ""
        ], 
        "Wavelength": [
            "WaveLength", 
            null, 
            ""
        ]
    }, 
    "IBaselineMaxIter": 2000, 
    "IBaselineMinIter": 100, 
    "IFTAlgoChoice": [
        "BIFT"
    ], 
    "IFTAlgoList": [
        "BIFT", 
        "GNOM"
    ], 
    "ImageDim": [
        1024, 
        1024
    ], 
    "ImageFormat": "Pilatus", 
    "ImageHdrFormat": "G1, CHESS", 
    "ImageHdrList": {
        "Exposure_date": "2015:02:06 00:41:10", 
        "Exposure_time": 1.0
    }, 
    "MWAbsNuBar": 0.7425, 
    "MWAbsR0": 2.8179e-13, 
    "MWAbsRhoMprot": 3.22e+23, 
    "MWAbsRhoSolv": 3.34e+23, 
    "MWStandardConc": 5.22, 
    "MWStandardFile": "S_A_lyso_001_0000.dat", 
    "MWStandardI0": 0.0518665479777, 
    "MWStandardMW": 14.3, 
    "MWVcAProtein": 1.0, 
    "MWVcARna": 0.808, 
    "MWVcBProtein": 0.1231, 
    "MWVcBRna": 0.00934, 
    "MWVcType": "Protein", 
    "MWVpRho": 0.00083, 
    "ManipItemCollapsed": true, 
    "MaskDimension": [
        195, 
        487
    ], 
    "Masks": {
        "BeamStopMask": [
            null, 
            [
                {
                    "negative": false, 
                    "type": "polygon", 
                    "vertices": [
                        [
                            4.0, 
                            144.0
                        ], 
                        [
                            23.0, 
                            138.0
                        ], 
                        [
                            23.0, 
                            127.0
                        ], 
                        [
                            20.0, 
                            121.0
                        ], 
                        [
                            20.0, 
                            75.0
                        ], 
                        [
                            23.0, 
                            64.0
                        ], 
                        [
                            22.0, 
                            49.0
                        ], 
                        [
                            4.0, 
                            50.0
                        ]
                    ]
                }, 
                {
                    "first_point": [
                        -4.0, 
                        -1.0
                    ], 
                    "negative": false, 
                    "second_point": [
                        1.0, 
                        197.0
                    ], 
                    "type": "rectangle"
                }, 
                {
                    "first_point": [
                        -2.0, 
                        1.0
                    ], 
                    "negative": false, 
                    "second_point": [
                        490.0, 
                        -1.0
                    ], 
                    "type": "rectangle"
                }, 
                {
                    "first_point": [
                        -2.0, 
                        194.0
                    ], 
                    "negative": false, 
                    "second_point": [
                        489.0, 
                        197.0
                    ], 
                    "type": "rectangle"
                }, 
                {
                    "first_point": [
                        488.0, 
                        -1.0
                    ], 
                    "negative": false, 
                    "second_point": [
                        486.0, 
                        197.0
                    ], 
                    "type": "rectangle"
                }, 
                {
                    "first_point": [
                        189.0, 
                        81.0
                    ], 
                    "negative": false, 
                    "second_point": [
                        190.0, 
                        80.0
                    ], 
                    "type": "rectangle"
                }, 
                {
                    "first_point": [
                        222.0, 
                        45.0
                    ], 
                    "negative": false, 
                    "second_point": [
                        223.0, 
                        44.0
                    ], 
                    "type": "rectangle"
                }, 
                {
                    "first_point": [
                        -9.0, 
                        147.0
                    ], 
                    "negative": false, 
                    "second_point": [
                        5.0, 
                        45.0
                    ], 
                    "type": "rectangle"
                }
            ]
        ], 
        "ReadOutNoiseMask": [
            null, 
            null
        ], 
        "TransparentBSMask": [
            null, 
            null
        ]
    }, 
    "NormAbsCarbon": false, 
    "NormAbsCarbonCalFile": "None", 
    "NormAbsCarbonConst": 1.0, 
    "NormAbsCarbonDownstreamCtr": "Epoch", 
    "NormAbsCarbonEmptyFile": "None", 
    "NormAbsCarbonFile": "None", 
    "NormAbsCarbonIgnoreBkg": true, 
    "NormAbsCarbonSamEmptyFile": "None", 
    "NormAbsCarbonSamThick": 1.0, 
    "NormAbsCarbonThick": 1.055, 
    "NormAbsCarbonUpstreamCtr": "Epoch", 
    "NormAbsWater": true, 
    "NormAbsWaterConst": 0.0019388662348194293, 
    "NormAbsWaterEmptyFile": "/home/specuser/BioSAXS/2019/solmaz/tests/A_MT_001_0000.dat", 
    "NormAbsWaterFile": "/home/specuser/BioSAXS/2019/solmaz/tests/A_water_001_0000.dat", 
    "NormAbsWaterI0": 0.01632, 
    "NormAbsWaterTemp": "22", 
    "NormFlatfieldEnabled": false, 
    "NormFlatfieldFile": "None", 
    "NormalizationList": [
        [
            "/", 
            "diode/100000"
        ]
    ], 
    "OnlineFilterList": [
        [
            "Ignore", 
            "PIL3", 
            "Anywhere"
        ], 
        [
            "Open only with", 
            "tiff", 
            "At end"
        ]
    ], 
    "OnlineModeOnStartup": false, 
    "OnlineStartupDir": "None", 
    "PrPoints": 50, 
    "ProcessedFilePath": "None", 
    "PromptConfigLoad": true, 
    "RequiredVersion": "1.5.0", 
    "SampleDistance": 1530.0, 
    "SampleThickness": 0.0, 
    "StartPoint": 16, 
    "SubtractedFilePath": "None", 
    "UseHeaderForCalib": false, 
    "UseHeaderForMask": false, 
    "WaveLength": 1.24612243102, 
    "Xcenter": 5.25740974878, 
    "Ycenter": 94.233804398, 
    "ZingerRemoval": false, 
    "ZingerRemovalAvg": false, 
    "ZingerRemovalAvgStd": 8, 
    "ZingerRemovalRadAvg": false, 
    "ZingerRemovalRadAvgStd": 4.0, 
    "ZingerRemoveIdx": 10, 
    "ZingerRemoveSTD": 4, 
    "ZingerRemoveWinLen": 10, 
    "autoFindATSAS": true, 
    "dammifAnisPen": -1.0, 
    "dammifAnisometry": "Unknown", 
    "dammifCenPen": -1.0, 
    "dammifChained": false, 
    "dammifConstant": "", 
    "dammifCurveWeight": "e", 
    "dammifDamaver": true, 
    "dammifDamclust": false, 
    "dammifDummyRadius": -1.0, 
    "dammifExpectedShape": "u", 
    "dammifKnots": -1, 
    "dammifLoosePen": -1.0, 
    "dammifMaxBeadCount": -1, 
    "dammifMaxIters": -1, 
    "dammifMaxStepSuccess": -1, 
    "dammifMaxSteps": -1, 
    "dammifMinStepSuccess": -1, 
    "dammifMode": "Fast", 
    "dammifOmitSolvent": true, 
    "dammifProgram": "DAMMIF", 
    "dammifPropToFit": -1.0, 
    "dammifRandomSeed": "", 
    "dammifReconstruct": 15, 
    "dammifRefine": true, 
    "dammifRgPen": -1.0, 
    "dammifSH": -1, 
    "dammifSymmetry": "P1", 
    "dammifTFactor": -1.0, 
    "dammifUnit": "Unknown", 
    "damminAnealSched": -1.0, 
    "damminConstant": 0.0, 
    "damminCoordination": -1.0, 
    "damminCurveWeight": "1", 
    "damminDiameter": -1.0, 
    "damminDisconPen": -1.0, 
    "damminInitial": "S", 
    "damminKnots": 20, 
    "damminPacking": -1.0, 
    "damminPeriphPen": -1.0, 
    "denssAverage": true, 
    "denssChiEndFrac": 0.001, 
    "denssConnected": true, 
    "denssConnectivitySteps": "[7500]", 
    "denssCutOut": false, 
    "denssExtrapolate": true, 
    "denssLimitDmax": false, 
    "denssLimitDmaxStep": "[500]", 
    "denssMaxDensity": "None", 
    "denssMinDensity": "None", 
    "denssMode": "Slow", 
    "denssNElectrons": "", 
    "denssOversampling": 3.0, 
    "denssPlotOutput": true, 
    "denssPositivity": true, 
    "denssRecenter": true, 
    "denssRecenterMode": "com", 
    "denssRecenterStep": "[1001, 1501, 2001, 2501, 3001, 3501, 4001, 4501, 5001, 5501, 6001, 6501, 7001, 7501, 8001]", 
    "denssReconstruct": 20, 
    "denssShrinkwrap": true, 
    "denssShrinkwrapIter": 20, 
    "denssShrinkwrapMinStep": 5000, 
    "denssShrinkwrapSigmaDecay": 0.99, 
    "denssShrinkwrapSigmaEnd": 1.5, 
    "denssShrinkwrapSigmaStart": 3.0, 
    "denssShrinkwrapThresFrac": 0.2, 
    "denssSteps": 10000, 
    "denssVoxel": 5.0, 
    "denssWriteXplor": true, 
    "errorWeight": true, 
    "gnomAH": -1, 
    "gnomAW": -1, 
    "gnomAngularScale": 1, 
    "gnomExpertFile": "", 
    "gnomExpt": 0, 
    "gnomFWHM": -1, 
    "gnomForceRmaxZero": "Y", 
    "gnomForceRminZero": "Y", 
    "gnomFormFactor": "", 
    "gnomInitialAlpha": 0.0, 
    "gnomLH": -1, 
    "gnomLW": -1, 
    "gnomNPoints": 101, 
    "gnomRadius56": -1.0, 
    "gnomRmin": -1.0, 
    "gnomSpot": "", 
    "gnomSystem": 0, 
    "maxAlpha": 10000000000.0, 
    "maxDmax": 400.0, 
    "minAlpha": 150.0, 
    "minDmax": 10.0, 
    "pyDISCRPweight": 1.0, 
    "pyOSCILLweight": 3.0, 
    "pyPOSITVweight": 1.0, 
    "pySTABILweight": 3.0, 
    "pySYSDEVweight": 3.0, 
    "pyVALCENweight": 1.0, 
    "pygnomAlphaPoints": 100, 
    "pygnomFixInitZero": true, 
    "pygnomMaxAlpha": 60.0, 
    "pygnomMinAlpha": 0.01, 
    "pygnomPrPoints": 50, 
    "secCalcThreshold": 1.02, 
    "similarityCorrection": "Bonferroni", 
    "similarityOnAverage": true, 
    "similarityTest": "CorMap", 
    "similarityThreshold": 0.01, 
    "weightByError": true, 
    "weightCounter": ""
}
