# Supplementary material for: Coil-to-α-helix transition at the Nup358-BicD2 interface activates BicD2 for dynein recruitment
Source: eLife. 2022 Mar 1;11:e74714. doi: 10.7554/eLife.74714 (PMC8956292; doi:10.7554/eLife.74714)
Supplement: Figure 6—source data 1. [file elife-74714-fig6-data1.zip › SAXS_raw_data/S_A_BicD2_11_1_001_0019.dat]

### DATA:
#
# 471
#      Q             I(Q)           Error     
9.06933881E-03  7.06168057E-02  4.47212731E-03
9.63617098E-03  5.57949263E-02  3.79669862E-03
1.02030029E-02  6.27994486E-02  3.16399665E-03
1.07698345E-02  6.73519704E-02  2.95234064E-03
1.13366658E-02  6.85079454E-02  2.42745364E-03
1.19034968E-02  6.47492490E-02  2.26271260E-03
1.24703274E-02  6.19417371E-02  2.16577987E-03
1.30371577E-02  6.08395409E-02  2.06745922E-03
1.36039876E-02  5.92691521E-02  1.94744607E-03
1.41708171E-02  5.68962987E-02  1.80258498E-03
1.47376462E-02  6.09810149E-02  1.67583792E-03
1.53044749E-02  5.76319611E-02  1.56250954E-03
1.58713032E-02  5.58645071E-02  1.61474951E-03
1.64381310E-02  5.76188745E-02  1.47898619E-03
1.70049584E-02  5.65410133E-02  1.43644193E-03
1.75717852E-02  5.58405482E-02  1.38474469E-03
1.81386116E-02  5.79947344E-02  1.37124615E-03
1.87054375E-02  5.58441071E-02  1.34009452E-03
1.92722628E-02  5.24266561E-02  1.28999783E-03
1.98390875E-02  5.04556860E-02  1.22480357E-03
2.04059118E-02  5.05222919E-02  1.22265589E-03
2.09727354E-02  5.03519600E-02  1.17176271E-03
2.15395584E-02  4.86604189E-02  1.15723388E-03
2.21063808E-02  5.09561210E-02  1.10853086E-03
2.26732026E-02  4.67562483E-02  1.09795833E-03
2.32400238E-02  4.65646517E-02  1.05039193E-03
2.38068442E-02  4.55272822E-02  1.02915690E-03
2.43736640E-02  4.64757932E-02  1.00628540E-03
2.49404832E-02  4.32857182E-02  9.50870650E-04
2.55073016E-02  4.45480821E-02  9.59064624E-04
2.60741192E-02  4.35912348E-02  9.12692922E-04
2.66409362E-02  4.30884098E-02  8.61488802E-04
2.72077524E-02  4.15575725E-02  8.22796221E-04
2.77745678E-02  4.07133321E-02  8.00208365E-04
2.83413824E-02  4.10656662E-02  7.79811489E-04
2.89081962E-02  3.80220881E-02  7.76455234E-04
2.94750092E-02  3.86524092E-02  7.51609310E-04
3.00418213E-02  3.80398439E-02  7.42215304E-04
3.06086326E-02  3.68617364E-02  7.13384474E-04
3.11754431E-02  3.85021032E-02  7.07396794E-04
3.17422526E-02  3.57040805E-02  6.83163856E-04
3.23090612E-02  3.48823821E-02  6.86002668E-04
3.28758690E-02  3.55146115E-02  6.87365982E-04
3.34426757E-02  3.39353708E-02  6.83548550E-04
3.40094816E-02  3.44689894E-02  6.58814668E-04
3.45762864E-02  3.23811927E-02  6.74597240E-04
3.51430903E-02  3.07824101E-02  6.57424079E-04
3.57098932E-02  3.13334256E-02  6.62625217E-04
3.62766951E-02  3.06179839E-02  6.27556808E-04
3.68434959E-02  3.04727039E-02  6.33610295E-04
3.74102957E-02  3.14755076E-02  6.36950944E-04
3.79770944E-02  3.02708040E-02  6.36309041E-04
3.85438921E-02  2.99976282E-02  6.23614859E-04
3.91106886E-02  2.86196994E-02  6.13438901E-04
3.96774841E-02  2.90867670E-02  6.15639420E-04
4.02442784E-02  2.74460538E-02  5.95397512E-04
4.08110715E-02  2.69634604E-02  6.04343039E-04
4.13778635E-02  2.67997468E-02  5.80878606E-04
4.19446544E-02  2.66228494E-02  5.98861972E-04
4.25114440E-02  2.61810287E-02  5.88286642E-04
4.30782324E-02  2.59553181E-02  5.85245560E-04
4.36450196E-02  2.35881431E-02  5.66017106E-04
4.42118056E-02  2.42644235E-02  5.71536771E-04
4.47785903E-02  2.31342083E-02  5.63370906E-04
4.53453737E-02  2.34851370E-02  5.65974590E-04
4.59121559E-02  2.29363232E-02  5.57693983E-04
4.64789367E-02  2.25844430E-02  5.51311308E-04
4.70457162E-02  2.24079633E-02  5.57573853E-04
4.76124944E-02  2.24129358E-02  5.46241034E-04
4.81792712E-02  2.17811176E-02  5.40431253E-04
4.87460467E-02  2.12458031E-02  5.38412721E-04
4.93128208E-02  2.20674629E-02  5.35566516E-04
4.98795934E-02  2.01432835E-02  5.36467471E-04
5.04463647E-02  2.08148335E-02  5.22090270E-04
5.10131345E-02  2.06247258E-02  5.16464914E-04
5.15799029E-02  2.01258286E-02  5.15549842E-04
5.21466698E-02  1.94702476E-02  5.33954897E-04
5.27134352E-02  1.91075480E-02  5.37490410E-04
5.32801991E-02  1.94244629E-02  5.27178730E-04
5.38469615E-02  1.80175719E-02  5.31306535E-04
5.44137224E-02  1.82583866E-02  5.32621814E-04
5.49804817E-02  1.84458577E-02  5.36900334E-04
5.55472394E-02  1.76517304E-02  5.20158278E-04
5.61139956E-02  1.76865894E-02  5.27274775E-04
5.66807502E-02  1.66487078E-02  5.38747291E-04
5.72475032E-02  1.68348747E-02  5.53078537E-04
5.78142545E-02  1.71814646E-02  5.53580393E-04
5.83810042E-02  1.63793640E-02  5.59738650E-04
5.89477523E-02  1.65512590E-02  5.62904145E-04
5.95144987E-02  1.59828231E-02  5.56465823E-04
6.00812433E-02  1.59695041E-02  5.77432166E-04
6.06479863E-02  1.66152612E-02  5.66371738E-04
6.12147276E-02  1.52037707E-02  5.62982007E-04
6.17814671E-02  1.53296666E-02  5.70263744E-04
6.23482048E-02  1.47957406E-02  5.78416270E-04
6.29149408E-02  1.51788208E-02  5.67555899E-04
6.34816750E-02  1.55140214E-02  5.77401579E-04
6.40484074E-02  1.51618221E-02  5.69681706E-04
6.46151379E-02  1.39149538E-02  5.76813356E-04
6.51818666E-02  1.39456561E-02  5.67975892E-04
6.57485935E-02  1.41260654E-02  5.55785685E-04
6.63153185E-02  1.47867972E-02  5.59874003E-04
6.68820416E-02  1.27636978E-02  5.63357084E-04
6.74487629E-02  1.34473172E-02  5.75438181E-04
6.80154822E-02  1.38107116E-02  5.65907425E-04
6.85821995E-02  1.27156245E-02  5.84869315E-04
6.91489149E-02  1.41355993E-02  5.68543543E-04
6.97156284E-02  1.33724946E-02  5.74047812E-04
7.02823399E-02  1.26585280E-02  5.80649454E-04
7.08490493E-02  1.14194636E-02  5.75256054E-04
7.14157568E-02  1.19212537E-02  5.72897062E-04
7.19824622E-02  1.35170154E-02  5.93574595E-04
7.25491656E-02  1.23033846E-02  5.78658210E-04
7.31158669E-02  1.17958555E-02  5.79941964E-04
7.36825662E-02  1.14142939E-02  5.72001498E-04
7.42492633E-02  1.17476518E-02  5.80251167E-04
7.48159583E-02  1.12984636E-02  5.88673449E-04
7.53826513E-02  1.19650272E-02  5.85985694E-04
7.59493420E-02  1.12668631E-02  5.84258847E-04
7.65160306E-02  1.19178999E-02  5.82046113E-04
7.70827171E-02  9.85674625E-03  5.73619728E-04
7.76494013E-02  1.04084549E-02  5.97281578E-04
7.82160833E-02  1.05672047E-02  5.67589768E-04
7.87827632E-02  1.03509803E-02  6.02965343E-04
7.93494407E-02  9.83380489E-03  5.94716107E-04
7.99161161E-02  1.06353941E-02  5.85927599E-04
8.04827891E-02  1.04275931E-02  5.92907894E-04
8.10494599E-02  9.34600464E-03  5.83023046E-04
8.16161283E-02  8.20796494E-03  5.81541017E-04
8.21827944E-02  9.86780262E-03  5.77385436E-04
8.27494582E-02  9.58552165E-03  5.88759069E-04
8.33161197E-02  9.40249155E-03  5.91517551E-04
8.38827788E-02  1.01674832E-02  5.81432800E-04
8.44494355E-02  9.96047905E-03  5.77060552E-04
8.50160898E-02  8.96795135E-03  5.85130327E-04
8.55827416E-02  8.85561076E-03  5.82989112E-04
8.61493911E-02  8.52698096E-03  5.95532988E-04
8.67160381E-02  8.59356850E-03  5.90854919E-04
8.72826826E-02  8.27509012E-03  5.88557360E-04
8.78493247E-02  9.51971292E-03  5.94303745E-04
8.84159642E-02  9.51607970E-03  5.85661753E-04
8.89826013E-02  9.22015578E-03  5.99141577E-04
8.95492358E-02  1.00224278E-02  5.87763655E-04
9.01158678E-02  6.49829234E-03  5.88715997E-04
9.06824972E-02  8.92342483E-03  5.92378748E-04
9.12491240E-02  8.26876997E-03  5.89234222E-04
9.18157483E-02  7.65697464E-03  5.92294218E-04
9.23823699E-02  8.03891577E-03  5.98757955E-04
9.29489889E-02  8.48823430E-03  5.85117182E-04
9.35156053E-02  7.75145568E-03  5.95060380E-04
9.40822190E-02  7.94564729E-03  5.80011369E-04
9.46488300E-02  7.73016710E-03  5.88980902E-04
9.52154383E-02  6.43681941E-03  5.81741315E-04
9.57820440E-02  7.87737630E-03  5.83768687E-04
9.63486469E-02  7.32849527E-03  5.90003878E-04
9.69152471E-02  7.24792435E-03  5.85967358E-04
9.74818445E-02  8.24072046E-03  5.86659506E-04
9.80484391E-02  7.37668127E-03  5.91548303E-04
9.86150310E-02  7.54242323E-03  5.94585696E-04
9.91816201E-02  6.59287515E-03  5.81192943E-04
9.97482063E-02  7.59567550E-03  5.71239905E-04
1.00314790E-01  6.83509651E-03  5.56699215E-04
1.00881370E-01  6.52548534E-03  5.57551395E-04
1.01447948E-01  6.82237391E-03  5.66942772E-04
1.02014523E-01  6.37031883E-03  5.71331601E-04
1.02581095E-01  6.61247434E-03  5.59852607E-04
1.03147664E-01  6.28115504E-03  5.65899656E-04
1.03714230E-01  6.41184597E-03  5.76222909E-04
1.04280793E-01  6.56797108E-03  5.75809171E-04
1.04847353E-01  6.65745422E-03  5.72668290E-04
1.05413910E-01  5.77954175E-03  5.91893547E-04
1.05980464E-01  6.11217560E-03  5.81933820E-04
1.06547016E-01  6.65846777E-03  5.79590376E-04
1.07113564E-01  6.01780978E-03  5.83586312E-04
1.07680109E-01  6.00230782E-03  5.89790971E-04
1.08246651E-01  5.27824015E-03  5.75995716E-04
1.08813190E-01  5.61415033E-03  5.70554869E-04
1.09379726E-01  5.69606418E-03  5.72709212E-04
1.09946259E-01  5.89294610E-03  5.86041326E-04
1.10512788E-01  5.67891921E-03  5.82548766E-04
1.11079315E-01  5.34621695E-03  5.73843504E-04
1.11645838E-01  5.15425013E-03  5.69840091E-04
1.12212358E-01  6.01868669E-03  5.89763836E-04
1.12778875E-01  6.02732289E-03  5.92876296E-04
1.13345389E-01  5.57519658E-03  5.82970401E-04
1.13911900E-01  5.35020174E-03  5.79581597E-04
1.14478407E-01  5.48181229E-03  5.83090083E-04
1.15044911E-01  4.81411630E-03  5.84805351E-04
1.15611412E-01  5.19231294E-03  5.89266839E-04
1.16177909E-01  5.77378401E-03  5.78735124E-04
1.16744403E-01  5.26451341E-03  5.82366668E-04
1.17310894E-01  5.39590275E-03  5.90324511E-04
1.17877382E-01  5.45094722E-03  5.78895365E-04
1.18443866E-01  3.80535037E-03  5.79250167E-04
1.19010347E-01  5.10914537E-03  5.79096154E-04
1.19576825E-01  5.44622384E-03  5.80614957E-04
1.20143299E-01  3.85928814E-03  5.80542267E-04
1.20709769E-01  4.77337880E-03  5.83095121E-04
1.21276237E-01  4.22541875E-03  5.84851475E-04
1.21842700E-01  2.64473993E-03  5.87425533E-04
1.22409161E-01  5.36075067E-03  5.88157936E-04
1.22975618E-01  3.61273833E-03  5.80833549E-04
1.23542071E-01  4.60532190E-03  5.87987657E-04
1.24108521E-01  5.49595947E-03  5.87310696E-04
1.24674967E-01  3.85616479E-03  5.86690373E-04
1.25241410E-01  3.81629444E-03  5.74923303E-04
1.25807849E-01  4.21024383E-03  5.92397131E-04
1.26374285E-01  4.21765038E-03  5.85276834E-04
1.26940717E-01  4.99672819E-03  5.90228584E-04
1.27507145E-01  3.32681655E-03  5.76501100E-04
1.28073570E-01  3.59091835E-03  5.89261201E-04
1.28639991E-01  4.23598962E-03  5.78807332E-04
1.29206409E-01  4.19899792E-03  5.81217784E-04
1.29772823E-01  3.79295835E-03  5.85139298E-04
1.30339233E-01  3.98739822E-03  5.84996344E-04
1.30905639E-01  4.31942300E-03  5.67049498E-04
1.31472042E-01  3.61794968E-03  5.79910033E-04
1.32038441E-01  4.35142573E-03  5.83585986E-04
1.32604837E-01  2.91319467E-03  5.70395550E-04
1.33171228E-01  3.18636238E-03  5.89847639E-04
1.33737616E-01  3.26655432E-03  5.75682805E-04
1.34304000E-01  3.47306101E-03  5.46920579E-04
1.34870380E-01  3.54264061E-03  5.44551272E-04
1.35436756E-01  3.42134664E-03  5.58784224E-04
1.36003129E-01  3.86987396E-03  5.57491717E-04
1.36569497E-01  3.72555469E-03  5.62719558E-04
1.37135862E-01  2.56246496E-03  5.70593745E-04
1.37702223E-01  3.53913796E-03  5.78785819E-04
1.38268580E-01  2.45020410E-03  5.68966694E-04
1.38834933E-01  4.12150660E-03  5.68284551E-04
1.39401282E-01  3.94092906E-03  5.68252767E-04
1.39967627E-01  3.73687495E-03  5.74170261E-04
1.40533968E-01  2.51638595E-03  5.67348100E-04
1.41100305E-01  3.13605185E-03  5.64674010E-04
1.41666638E-01  3.04705711E-03  5.55615770E-04
1.42232967E-01  2.51192873E-03  5.76412543E-04
1.42799292E-01  3.27334939E-03  5.70419016E-04
1.43365613E-01  2.77213726E-03  5.63640198E-04
1.43931930E-01  2.76658800E-03  5.74395529E-04
1.44498243E-01  3.18823161E-03  5.75569306E-04
1.45064552E-01  3.24697135E-03  5.75930664E-04
1.45630856E-01  3.36881286E-03  5.77222834E-04
1.46197157E-01  3.50000747E-03  5.71995307E-04
1.46763453E-01  2.89710698E-03  5.67691647E-04
1.47329745E-01  2.09206294E-03  5.78636553E-04
1.47896033E-01  2.89420792E-03  5.68043657E-04
1.48462317E-01  2.91998925E-03  5.69696142E-04
1.49028597E-01  2.88829843E-03  5.80293823E-04
1.49594872E-01  3.01293644E-03  5.77659451E-04
1.50161143E-01  2.01322420E-03  5.78587382E-04
1.50727410E-01  2.07850209E-03  5.78349520E-04
1.51293672E-01  2.59019495E-03  5.79544672E-04
1.51859931E-01  2.55686075E-03  5.74947510E-04
1.52426185E-01  2.50184297E-03  5.75999508E-04
1.52992434E-01  2.02703001E-03  5.78955623E-04
1.53558680E-01  2.74901934E-03  5.76684486E-04
1.54124920E-01  1.68560604E-03  5.73199410E-04
1.54691157E-01  2.32318720E-03  5.83248098E-04
1.55257389E-01  2.64532677E-03  5.75441526E-04
1.55823617E-01  3.07390271E-03  5.67223677E-04
1.56389840E-01  2.81585563E-03  5.84628851E-04
1.56956059E-01  1.33984118E-03  5.70559505E-04
1.57522273E-01  2.44224895E-03  5.81879022E-04
1.58088483E-01  3.00087360E-03  5.74438179E-04
1.58654689E-01  1.82411014E-03  5.82035890E-04
1.59220890E-01  3.34273205E-03  5.66623365E-04
1.59787086E-01  2.67821745E-03  5.65239846E-04
1.60353278E-01  2.68497902E-03  5.72543954E-04
1.60919465E-01  2.17917773E-03  5.76495501E-04
1.61485648E-01  2.52360365E-03  5.79174679E-04
1.62051826E-01  2.94077960E-03  5.71326412E-04
1.62618000E-01  1.58861578E-03  5.74596659E-04
1.63184169E-01  2.36280126E-03  5.80302242E-04
1.63750333E-01  9.97830735E-04  5.79254183E-04
1.64316493E-01  2.10327654E-03  5.71842840E-04
1.64882648E-01  2.40670670E-03  5.73991568E-04
1.65448799E-01  1.76832173E-03  5.70071692E-04
1.66014944E-01  2.30801248E-03  5.66608227E-04
1.66581085E-01  1.65554184E-03  5.77301997E-04
1.67147221E-01  1.64331826E-03  5.78108900E-04
1.67713353E-01  2.02136463E-03  5.74583838E-04
1.68279480E-01  2.23243943E-03  5.58015213E-04
1.68845601E-01  2.49548291E-03  5.37289609E-04
1.69411719E-01  9.18596673E-04  5.35960102E-04
1.69977831E-01  2.90778543E-03  5.47348990E-04
1.70543939E-01  1.73784748E-03  5.50841172E-04
1.71110041E-01  1.58305399E-03  5.58165260E-04
1.71676139E-01  3.06646846E-03  5.56752562E-04
1.72242232E-01  2.12746583E-03  5.63010272E-04
1.72808320E-01  6.64184188E-04  5.68011586E-04
1.73374403E-01  1.92010845E-03  5.54284342E-04
1.73940481E-01  2.48535553E-03  5.63049930E-04
1.74506555E-01  1.70887932E-03  5.65622094E-04
1.75072623E-01  1.36330250E-03  5.66019413E-04
1.75638687E-01  1.63997638E-03  5.60005566E-04
1.76204745E-01  1.21932176E-03  5.72431549E-04
1.76770798E-01  2.78702998E-03  5.79430555E-04
1.77336847E-01  2.12238522E-03  5.77676419E-04
1.77902890E-01  2.80183148E-03  5.69252141E-04
1.78468928E-01  2.30977855E-03  5.78306954E-04
1.79034962E-01  2.31448944E-03  5.69208422E-04
1.79600990E-01  2.33029074E-03  5.78304728E-04
1.80167013E-01  1.87246691E-03  5.89563201E-04
1.80733031E-01  6.39856560E-04  5.76681364E-04
1.81299044E-01  1.55828206E-03  5.64789311E-04
1.81865051E-01  2.66492746E-03  5.83102357E-04
1.82431054E-01  1.97906861E-03  5.73856783E-04
1.82997051E-01  1.24098068E-03  5.76945752E-04
1.83563043E-01  9.54760066E-04  5.70516751E-04
1.84129030E-01  1.85007558E-03  5.77823757E-04
1.84695012E-01  1.52552717E-03  5.75757409E-04
1.85260989E-01  1.26079494E-03  5.82012148E-04
1.85826960E-01  2.38122884E-03  5.76267117E-04
1.86392926E-01  1.92635847E-03  5.79181654E-04
1.86958887E-01  2.29393496E-03  5.83274921E-04
1.87524842E-01  4.15427105E-04  5.75830690E-04
1.88090792E-01  2.58798058E-03  5.87746994E-04
1.88656737E-01  2.01735575E-03  5.73941408E-04
1.89222676E-01  4.77823026E-04  5.63598104E-04
1.89788610E-01  1.90296850E-03  5.73148915E-04
1.90354539E-01  1.88952364E-03  5.68540877E-04
1.90920462E-01  3.28837800E-04  5.77597534E-04
1.91486380E-01  1.60355415E-03  5.72853086E-04
1.92052292E-01  8.99582473E-04  5.66975451E-04
1.92618199E-01  8.71957901E-04  5.72337102E-04
1.93184101E-01  1.60474070E-03  5.73205862E-04
1.93749997E-01  1.34742471E-03  5.67920576E-04
1.94315887E-01  1.11394823E-03  5.65554723E-04
1.94881772E-01  1.67790152E-03  5.66188067E-04
1.95447651E-01  1.57808527E-03  5.74632662E-04
1.96013525E-01  1.30917718E-03  5.80024970E-04
1.96579394E-01  9.38047691E-04  5.79773881E-04
1.97145256E-01  9.73349408E-04  5.73132921E-04
1.97711114E-01  3.14640961E-04  5.64256568E-04
1.98276965E-01  1.46829331E-03  5.76613928E-04
1.98842811E-01  2.40198575E-03  5.68752410E-04
1.99408652E-01  1.18228011E-03  5.70555654E-04
1.99974486E-01  1.51709533E-03  5.74475332E-04
2.00540315E-01  1.98035375E-03  5.73283883E-04
2.01106139E-01  2.38687325E-03  5.74109032E-04
2.01671956E-01  2.30104480E-03  5.69231554E-04
2.02237768E-01  9.59100830E-04  5.79523663E-04
2.02803574E-01  1.20493521E-03  5.69110062E-04
2.03369375E-01  1.23754637E-03  5.29842635E-04
2.03935169E-01  1.34008299E-03  5.27675220E-04
2.04500958E-01  3.73846138E-04  5.25775479E-04
2.05066741E-01  8.53700949E-04  5.46499673E-04
2.05632518E-01  1.73298257E-03  5.50447385E-04
2.06198290E-01  2.56438114E-03  5.49195678E-04
2.06764055E-01  2.18130660E-03  5.57131088E-04
2.07329815E-01  -1.39481533E-04  5.52009239E-04
2.07895569E-01  9.53590586E-04  5.55765569E-04
2.08461317E-01  1.55673339E-03  5.54491351E-04
2.09027059E-01  1.97628175E-03  5.57007861E-04
2.09592795E-01  2.84427507E-04  5.60894620E-04
2.10158525E-01  2.07142889E-03  5.68135114E-04
2.10724249E-01  1.13833670E-03  5.62202295E-04
2.11289968E-01  2.04125560E-03  5.67128817E-04
2.11855680E-01  5.41864239E-04  5.67852337E-04
2.12421386E-01  3.41348608E-04  5.61186760E-04
2.12987086E-01  9.34984274E-04  5.78814608E-04
2.13552780E-01  1.62484576E-03  5.66492391E-04
2.14118469E-01  1.01930400E-03  5.67554220E-04
2.14684151E-01  8.65294187E-04  5.65580424E-04
2.15249827E-01  6.76155125E-04  5.64989642E-04
2.15815496E-01  1.08106597E-03  5.67507774E-04
2.16381160E-01  9.66265647E-04  5.70094914E-04
2.16946818E-01  -3.34215035E-04  5.75699216E-04
2.17512469E-01  1.59310028E-03  5.71731074E-04
2.18078115E-01  8.23087540E-04  5.81146158E-04
2.18643754E-01  -1.78683667E-04  5.62772827E-04
2.19209387E-01  1.54965914E-03  5.65824217E-04
2.19775013E-01  4.22121588E-04  5.69305639E-04
2.20340634E-01  7.39215953E-04  5.68448549E-04
2.20906248E-01  4.40197201E-04  5.67487986E-04
2.21471856E-01  4.90998533E-04  5.71993001E-04
2.22037458E-01  1.16438151E-03  5.72106000E-04
2.22603053E-01  2.52226096E-04  5.67801646E-04
2.23168642E-01  9.08682106E-04  5.67749284E-04
2.23734225E-01  5.82008807E-04  5.71800055E-04
2.24299802E-01  7.41199187E-05  5.65191427E-04
2.24865372E-01  1.20424032E-03  5.71099160E-04
2.25430935E-01  4.61205742E-04  5.66004034E-04
2.25996493E-01  4.37570616E-04  5.70272418E-04
2.26562044E-01  1.64531352E-03  5.78499737E-04
2.27127588E-01  1.89779844E-03  5.61983182E-04
2.27693126E-01  5.73602002E-04  5.73996278E-04
2.28258658E-01  1.71073309E-04  5.65170588E-04
2.28824183E-01  6.26530443E-04  5.67490447E-04
2.29389702E-01  3.31382649E-04  5.69828241E-04
2.29955214E-01  7.38494921E-04  5.67357430E-04
2.30520719E-01  -4.33308456E-04  5.70265852E-04
2.31086219E-01  9.01353912E-04  5.79263907E-04
2.31651711E-01  7.07487303E-04  5.70664756E-04
2.32217197E-01  2.22867556E-04  5.63549144E-04
2.32782677E-01  8.04194994E-04  5.70329595E-04
2.33348149E-01  1.54876242E-03  5.68979809E-04
2.33913616E-01  8.69636964E-04  5.71263786E-04
2.34479075E-01  8.90921960E-04  5.59917210E-04
2.35044528E-01  1.61837854E-03  5.60751710E-04
2.35609975E-01  9.59831381E-04  5.71781331E-04
2.36175414E-01  -3.46131231E-04  5.75007122E-04
2.36740847E-01  4.93913165E-04  5.61158719E-04
2.37306273E-01  1.48027293E-04  5.58420084E-04
2.37871693E-01  9.21125566E-04  5.26925944E-04
2.38437106E-01  9.61307750E-04  5.04955210E-04
2.39002512E-01  8.59754325E-04  5.30622706E-04
2.39567911E-01  8.28189786E-04  5.42877518E-04
2.40133303E-01  8.56001701E-05  5.42702548E-04
2.40698689E-01  2.02745090E-04  5.44823117E-04
2.41264068E-01  8.65405943E-04  5.49757342E-04
2.41829440E-01  1.55213289E-03  5.55415354E-04
2.42394805E-01  1.25371587E-03  5.54099035E-04
2.42960164E-01  7.32237476E-04  5.49089300E-04
2.43525515E-01  6.50411771E-04  5.47915618E-04
2.44090859E-01  7.46902310E-04  5.56949277E-04
2.44656197E-01  8.72759378E-04  5.67163087E-04
2.45221528E-01  5.60736206E-04  5.72783146E-04
2.45786852E-01  9.07272835E-04  5.63266227E-04
2.46352168E-01  9.22050322E-04  5.63922100E-04
2.46917478E-01  1.47257259E-03  5.49872931E-04
2.47482781E-01  2.35963179E-04  5.55509715E-04
2.48048077E-01  1.79629804E-03  5.65737386E-04
2.48613366E-01  3.27864630E-04  5.66121668E-04
2.49178647E-01  8.25969702E-05  5.66700254E-04
2.49743922E-01  1.05044069E-03  5.54491681E-04
2.50309190E-01  5.34089225E-04  5.62170744E-04
2.50874450E-01  4.17372671E-04  5.72555823E-04
2.51439704E-01  7.67871373E-04  5.59152786E-04
2.52004950E-01  7.35822363E-04  5.55234776E-04
2.52570189E-01  4.46154962E-04  5.64033561E-04
2.53135421E-01  7.62787328E-04  5.61405927E-04
2.53700646E-01  -5.54196795E-04  5.66775449E-04
2.54265864E-01  1.54012716E-03  5.55862159E-04
2.54831074E-01  6.97670635E-04  5.61137672E-04
2.55396278E-01  -6.59686809E-04  5.53657866E-04
2.55961474E-01  3.26434415E-04  5.57297160E-04
2.56526662E-01  1.07872874E-03  5.60816492E-04
2.57091844E-01  1.32169557E-03  5.60573502E-04
2.57657018E-01  6.70080029E-04  5.61236077E-04
2.58222185E-01  1.54854229E-04  5.56643948E-04
2.58787345E-01  1.99903960E-04  5.73932180E-04
2.59352497E-01  9.83190897E-04  5.55816713E-04
2.59917642E-01  1.58521092E-03  5.57613468E-04
2.60482780E-01  -1.52842864E-04  5.62809107E-04
2.61047910E-01  6.58238531E-04  5.63026001E-04
2.61613033E-01  6.99577170E-04  5.56910815E-04
2.62178149E-01  1.00746791E-03  5.66572985E-04
2.62743257E-01  4.45506477E-04  5.60447642E-04
2.63308357E-01  8.25573551E-04  5.48610990E-04
2.63873451E-01  7.61971320E-04  5.58243129E-04
2.64438536E-01  2.35082044E-03  5.59782229E-04
2.65003614E-01  -3.75795901E-04  5.65472531E-04
2.65568685E-01  1.66716740E-03  5.58739952E-04
2.66133748E-01  5.30198279E-04  5.61596424E-04
2.66698804E-01  1.29946247E-03  5.51925414E-04
2.67263852E-01  5.06196699E-04  5.70239744E-04
2.67828893E-01  5.19623180E-04  5.64068433E-04
2.68393926E-01  5.29696192E-05  5.68563263E-04
2.68958951E-01  3.78350325E-04  5.59702528E-04
2.69523969E-01  1.23545602E-03  5.54193827E-04
2.70088979E-01  4.73722534E-04  5.60433813E-04
2.70653982E-01  8.14006311E-04  5.51873118E-04
2.71218977E-01  6.35297031E-04  5.64446066E-04
2.71783964E-01  -3.90233956E-04  6.06882012E-04
2.72348943E-01  1.15188733E-03  7.12793231E-04
2.72913915E-01  -1.78622242E-04  7.81820722E-04
2.73478879E-01  6.87858131E-04  8.75205797E-04
2.74043836E-01  -7.47571952E-04  9.73788816E-04
2.74608784E-01  -6.08957963E-04  1.08138850E-03
2.75173725E-01  -6.72376732E-06  1.25824926E-03


### HEADER:
#
#{
#    "Conc": 1.0, 
#    "MW": "46.1095729835", 
#    "Notes": "", 
#    "analysis": {
#        "GNOM": {
#            "Dmax": "134", 
#            "Real_Space_I0": 0.06578, 
#            "Real_Space_I0_Err": 0.0004863, 
#            "Real_Space_Rg": 43.84, 
#            "Real_Space_Rg_Err": 0.2717, 
#            "Total_Estimate": 0.7711, 
#            "qEnd": 0.2751737250732282, 
#            "qStart": 0.009069338811406896
#        }, 
#        "guinier": {
#            "I0": "0.0320384800174", 
#            "I0_autorg_err": "3.821E-04", 
#            "I0_err": 0.0004527022369799034, 
#            "I0_est_err": -1, 
#            "I0_fit_err": 0.0004527022369799034, 
#            "Rg": "44.9028244179", 
#            "Rg_autorg_err": "0.7497", 
#            "Rg_err": 0.9050154120263686, 
#            "Rg_est_err": -1, 
#            "Rg_fit_err": 0.9050154120263686, 
#            "nEnd": 33, 
#            "nStart": 9, 
#            "qEnd": "0.02777", 
#            "qRg_max": "1.2471565397677116", 
#            "qRg_min": "0.6363097126149836", 
#            "qStart": "0.01417", 
#            "rsq": "0.9502300446424856"
#        }, 
#        "molecularWeight": {
#            "Absolute": {
#                "MW": "44.36592424101967"
#            }, 
#            "I(0)Concentration": {
#                "MW": "46.1095729835"
#            }, 
#            "PorodVolume": {
#                "MW": "64.64162938810348", 
#                "VPorod": "143910.32158106676", 
#                "VPorod_Corrected": "77881.48119048613"
#            }, 
#            "VolumeOfCorrelation": {
#                "MW": "39.857925751421554", 
#                "Type": "Protein", 
#                "Vcor": "478.2406326258626"
#            }
#        }
#    }, 
#    "calibration_params": {
#        "Beam_Center_X": 5.25740974878, 
#        "Beam_Center_Y": 94.233804398, 
#        "Detector_Pixel_Size": 0.172, 
#        "Radial_Average_Method": "RAW", 
#        "Sample-to-detector distance (mm)": 1530.0, 
#        "Wavelength (A)": 1.24612243102
#    }, 
#    "config_file": "/Volumes/Expansion Drive/solmaz/SAXS.cfg", 
#    "counters": {
#        "Seconds": "0.1"
#    }, 
#    "filename": "S_A_BicD2_11_1_001_0019.dat", 
#    "history": {
#        "subtraction": {
#            "initial_file": [
#                "A_BicD2_11_1_001_0019", 
#                {
#                    "averaged_files": [
#                        [
#                            "BicD2_11_1_001_0019.tiff"
#                        ], 
#                        [
#                            "BicD2_11_1_001_0018.tiff"
#                        ], 
#                        [
#                            "BicD2_11_1_001_0017.tiff"
#                        ], 
#                        [
#                            "BicD2_11_1_001_0016.tiff"
#                        ], 
#                        [
#                            "BicD2_11_1_001_0015.tiff"
#                        ], 
#                        [
#                            "BicD2_11_1_001_0014.tiff"
#                        ], 
#                        [
#                            "BicD2_11_1_001_0013.tiff"
#                        ], 
#                        [
#                            "BicD2_11_1_001_0012.tiff"
#                        ], 
#                        [
#                            "BicD2_11_1_001_0011.tiff"
#                        ], 
#                        [
#                            "BicD2_11_1_001_0010.tiff"
#                        ], 
#                        [
#                            "BicD2_11_1_001_0009.tiff"
#                        ], 
#                        [
#                            "BicD2_11_1_001_0008.tiff"
#                        ], 
#                        [
#                            "BicD2_11_1_001_0007.tiff"
#                        ], 
#                        [
#                            "BicD2_11_1_001_0006.tiff"
#                        ], 
#                        [
#                            "BicD2_11_1_001_0005.tiff"
#                        ], 
#                        [
#                            "BicD2_11_1_001_0004.tiff"
#                        ], 
#                        [
#                            "BicD2_11_1_001_0003.tiff"
#                        ], 
#                        [
#                            "BicD2_11_1_001_0002.tiff"
#                        ], 
#                        [
#                            "BicD2_11_1_001_0001.tiff"
#                        ], 
#                        [
#                            "BicD2_11_1_001_0000.tiff"
#                        ]
#                    ]
#                }
#            ], 
#            "subtracted_file": [
#                "A_bufferBicD2_001_0019", 
#                {
#                    "averaged_files": [
#                        [
#                            "bufferBicD2_001_0019.tiff"
#                        ], 
#                        [
#                            "bufferBicD2_001_0018.tiff"
#                        ], 
#                        [
#                            "bufferBicD2_001_0017.tiff"
#                        ], 
#                        [
#                            "bufferBicD2_001_0016.tiff"
#                        ], 
#                        [
#                            "bufferBicD2_001_0015.tiff"
#                        ], 
#                        [
#                            "bufferBicD2_001_0014.tiff"
#                        ], 
#                        [
#                            "bufferBicD2_001_0013.tiff"
#                        ], 
#                        [
#                            "bufferBicD2_001_0012.tiff"
#                        ], 
#                        [
#                            "bufferBicD2_001_0011.tiff"
#                        ], 
#                        [
#                            "bufferBicD2_001_0010.tiff"
#                        ], 
#                        [
#                            "bufferBicD2_001_0009.tiff"
#                        ], 
#                        [
#                            "bufferBicD2_001_0008.tiff"
#                        ], 
#                        [
#                            "bufferBicD2_001_0007.tiff"
#                        ], 
#                        [
#                            "bufferBicD2_001_0006.tiff"
#                        ], 
#                        [
#                            "bufferBicD2_001_0005.tiff"
#                        ], 
#                        [
#                            "bufferBicD2_001_0004.tiff"
#                        ], 
#                        [
#                            "bufferBicD2_001_0003.tiff"
#                        ], 
#                        [
#                            "bufferBicD2_001_0002.tiff"
#                        ], 
#                        [
#                            "bufferBicD2_001_0001.tiff"
#                        ], 
#                        [
#                            "bufferBicD2_001_0000.tiff"
#                        ]
#                    ]
#                }
#            ]
#        }
#    }, 
#    "imageHeader": {
#        "Alpha": "0.0000 deg.", 
#        "Angle_increment": "0.1000 deg.", 
#        "Beam_xy": "(0.00, 0.00) pixels", 
#        "Chi": "0.0000 deg.", 
#        "Count_cutoff": "1048574 counts", 
#        "Detector_2theta": "0.0000 deg.", 
#        "Detector_Voffset": "0.00000 m", 
#        "Detector_distance": "1.00000 m", 
#        "Energy_range": "(0, 0) eV", 
#        "Excluded_pixels": "(nil)", 
#        "Exposure_period": "0.1200000 s", 
#        "Exposure_time": "0.1000000 s", 
#        "Filter_transmission": "1.0000", 
#        "Flat_field": "(nil)", 
#        "Flux": "0.0000", 
#        "Gain_setting": "not set (vrf = -0.200)", 
#        "Image_path": "/mnt/currentdaq/BioSAXS/solmaz/BicD2/", 
#        "Kappa": "0.0000 deg.", 
#        "N_excluded_pixels": "0", 
#        "N_oscillations": "1", 
#        "Oscillation_axis": "X, CW", 
#        "Phi": "0.0000 deg.", 
#        "Pixel_size": "172e-6 m x 172e-6 m", 
#        "Polarization": "0.990", 
#        "Silicon": "sensor, thickness 0.000320 m", 
#        "Tau": "0 s", 
#        "Threshold_setting": "not set", 
#        "Trim_file": "(nil)", 
#        "Wavelength (A)": "1.54000 A"
#    }, 
#    "normalizations": {
#        "Absolute_scale_factor": 0.0019388662348194293, 
#        "Counter_norms": [
#            [
#                "/", 
#                "diode/100000"
#            ]
#        ], 
#        "Solid_Angle_Correction": "On"
#    }, 
#    "raw_version": "1.6.3"
#}
