# Supplementary material for: Coil-to-α-helix transition at the Nup358-BicD2 interface activates BicD2 for dynein recruitment
Source: eLife. 2022 Mar 1;11:e74714. doi: 10.7554/eLife.74714 (PMC8956292; doi:10.7554/eLife.74714)
Supplement: Figure 6—source data 1. [file elife-74714-fig6-data1.zip › SAXS_raw_data/S_A_Nup358_5_4_001_0019.dat]

### DATA:
#
# 471
#      Q             I(Q)           Error     
9.06933881E-03  3.64247421E-02  1.95804061E-03
9.63617098E-03  3.48849067E-02  1.71490822E-03
1.02030029E-02  3.32919654E-02  1.52780120E-03
1.07698345E-02  3.56984037E-02  1.29740866E-03
1.13366658E-02  3.58995667E-02  1.20438048E-03
1.19034968E-02  3.40959594E-02  1.09411324E-03
1.24703274E-02  3.47713771E-02  1.02144049E-03
1.30371577E-02  3.51904205E-02  1.00300991E-03
1.36039876E-02  3.46316193E-02  8.78847721E-04
1.41708171E-02  3.44511036E-02  8.58023438E-04
1.47376462E-02  3.33250085E-02  7.92503199E-04
1.53044749E-02  3.36544564E-02  7.54852214E-04
1.58713032E-02  3.31852478E-02  7.57475800E-04
1.64381310E-02  3.40435420E-02  7.39188515E-04
1.70049584E-02  3.28946343E-02  7.07648775E-04
1.75717852E-02  3.28004803E-02  6.34748218E-04
1.81386116E-02  3.26508065E-02  6.56937042E-04
1.87054375E-02  3.26621687E-02  6.36665231E-04
1.92722628E-02  3.18145919E-02  6.19064908E-04
1.98390875E-02  3.09384970E-02  6.06616169E-04
2.04059118E-02  3.16521865E-02  5.76038235E-04
2.09727354E-02  3.10679757E-02  5.88376280E-04
2.15395584E-02  3.05832160E-02  5.64067700E-04
2.21063808E-02  3.09436486E-02  5.28002537E-04
2.26732026E-02  3.11705150E-02  5.39928524E-04
2.32400238E-02  3.04083191E-02  5.12973719E-04
2.38068442E-02  2.99471155E-02  5.13689728E-04
2.43736640E-02  3.04439748E-02  4.91482708E-04
2.49404832E-02  3.03659311E-02  4.73412231E-04
2.55073016E-02  2.95399105E-02  4.63234487E-04
2.60741192E-02  2.93916665E-02  4.39458203E-04
2.66409362E-02  2.99319331E-02  4.27755243E-04
2.72077524E-02  2.90640606E-02  4.16251209E-04
2.77745678E-02  2.82473706E-02  3.93183336E-04
2.83413824E-02  2.88215210E-02  3.87961202E-04
2.89081962E-02  2.84277450E-02  3.83434928E-04
2.94750092E-02  2.77191104E-02  3.70874339E-04
3.00418213E-02  2.77293578E-02  3.66503186E-04
3.06086326E-02  2.77425094E-02  3.56277137E-04
3.11754431E-02  2.77372084E-02  3.42384131E-04
3.17422526E-02  2.73909964E-02  3.40867308E-04
3.23090612E-02  2.71888966E-02  3.42453678E-04
3.28758690E-02  2.56945055E-02  3.39269817E-04
3.34426757E-02  2.65076331E-02  3.41104571E-04
3.40094816E-02  2.62523880E-02  3.33176339E-04
3.45762864E-02  2.58816622E-02  3.29028150E-04
3.51430903E-02  2.57225832E-02  3.26183171E-04
3.57098932E-02  2.47895239E-02  3.33460643E-04
3.62766951E-02  2.48021054E-02  3.18722897E-04
3.68434959E-02  2.41248115E-02  3.19247264E-04
3.74102957E-02  2.40125781E-02  3.24652940E-04
3.79770944E-02  2.44996953E-02  3.18756487E-04
3.85438921E-02  2.38244143E-02  3.08192165E-04
3.91106886E-02  2.32405770E-02  3.08150880E-04
3.96774841E-02  2.32510459E-02  3.07504360E-04
4.02442784E-02  2.30119702E-02  3.06432976E-04
4.08110715E-02  2.24222003E-02  3.06318122E-04
4.13778635E-02  2.23853606E-02  2.99395614E-04
4.19446544E-02  2.22465006E-02  2.97897123E-04
4.25114440E-02  2.17806756E-02  2.93470030E-04
4.30782324E-02  2.14161965E-02  2.89568253E-04
4.36450196E-02  2.13071222E-02  2.82913206E-04
4.42118056E-02  2.14659417E-02  2.87673216E-04
4.47785903E-02  2.14623108E-02  2.84013466E-04
4.53453737E-02  2.05777843E-02  2.83080138E-04
4.59121559E-02  2.04738110E-02  2.83332333E-04
4.64789367E-02  1.98968596E-02  2.76002272E-04
4.70457162E-02  1.99720065E-02  2.69993038E-04
4.76124944E-02  1.98261783E-02  2.77345634E-04
4.81792712E-02  1.98634930E-02  2.71739696E-04
4.87460467E-02  1.98494982E-02  2.69288789E-04
4.93128208E-02  1.91390500E-02  2.65577325E-04
4.98795934E-02  1.85585800E-02  2.63929520E-04
5.04463647E-02  1.92090510E-02  2.60568911E-04
5.10131345E-02  1.88332834E-02  2.57081372E-04
5.15799029E-02  1.80269093E-02  2.60077030E-04
5.21466698E-02  1.79899349E-02  2.60893639E-04
5.27134352E-02  1.78871126E-02  2.68508781E-04
5.32801991E-02  1.73803335E-02  2.61077632E-04
5.38469615E-02  1.76729534E-02  2.62066067E-04
5.44137224E-02  1.70672283E-02  2.63660836E-04
5.49804817E-02  1.66090252E-02  2.65852920E-04
5.55472394E-02  1.63425869E-02  2.65359721E-04
5.61139956E-02  1.67089221E-02  2.61812849E-04
5.66807502E-02  1.60886354E-02  2.66802063E-04
5.72475032E-02  1.58983213E-02  2.72752128E-04
5.78142545E-02  1.57617172E-02  2.71902924E-04
5.83810042E-02  1.58745499E-02  2.76231867E-04
5.89477523E-02  1.55043812E-02  2.79965214E-04
5.95144987E-02  1.56423896E-02  2.75837808E-04
6.00812433E-02  1.49889384E-02  2.81266712E-04
6.06479863E-02  1.52351810E-02  2.78478182E-04
6.12147276E-02  1.42975903E-02  2.79325649E-04
6.17814671E-02  1.46009065E-02  2.83234412E-04
6.23482048E-02  1.46955457E-02  2.87336686E-04
6.29149408E-02  1.39089171E-02  2.77041944E-04
6.34816750E-02  1.41972799E-02  2.82493500E-04
6.40484074E-02  1.38284247E-02  2.77363847E-04
6.46151379E-02  1.40755809E-02  2.83637811E-04
6.51818666E-02  1.40840440E-02  2.71469087E-04
6.57485935E-02  1.35513537E-02  2.74693960E-04
6.63153185E-02  1.29473004E-02  2.75554941E-04
6.68820416E-02  1.27294236E-02  2.77005225E-04
6.74487629E-02  1.28124453E-02  2.82221825E-04
6.80154822E-02  1.23819106E-02  2.81588649E-04
6.85821995E-02  1.26161637E-02  2.82621064E-04
6.91489149E-02  1.31511629E-02  2.87746672E-04
6.97156284E-02  1.26906012E-02  2.78923241E-04
7.02823399E-02  1.23557621E-02  2.79691426E-04
7.08490493E-02  1.19580874E-02  2.77312881E-04
7.14157568E-02  1.21909779E-02  2.81319716E-04
7.19824622E-02  1.20891741E-02  2.89809334E-04
7.25491656E-02  1.18628230E-02  2.83180927E-04
7.31158669E-02  1.17871151E-02  2.85447851E-04
7.36825662E-02  1.18967230E-02  2.77871874E-04
7.42492633E-02  1.16040978E-02  2.84818819E-04
7.48159583E-02  1.17433239E-02  2.86795340E-04
7.53826513E-02  1.12417046E-02  2.89174339E-04
7.59493420E-02  1.07924423E-02  2.83890359E-04
7.65160306E-02  1.08520158E-02  2.83087983E-04
7.70827171E-02  1.03552793E-02  2.77319150E-04
7.76494013E-02  1.07561829E-02  2.90808894E-04
7.82160833E-02  1.03393503E-02  2.76983799E-04
7.87827632E-02  1.01137053E-02  2.86899527E-04
7.93494407E-02  1.02517252E-02  2.83784318E-04
7.99161161E-02  9.68345045E-03  2.85324212E-04
8.04827891E-02  9.57549053E-03  2.85057075E-04
8.10494599E-02  1.01468933E-02  2.81017761E-04
8.16161283E-02  9.79026203E-03  2.87003400E-04
8.21827944E-02  9.72002884E-03  2.85330162E-04
8.27494582E-02  1.00256999E-02  2.84040380E-04
8.33161197E-02  9.71228873E-03  2.82761072E-04
8.38827788E-02  9.52202992E-03  2.82036304E-04
8.44494355E-02  9.42371663E-03  2.84320573E-04
8.50160898E-02  8.73830540E-03  2.85271144E-04
8.55827416E-02  8.73128629E-03  2.82960100E-04
8.61493911E-02  8.82109249E-03  2.87563095E-04
8.67160381E-02  8.76067399E-03  2.84511274E-04
8.72826826E-02  8.43987060E-03  2.84320815E-04
8.78493247E-02  8.60383085E-03  2.87683057E-04
8.84159642E-02  8.62278391E-03  2.79330213E-04
8.89826013E-02  8.72036117E-03  2.89631492E-04
8.95492358E-02  8.69531469E-03  2.84241061E-04
9.01158678E-02  8.44525250E-03  2.84098844E-04
9.06824972E-02  8.22187137E-03  2.81689344E-04
9.12491240E-02  8.32162072E-03  2.85535441E-04
9.18157483E-02  8.22346226E-03  2.81556122E-04
9.23823699E-02  8.19645387E-03  2.88298685E-04
9.29489889E-02  7.87909344E-03  2.82494326E-04
9.35156053E-02  7.50936122E-03  2.84829560E-04
9.40822190E-02  7.87631759E-03  2.79822295E-04
9.46488300E-02  7.12803858E-03  2.90990792E-04
9.52154383E-02  8.16189739E-03  2.83979618E-04
9.57820440E-02  7.54712152E-03  2.83395027E-04
9.63486469E-02  7.48579217E-03  2.85706167E-04
9.69152471E-02  7.22218834E-03  2.85281879E-04
9.74818445E-02  7.33669381E-03  2.82425960E-04
9.80484391E-02  6.71191937E-03  2.86965164E-04
9.86150310E-02  7.50177439E-03  2.87937708E-04
9.91816201E-02  7.19835097E-03  2.80996047E-04
9.97482063E-02  7.28001439E-03  2.72338468E-04
1.00314790E-01  6.93892849E-03  2.65643976E-04
1.00881370E-01  7.51542024E-03  2.71867501E-04
1.01447948E-01  6.63094188E-03  2.72698587E-04
1.02014523E-01  6.05989751E-03  2.77306251E-04
1.02581095E-01  6.13990447E-03  2.72186530E-04
1.03147664E-01  6.64544673E-03  2.76796362E-04
1.03714230E-01  7.12376245E-03  2.81456982E-04
1.04280793E-01  6.80599298E-03  2.79653289E-04
1.04847353E-01  6.26712753E-03  2.74895627E-04
1.05413910E-01  6.25324125E-03  2.83578381E-04
1.05980464E-01  6.48735702E-03  2.76635127E-04
1.06547016E-01  6.40824179E-03  2.77631752E-04
1.07113564E-01  5.82834746E-03  2.81754217E-04
1.07680109E-01  6.36367203E-03  2.74346317E-04
1.08246651E-01  6.44575620E-03  2.74107958E-04
1.08813190E-01  5.34792852E-03  2.75083618E-04
1.09379726E-01  6.15110747E-03  2.75790989E-04
1.09946259E-01  5.54707900E-03  2.72977073E-04
1.10512788E-01  5.85520976E-03  2.78942835E-04
1.11079315E-01  6.19338375E-03  2.74846674E-04
1.11645838E-01  5.97198151E-03  2.71030802E-04
1.12212358E-01  5.63881575E-03  2.77298335E-04
1.12778875E-01  6.47192347E-03  2.82215258E-04
1.13345389E-01  5.64341584E-03  2.74067185E-04
1.13911900E-01  5.16008116E-03  2.77779060E-04
1.14478407E-01  5.48658270E-03  2.77088577E-04
1.15044911E-01  5.62427096E-03  2.78331194E-04
1.15611412E-01  5.06465888E-03  2.75560998E-04
1.16177909E-01  5.83775663E-03  2.80765758E-04
1.16744403E-01  5.36711457E-03  2.75890443E-04
1.17310894E-01  5.31488785E-03  2.81160244E-04
1.17877382E-01  5.41156337E-03  2.79103232E-04
1.18443866E-01  5.48800322E-03  2.80034589E-04
1.19010347E-01  5.34413380E-03  2.80187621E-04
1.19576825E-01  5.38865356E-03  2.76546120E-04
1.20143299E-01  5.29324757E-03  2.81766251E-04
1.20709769E-01  5.47507010E-03  2.69987245E-04
1.21276237E-01  4.62221537E-03  2.75616186E-04
1.21842700E-01  5.02789423E-03  2.79444138E-04
1.22409161E-01  5.32267184E-03  2.78082904E-04
1.22975618E-01  5.38314321E-03  2.70551907E-04
1.23542071E-01  5.20542426E-03  2.78655225E-04
1.24108521E-01  4.84741370E-03  2.82435446E-04
1.24674967E-01  4.25535452E-03  2.81014192E-04
1.25241410E-01  4.42979778E-03  2.73310751E-04
1.25807849E-01  4.46242887E-03  2.77874640E-04
1.26374285E-01  4.40163298E-03  2.79200747E-04
1.26940717E-01  5.32798872E-03  2.80388375E-04
1.27507145E-01  4.22599259E-03  2.74895288E-04
1.28073570E-01  4.83913697E-03  2.74803292E-04
1.28639991E-01  4.15105676E-03  2.79813558E-04
1.29206409E-01  4.72898028E-03  2.74275334E-04
1.29772823E-01  4.23510279E-03  2.77737468E-04
1.30339233E-01  3.94473964E-03  2.74282077E-04
1.30905639E-01  4.18511690E-03  2.73091063E-04
1.31472042E-01  4.32752944E-03  2.77086731E-04
1.32038441E-01  4.32886781E-03  2.80847090E-04
1.32604837E-01  4.73015217E-03  2.67703757E-04
1.33171228E-01  4.18041764E-03  2.73033419E-04
1.33737616E-01  4.56011755E-03  2.75020467E-04
1.34304000E-01  4.43629291E-03  2.57119525E-04
1.34870380E-01  4.17377873E-03  2.55673552E-04
1.35436756E-01  4.61350054E-03  2.55903441E-04
1.36003129E-01  4.03585399E-03  2.64564919E-04
1.36569497E-01  4.33111744E-03  2.67242260E-04
1.37135862E-01  4.10564206E-03  2.64300161E-04
1.37702223E-01  3.98455410E-03  2.70494507E-04
1.38268580E-01  4.33192618E-03  2.71123516E-04
1.38834933E-01  3.90136963E-03  2.71794196E-04
1.39401282E-01  3.85237557E-03  2.68774472E-04
1.39967627E-01  3.95476731E-03  2.67249053E-04
1.40533968E-01  4.55685332E-03  2.72311146E-04
1.41100305E-01  3.99693913E-03  2.66336762E-04
1.41666638E-01  3.96233185E-03  2.70216407E-04
1.42232967E-01  3.64448440E-03  2.71943849E-04
1.42799292E-01  3.99824815E-03  2.69829084E-04
1.43365613E-01  4.11620883E-03  2.69307618E-04
1.43931930E-01  3.74434940E-03  2.72814718E-04
1.44498243E-01  3.61395759E-03  2.69595839E-04
1.45064552E-01  3.98291532E-03  2.71300071E-04
1.45630856E-01  3.90355001E-03  2.69903842E-04
1.46197157E-01  3.91009500E-03  2.73527682E-04
1.46763453E-01  3.80832427E-03  2.74817346E-04
1.47329745E-01  4.04871122E-03  2.71726203E-04
1.47896033E-01  3.81345483E-03  2.74524542E-04
1.48462317E-01  4.06603745E-03  2.74798263E-04
1.49028597E-01  3.26970641E-03  2.71156627E-04
1.49594872E-01  3.74816502E-03  2.76692969E-04
1.50161143E-01  3.59158392E-03  2.74389960E-04
1.50727410E-01  3.61192506E-03  2.72999183E-04
1.51293672E-01  4.13363595E-03  2.74450953E-04
1.51859931E-01  3.83014722E-03  2.72949603E-04
1.52426185E-01  3.85092310E-03  2.75433827E-04
1.52992434E-01  3.82489691E-03  2.70276482E-04
1.53558680E-01  3.72129151E-03  2.78608486E-04
1.54124920E-01  3.69967252E-03  2.74897197E-04
1.54691157E-01  3.54021265E-03  2.72668952E-04
1.55257389E-01  3.58549835E-03  2.69182421E-04
1.55823617E-01  3.70250744E-03  2.70244202E-04
1.56389840E-01  3.29002628E-03  2.75744058E-04
1.56956059E-01  3.55377247E-03  2.67663115E-04
1.57522273E-01  3.32402643E-03  2.74607413E-04
1.58088483E-01  3.47998506E-03  2.75918375E-04
1.58654689E-01  3.29282395E-03  2.69270719E-04
1.59220890E-01  3.36493968E-03  2.72626092E-04
1.59787086E-01  3.59729810E-03  2.74522323E-04
1.60353278E-01  3.27961582E-03  2.70692841E-04
1.60919465E-01  3.33542075E-03  2.70315659E-04
1.61485648E-01  3.45542242E-03  2.72878459E-04
1.62051826E-01  3.14754868E-03  2.73907667E-04
1.62618000E-01  3.50660418E-03  2.75965634E-04
1.63184169E-01  2.96102552E-03  2.72834305E-04
1.63750333E-01  3.31671417E-03  2.73975617E-04
1.64316493E-01  2.88332341E-03  2.70552324E-04
1.64882648E-01  3.39577862E-03  2.68754467E-04
1.65448799E-01  3.37762400E-03  2.69536143E-04
1.66014944E-01  3.37278772E-03  2.74365866E-04
1.66581085E-01  3.45664240E-03  2.72615916E-04
1.67147221E-01  3.30426103E-03  2.71915300E-04
1.67713353E-01  3.00087369E-03  2.70297070E-04
1.68279480E-01  2.94075114E-03  2.66057954E-04
1.68845601E-01  2.91477992E-03  2.55224174E-04
1.69411719E-01  3.31200736E-03  2.54181014E-04
1.69977831E-01  2.97516072E-03  2.53868931E-04
1.70543939E-01  3.20946385E-03  2.57174631E-04
1.71110041E-01  3.11721985E-03  2.59590126E-04
1.71676139E-01  3.17224022E-03  2.63132243E-04
1.72242232E-01  3.27085949E-03  2.65954787E-04
1.72808320E-01  2.89754195E-03  2.69450079E-04
1.73374403E-01  2.74681510E-03  2.66873346E-04
1.73940481E-01  2.91348582E-03  2.66738004E-04
1.74506555E-01  2.57336223E-03  2.67247771E-04
1.75072623E-01  2.97879699E-03  2.67640472E-04
1.75638687E-01  2.93732536E-03  2.66469349E-04
1.76204745E-01  2.70512587E-03  2.69249908E-04
1.76770798E-01  2.85626741E-03  2.72818362E-04
1.77336847E-01  3.26465842E-03  2.69296011E-04
1.77902890E-01  2.75869056E-03  2.62927795E-04
1.78468928E-01  2.82673831E-03  2.73706689E-04
1.79034962E-01  2.83894160E-03  2.69745941E-04
1.79600990E-01  3.12944079E-03  2.66336392E-04
1.80167013E-01  2.67924437E-03  2.73019595E-04
1.80733031E-01  2.64897495E-03  2.69615102E-04
1.81299044E-01  2.81633294E-03  2.69333048E-04
1.81865051E-01  3.29036789E-03  2.74172365E-04
1.82431054E-01  2.98183207E-03  2.70979768E-04
1.82997051E-01  2.72250468E-03  2.73906143E-04
1.83563043E-01  2.89927754E-03  2.74233227E-04
1.84129030E-01  2.84582645E-03  2.72997988E-04
1.84695012E-01  3.05692653E-03  2.72726677E-04
1.85260989E-01  2.49599996E-03  2.77793383E-04
1.85826960E-01  2.82704471E-03  2.70501993E-04
1.86392926E-01  2.95394984E-03  2.71918139E-04
1.86958887E-01  2.92067064E-03  2.71756136E-04
1.87524842E-01  2.63050525E-03  2.69775764E-04
1.88090792E-01  2.53118139E-03  2.71410608E-04
1.88656737E-01  2.61133788E-03  2.73369960E-04
1.89222676E-01  2.78267827E-03  2.69579645E-04
1.89788610E-01  2.70694224E-03  2.73422345E-04
1.90354539E-01  2.93691344E-03  2.67894466E-04
1.90920462E-01  2.63071028E-03  2.74063260E-04
1.91486380E-01  2.48720938E-03  2.72969476E-04
1.92052292E-01  2.73227394E-03  2.74215515E-04
1.92618199E-01  2.56054639E-03  2.69525548E-04
1.93184101E-01  3.36299839E-03  2.68680526E-04
1.93749997E-01  2.43553128E-03  2.68604215E-04
1.94315887E-01  2.73074432E-03  2.73396628E-04
1.94881772E-01  2.22317763E-03  2.72290195E-04
1.95447651E-01  2.28269424E-03  2.70474988E-04
1.96013525E-01  2.68072859E-03  2.68919834E-04
1.96579394E-01  2.82867302E-03  2.70488039E-04
1.97145256E-01  2.87405653E-03  2.72610046E-04
1.97711114E-01  2.57637896E-03  2.70504813E-04
1.98276965E-01  2.87119713E-03  2.75337357E-04
1.98842811E-01  2.33479018E-03  2.68523158E-04
1.99408652E-01  2.77631077E-03  2.70597354E-04
1.99974486E-01  2.43436776E-03  2.72518048E-04
2.00540315E-01  2.62125921E-03  2.70219822E-04
2.01106139E-01  2.71577619E-03  2.72931408E-04
2.01671956E-01  2.66352734E-03  2.68827595E-04
2.02237768E-01  2.68567525E-03  2.71245168E-04
2.02803574E-01  2.83827559E-03  2.65098271E-04
2.03369375E-01  2.48506033E-03  2.58451719E-04
2.03935169E-01  2.60533400E-03  2.48093708E-04
2.04500958E-01  3.10292382E-03  2.57439372E-04
2.05066741E-01  2.80760914E-03  2.58897894E-04
2.05632518E-01  2.45311276E-03  2.58055330E-04
2.06198290E-01  2.78817570E-03  2.59971192E-04
2.06764055E-01  2.53205312E-03  2.59157726E-04
2.07329815E-01  2.02330882E-03  2.62886741E-04
2.07895569E-01  2.57790879E-03  2.62651704E-04
2.08461317E-01  2.58306152E-03  2.62850396E-04
2.09027059E-01  2.18634355E-03  2.61402088E-04
2.09592795E-01  2.42149475E-03  2.64319236E-04
2.10158525E-01  2.62700358E-03  2.65262206E-04
2.10724249E-01  2.37762972E-03  2.66796970E-04
2.11289968E-01  2.49427504E-03  2.68799704E-04
2.11855680E-01  2.43438029E-03  2.69354112E-04
2.12421386E-01  1.87246179E-03  2.67322164E-04
2.12987086E-01  2.60837194E-03  2.67059449E-04
2.13552780E-01  2.68404722E-03  2.68105848E-04
2.14118469E-01  2.06363225E-03  2.67921844E-04
2.14684151E-01  2.70565538E-03  2.63600824E-04
2.15249827E-01  2.40742260E-03  2.69014751E-04
2.15815496E-01  2.16459916E-03  2.69921964E-04
2.16381160E-01  2.16989154E-03  2.65651028E-04
2.16946818E-01  2.10773255E-03  2.66600692E-04
2.17512469E-01  1.95983491E-03  2.66378035E-04
2.18078115E-01  2.56950822E-03  2.74123779E-04
2.18643754E-01  2.49373321E-03  2.66227457E-04
2.19209387E-01  2.51717386E-03  2.61096928E-04
2.19775013E-01  2.52717431E-03  2.66608604E-04
2.20340634E-01  1.93175531E-03  2.68688846E-04
2.20906248E-01  2.47741902E-03  2.68656164E-04
2.21471856E-01  2.45932655E-03  2.67534427E-04
2.22037458E-01  2.04927564E-03  2.69843595E-04
2.22603053E-01  1.74696492E-03  2.65684095E-04
2.23168642E-01  2.18398209E-03  2.69119662E-04
2.23734225E-01  2.83526908E-03  2.69516537E-04
2.24299802E-01  2.32187199E-03  2.65956056E-04
2.24865372E-01  1.96776089E-03  2.65983411E-04
2.25430935E-01  2.44104334E-03  2.72772515E-04
2.25996493E-01  2.31874883E-03  2.65372984E-04
2.26562044E-01  2.64750388E-03  2.69780413E-04
2.27127588E-01  2.40359214E-03  2.66698433E-04
2.27693126E-01  2.11546520E-03  2.67479394E-04
2.28258658E-01  2.42599587E-03  2.69619192E-04
2.28824183E-01  2.18639733E-03  2.63993803E-04
2.29389702E-01  2.07210226E-03  2.66829447E-04
2.29955214E-01  2.43153905E-03  2.69309386E-04
2.30520719E-01  2.37774440E-03  2.69308980E-04
2.31086219E-01  2.35282108E-03  2.69982723E-04
2.31651711E-01  2.02719915E-03  2.64782593E-04
2.32217197E-01  2.22549373E-03  2.70983020E-04
2.32782677E-01  1.93048760E-03  2.68465528E-04
2.33348149E-01  2.28526987E-03  2.67268383E-04
2.33913616E-01  2.07802808E-03  2.70063088E-04
2.34479075E-01  1.61547586E-03  2.66645231E-04
2.35044528E-01  1.70372243E-03  2.67566307E-04
2.35609975E-01  1.81150554E-03  2.71417147E-04
2.36175414E-01  2.01627870E-03  2.66992069E-04
2.36740847E-01  2.43684026E-03  2.74134240E-04
2.37306273E-01  2.19609253E-03  2.66083102E-04
2.37871693E-01  2.14600307E-03  2.47777396E-04
2.38437106E-01  1.81992225E-03  2.41833578E-04
2.39002512E-01  2.25625595E-03  2.49901709E-04
2.39567911E-01  2.10214463E-03  2.53253724E-04
2.40133303E-01  2.15495762E-03  2.55013637E-04
2.40698689E-01  2.09843417E-03  2.58566161E-04
2.41264068E-01  2.03854132E-03  2.54134860E-04
2.41829440E-01  2.39894406E-03  2.57712174E-04
2.42394805E-01  2.14148797E-03  2.58558551E-04
2.42960164E-01  2.43888281E-03  2.59285847E-04
2.43525515E-01  2.20838408E-03  2.58965260E-04
2.44090859E-01  2.10078320E-03  2.63249213E-04
2.44656197E-01  2.22787059E-03  2.66329831E-04
2.45221528E-01  2.64410718E-03  2.68884052E-04
2.45786852E-01  2.10571320E-03  2.68020680E-04
2.46352168E-01  2.11669154E-03  2.68232301E-04
2.46917478E-01  2.05909676E-03  2.66105662E-04
2.47482781E-01  2.07973098E-03  2.65800988E-04
2.48048077E-01  2.43308014E-03  2.68107520E-04
2.48613366E-01  1.35458774E-03  2.64631523E-04
2.49178647E-01  1.91089713E-03  2.68719656E-04
2.49743922E-01  2.23828718E-03  2.65635783E-04
2.50309190E-01  1.47547157E-03  2.67977433E-04
2.50874450E-01  2.61151074E-03  2.63024104E-04
2.51439704E-01  1.67888981E-03  2.66102895E-04
2.52004950E-01  1.87265110E-03  2.65289834E-04
2.52570189E-01  2.12957532E-03  2.60708927E-04
2.53135421E-01  1.54874377E-03  2.69122139E-04
2.53700646E-01  2.02179516E-03  2.65065991E-04
2.54265864E-01  1.78887144E-03  2.65441751E-04
2.54831074E-01  2.11094225E-03  2.67957764E-04
2.55396278E-01  1.53917079E-03  2.64749311E-04
2.55961474E-01  1.88305200E-03  2.61771778E-04
2.56526662E-01  1.80403659E-03  2.67534115E-04
2.57091844E-01  1.69545104E-03  2.64696445E-04
2.57657018E-01  2.08289398E-03  2.65068500E-04
2.58222185E-01  2.20993755E-03  2.67901880E-04
2.58787345E-01  2.20167258E-03  2.61819912E-04
2.59352497E-01  1.87795822E-03  2.62993130E-04
2.59917642E-01  1.84627790E-03  2.63084066E-04
2.60482780E-01  1.96423489E-03  2.63484502E-04
2.61047910E-01  1.52661940E-03  2.64776772E-04
2.61613033E-01  1.99826288E-03  2.65163239E-04
2.62178149E-01  1.91807771E-03  2.64370812E-04
2.62743257E-01  2.04158358E-03  2.61433335E-04
2.63308357E-01  2.11078742E-03  2.61709887E-04
2.63873451E-01  1.72856511E-03  2.61182446E-04
2.64438536E-01  2.33742394E-03  2.67830811E-04
2.65003614E-01  2.33842388E-03  2.63930331E-04
2.65568685E-01  1.74877568E-03  2.63249755E-04
2.66133748E-01  1.78195484E-03  2.65191435E-04
2.66698804E-01  1.29658518E-03  2.62744069E-04
2.67263852E-01  1.84405058E-03  2.62819321E-04
2.67828893E-01  2.03646755E-03  2.65625369E-04
2.68393926E-01  2.12936751E-03  2.65162936E-04
2.68958951E-01  2.26236187E-03  2.67544922E-04
2.69523969E-01  2.06210752E-03  2.64077088E-04
2.70088979E-01  1.77721380E-03  2.65720627E-04
2.70653982E-01  1.45677471E-03  2.61338393E-04
2.71218977E-01  1.52450400E-03  2.66229231E-04
2.71783964E-01  2.26048258E-03  2.88704967E-04
2.72348943E-01  1.73060211E-03  3.27938402E-04
2.72913915E-01  2.37530401E-03  3.72608140E-04
2.73478879E-01  1.56433479E-03  4.09613708E-04
2.74043836E-01  1.81514367E-03  4.61069296E-04
2.74608784E-01  2.56086025E-03  5.28053407E-04
2.75173725E-01  1.85545783E-03  5.98466465E-04


### HEADER:
#
#{
#    "Conc": 4.0, 
#    "MW": "12.8164835957", 
#    "Notes": "", 
#    "analysis": {
#        "GNOM": {
#            "Dmax": "91", 
#            "Real_Space_I0": 0.0354, 
#            "Real_Space_I0_Err": 0.0001423, 
#            "Real_Space_Rg": 29.01, 
#            "Real_Space_Rg_Err": 0.1418, 
#            "Total_Estimate": 0.7297, 
#            "qEnd": 0.2751737250732282, 
#            "qStart": 0.009069338811406896
#        }, 
#        "guinier": {
#            "I0": "0.0356212931074", 
#            "I0_autorg_err": "5.757E-05", 
#            "I0_err": 0.00017455264005156743, 
#            "I0_est_err": -1, 
#            "I0_fit_err": 0.00017455264005156743, 
#            "Rg": "28.5993582399", 
#            "Rg_autorg_err": "0.2143", 
#            "Rg_err": 0.23598156507504764, 
#            "Rg_est_err": -1, 
#            "Rg_fit_err": 0.23598156507504764, 
#            "nEnd": 59, 
#            "nStart": 4, 
#            "qEnd": "0.04251", 
#            "qRg_max": "1.2158000164582978", 
#            "qRg_min": "0.32422136582072014", 
#            "qStart": "0.01134", 
#            "rsq": "0.9880361386371731"
#        }, 
#        "molecularWeight": {
#            "Absolute": {
#                "MW": "12.331824032474149"
#            }, 
#            "I(0)Concentration": {
#                "MW": "12.8164835957"
#            }, 
#            "PorodVolume": {
#                "MW": "12.765034142734383", 
#                "VPorod": "32697.939165185187", 
#                "VPorod_Corrected": "15379.559208113715"
#            }, 
#            "VolumeOfCorrelation": {
#                "MW": "12.554576323566176", 
#                "Type": "Protein", 
#                "Vcor": "212.03775091785408"
#            }
#        }
#    }, 
#    "calibration_params": {
#        "Beam_Center_X": 5.25740974878, 
#        "Beam_Center_Y": 94.233804398, 
#        "Detector_Pixel_Size": 0.172, 
#        "Radial_Average_Method": "RAW", 
#        "Sample-to-detector distance (mm)": 1530.0, 
#        "Wavelength (A)": 1.24612243102
#    }, 
#    "config_file": "/Volumes/Expansion Drive/solmaz/SAXS.cfg", 
#    "counters": {
#        "Seconds": "0.1"
#    }, 
#    "filename": "S_A_Nup358_5_4_001_0019", 
#    "history": {
#        "subtraction": {
#            "initial_file": [
#                "A_Nup358_5_4_001_0019", 
#                {
#                    "averaged_files": [
#                        [
#                            "Nup358_5_4_001_0019.tiff"
#                        ], 
#                        [
#                            "Nup358_5_4_001_0018.tiff"
#                        ], 
#                        [
#                            "Nup358_5_4_001_0017.tiff"
#                        ], 
#                        [
#                            "Nup358_5_4_001_0016.tiff"
#                        ], 
#                        [
#                            "Nup358_5_4_001_0015.tiff"
#                        ], 
#                        [
#                            "Nup358_5_4_001_0014.tiff"
#                        ], 
#                        [
#                            "Nup358_5_4_001_0013.tiff"
#                        ], 
#                        [
#                            "Nup358_5_4_001_0012.tiff"
#                        ], 
#                        [
#                            "Nup358_5_4_001_0011.tiff"
#                        ], 
#                        [
#                            "Nup358_5_4_001_0010.tiff"
#                        ], 
#                        [
#                            "Nup358_5_4_001_0009.tiff"
#                        ], 
#                        [
#                            "Nup358_5_4_001_0008.tiff"
#                        ], 
#                        [
#                            "Nup358_5_4_001_0007.tiff"
#                        ], 
#                        [
#                            "Nup358_5_4_001_0006.tiff"
#                        ], 
#                        [
#                            "Nup358_5_4_001_0005.tiff"
#                        ], 
#                        [
#                            "Nup358_5_4_001_0004.tiff"
#                        ], 
#                        [
#                            "Nup358_5_4_001_0003.tiff"
#                        ], 
#                        [
#                            "Nup358_5_4_001_0002.tiff"
#                        ], 
#                        [
#                            "Nup358_5_4_001_0001.tiff"
#                        ], 
#                        [
#                            "Nup358_5_4_001_0000.tiff"
#                        ]
#                    ]
#                }
#            ], 
#            "subtracted_file": [
#                "A_buffernup358_001_0019", 
#                {
#                    "averaged_files": [
#                        [
#                            "buffernup358_001_0019.tiff"
#                        ], 
#                        [
#                            "buffernup358_001_0018.tiff"
#                        ], 
#                        [
#                            "buffernup358_001_0017.tiff"
#                        ], 
#                        [
#                            "buffernup358_001_0016.tiff"
#                        ], 
#                        [
#                            "buffernup358_001_0015.tiff"
#                        ], 
#                        [
#                            "buffernup358_001_0014.tiff"
#                        ], 
#                        [
#                            "buffernup358_001_0013.tiff"
#                        ], 
#                        [
#                            "buffernup358_001_0012.tiff"
#                        ], 
#                        [
#                            "buffernup358_001_0011.tiff"
#                        ], 
#                        [
#                            "buffernup358_001_0010.tiff"
#                        ], 
#                        [
#                            "buffernup358_001_0009.tiff"
#                        ], 
#                        [
#                            "buffernup358_001_0008.tiff"
#                        ], 
#                        [
#                            "buffernup358_001_0007.tiff"
#                        ], 
#                        [
#                            "buffernup358_001_0006.tiff"
#                        ], 
#                        [
#                            "buffernup358_001_0005.tiff"
#                        ], 
#                        [
#                            "buffernup358_001_0004.tiff"
#                        ], 
#                        [
#                            "buffernup358_001_0003.tiff"
#                        ], 
#                        [
#                            "buffernup358_001_0002.tiff"
#                        ], 
#                        [
#                            "buffernup358_001_0001.tiff"
#                        ], 
#                        [
#                            "buffernup358_001_0000.tiff"
#                        ]
#                    ]
#                }
#            ]
#        }
#    }, 
#    "imageHeader": {
#        "Alpha": "0.0000 deg.", 
#        "Angle_increment": "0.1000 deg.", 
#        "Beam_xy": "(0.00, 0.00) pixels", 
#        "Chi": "0.0000 deg.", 
#        "Count_cutoff": "1048574 counts", 
#        "Detector_2theta": "0.0000 deg.", 
#        "Detector_Voffset": "0.00000 m", 
#        "Detector_distance": "1.00000 m", 
#        "Energy_range": "(0, 0) eV", 
#        "Excluded_pixels": "(nil)", 
#        "Exposure_period": "0.1200000 s", 
#        "Exposure_time": "0.1000000 s", 
#        "Filter_transmission": "1.0000", 
#        "Flat_field": "(nil)", 
#        "Flux": "0.0000", 
#        "Gain_setting": "not set (vrf = -0.200)", 
#        "Image_path": "/mnt/currentdaq/BioSAXS/solmaz/nup358/", 
#        "Kappa": "0.0000 deg.", 
#        "N_excluded_pixels": "0", 
#        "N_oscillations": "1", 
#        "Oscillation_axis": "X, CW", 
#        "Phi": "0.0000 deg.", 
#        "Pixel_size": "172e-6 m x 172e-6 m", 
#        "Polarization": "0.990", 
#        "Silicon": "sensor, thickness 0.000320 m", 
#        "Tau": "0 s", 
#        "Threshold_setting": "not set", 
#        "Trim_file": "(nil)", 
#        "Wavelength (A)": "1.54000 A"
#    }, 
#    "normalizations": {
#        "Absolute_scale_factor": 0.0019388662348194293, 
#        "Counter_norms": [
#            [
#                "/", 
#                "diode/100000"
#            ]
#        ], 
#        "Solid_Angle_Correction": "On"
#    }, 
#    "raw_version": "1.6.3"
#}
