# Supplementary material for: Coil-to-α-helix transition at the Nup358-BicD2 interface activates BicD2 for dynein recruitment
Source: eLife. 2022 Mar 1;11:e74714. doi: 10.7554/eLife.74714 (PMC8956292; doi:10.7554/eLife.74714)
Supplement: Figure 6—source data 1. [file elife-74714-fig6-data1.zip › SAXS_raw_data/S_A_Nup358_BicD2_mix_001_0019.dat]

### DATA:
#
# 471
#      Q             I(Q)           Error     
9.06933881E-03  8.54924057E-02  2.32636718E-03
9.63617098E-03  7.98363681E-02  1.89113606E-03
1.02030029E-02  8.28100572E-02  1.64847106E-03
1.07698345E-02  8.27042003E-02  1.49917845E-03
1.13366658E-02  8.18962020E-02  1.34333241E-03
1.19034968E-02  7.84462849E-02  1.28136362E-03
1.24703274E-02  7.63093425E-02  1.14670237E-03
1.30371577E-02  7.82530365E-02  1.13456224E-03
1.36039876E-02  7.31577048E-02  1.03670365E-03
1.41708171E-02  7.43240215E-02  9.95870134E-04
1.47376462E-02  7.40242654E-02  9.31858527E-04
1.53044749E-02  7.21124035E-02  8.79139782E-04
1.58713032E-02  7.04778534E-02  8.71243302E-04
1.64381310E-02  7.06950622E-02  8.32616092E-04
1.70049584E-02  6.88962993E-02  7.89750419E-04
1.75717852E-02  6.74497175E-02  7.80587975E-04
1.81386116E-02  6.71093752E-02  7.60504112E-04
1.87054375E-02  6.58958626E-02  7.48160764E-04
1.92722628E-02  6.41288447E-02  7.15956368E-04
1.98390875E-02  6.35911877E-02  6.94990066E-04
2.04059118E-02  6.21666182E-02  6.87777252E-04
2.09727354E-02  6.11447840E-02  6.47880216E-04
2.15395584E-02  5.98764827E-02  6.57361231E-04
2.21063808E-02  5.99157200E-02  6.26994133E-04
2.26732026E-02  5.84796944E-02  6.18760907E-04
2.32400238E-02  5.70831444E-02  6.08770277E-04
2.38068442E-02  5.66090432E-02  5.93088451E-04
2.43736640E-02  5.44803156E-02  5.62144926E-04
2.49404832E-02  5.27198260E-02  5.35248887E-04
2.55073016E-02  5.25631059E-02  5.29815149E-04
2.60741192E-02  5.16864216E-02  5.15183759E-04
2.66409362E-02  5.24451624E-02  4.88836949E-04
2.72077524E-02  4.96984980E-02  4.70968258E-04
2.77745678E-02  4.97265102E-02  4.36548575E-04
2.83413824E-02  4.89376971E-02  4.24683064E-04
2.89081962E-02  4.76139705E-02  4.30544029E-04
2.94750092E-02  4.64875151E-02  4.22570874E-04
3.00418213E-02  4.52289251E-02  4.06523080E-04
3.06086326E-02  4.53732425E-02  3.91312705E-04
3.11754431E-02  4.42891386E-02  3.76673557E-04
3.17422526E-02  4.32759477E-02  3.80368245E-04
3.23090612E-02  4.28298514E-02  3.81373508E-04
3.28758690E-02  4.15498115E-02  3.71306725E-04
3.34426757E-02  4.10177177E-02  3.78628324E-04
3.40094816E-02  4.03360951E-02  3.61787159E-04
3.45762864E-02  3.94943431E-02  3.65510851E-04
3.51430903E-02  3.89438522E-02  3.55239541E-04
3.57098932E-02  3.77681151E-02  3.57562136E-04
3.62766951E-02  3.72799473E-02  3.48527720E-04
3.68434959E-02  3.66622733E-02  3.41215639E-04
3.74102957E-02  3.58860533E-02  3.40648150E-04
3.79770944E-02  3.55739032E-02  3.40613404E-04
3.85438921E-02  3.46111981E-02  3.32924791E-04
3.91106886E-02  3.44482812E-02  3.25662185E-04
3.96774841E-02  3.37802150E-02  3.22988340E-04
4.02442784E-02  3.25084890E-02  3.21595347E-04
4.08110715E-02  3.20682330E-02  3.23674032E-04
4.13778635E-02  3.14332696E-02  3.11705067E-04
4.19446544E-02  3.07141659E-02  3.18352861E-04
4.25114440E-02  2.98887445E-02  3.11167236E-04
4.30782324E-02  2.94819996E-02  3.12931238E-04
4.36450196E-02  2.88000274E-02  2.97043512E-04
4.42118056E-02  2.88242452E-02  3.01089735E-04
4.47785903E-02  2.83742164E-02  3.00695285E-04
4.53453737E-02  2.75131436E-02  2.99439438E-04
4.59121559E-02  2.64984682E-02  2.91910434E-04
4.64789367E-02  2.62306473E-02  2.88122718E-04
4.70457162E-02  2.54415625E-02  2.86249630E-04
4.76124944E-02  2.59213730E-02  2.86009198E-04
4.81792712E-02  2.51212861E-02  2.81462485E-04
4.87460467E-02  2.48783430E-02  2.81990743E-04
4.93128208E-02  2.40344162E-02  2.75188090E-04
4.98795934E-02  2.39740660E-02  2.79758056E-04
5.04463647E-02  2.35784677E-02  2.72180562E-04
5.10131345E-02  2.34778897E-02  2.67381167E-04
5.15799029E-02  2.26979589E-02  2.68785782E-04
5.21466698E-02  2.23147209E-02  2.76362670E-04
5.27134352E-02  2.19977475E-02  2.78998734E-04
5.32801991E-02  2.15252481E-02  2.75182235E-04
5.38469615E-02  2.09718437E-02  2.73279246E-04
5.44137224E-02  2.07491351E-02  2.73164269E-04
5.49804817E-02  2.04382112E-02  2.78255457E-04
5.55472394E-02  2.01492000E-02  2.69655596E-04
5.61139956E-02  1.96445568E-02  2.68500448E-04
5.66807502E-02  1.94587582E-02  2.75770954E-04
5.72475032E-02  1.89223999E-02  2.79005939E-04
5.78142545E-02  1.89723978E-02  2.77650387E-04
5.83810042E-02  1.85957595E-02  2.84993926E-04
5.89477523E-02  1.84023591E-02  2.87554872E-04
5.95144987E-02  1.79729228E-02  2.81243308E-04
6.00812433E-02  1.71905035E-02  2.90320750E-04
6.06479863E-02  1.75423578E-02  2.87551202E-04
6.12147276E-02  1.74222396E-02  2.90473916E-04
6.17814671E-02  1.71922704E-02  2.89378795E-04
6.23482048E-02  1.68438205E-02  2.94343516E-04
6.29149408E-02  1.66545065E-02  2.88214888E-04
6.34816750E-02  1.63003562E-02  2.91292840E-04
6.40484074E-02  1.60834148E-02  2.85193464E-04
6.46151379E-02  1.57251832E-02  2.91978150E-04
6.51818666E-02  1.54832670E-02  2.80848309E-04
6.57485935E-02  1.57377301E-02  2.79590245E-04
6.63153185E-02  1.54885401E-02  2.78660444E-04
6.68820416E-02  1.46767407E-02  2.83655265E-04
6.74487629E-02  1.52501245E-02  2.90990331E-04
6.80154822E-02  1.42658535E-02  2.84736252E-04
6.85821995E-02  1.40547784E-02  2.90949100E-04
6.91489149E-02  1.42532958E-02  2.83384108E-04
6.97156284E-02  1.42381985E-02  2.89201364E-04
7.02823399E-02  1.38178445E-02  2.88521930E-04
7.08490493E-02  1.32715154E-02  2.86585272E-04
7.14157568E-02  1.33892509E-02  2.85743650E-04
7.19824622E-02  1.31579065E-02  2.91310047E-04
7.25491656E-02  1.33102617E-02  2.85216636E-04
7.31158669E-02  1.31009498E-02  2.93536571E-04
7.36825662E-02  1.22329518E-02  2.84345116E-04
7.42492633E-02  1.21573713E-02  2.86510343E-04
7.48159583E-02  1.25118064E-02  2.92420583E-04
7.53826513E-02  1.21252567E-02  2.92467680E-04
7.59493420E-02  1.18328175E-02  2.85015468E-04
7.65160306E-02  1.17758312E-02  2.88258165E-04
7.70827171E-02  1.08507833E-02  2.86737719E-04
7.76494013E-02  1.14835635E-02  2.98229393E-04
7.82160833E-02  1.11798206E-02  2.81019962E-04
7.87827632E-02  1.13023996E-02  2.93024565E-04
7.93494407E-02  1.10191885E-02  2.89504853E-04
7.99161161E-02  1.07002042E-02  2.86618296E-04
8.04827891E-02  1.05986084E-02  2.93989835E-04
8.10494599E-02  1.08398907E-02  2.86536163E-04
8.16161283E-02  1.01631675E-02  2.89139262E-04
8.21827944E-02  9.95656160E-03  2.82733951E-04
8.27494582E-02  1.01797992E-02  2.89731382E-04
8.33161197E-02  9.87941236E-03  2.89404893E-04
8.38827788E-02  1.04312267E-02  2.85175252E-04
8.44494355E-02  9.80557329E-03  2.84451044E-04
8.50160898E-02  9.66714983E-03  2.90164414E-04
8.55827416E-02  9.44665050E-03  2.83763083E-04
8.61493911E-02  8.72253089E-03  2.86435008E-04
8.67160381E-02  8.99060721E-03  2.84188746E-04
8.72826826E-02  9.03848766E-03  2.89328031E-04
8.78493247E-02  9.06251248E-03  2.89103382E-04
8.84159642E-02  8.92483506E-03  2.87261827E-04
8.89826013E-02  9.25651878E-03  2.92503339E-04
8.95492358E-02  9.30777219E-03  2.89521563E-04
9.01158678E-02  8.50390958E-03  2.87055121E-04
9.06824972E-02  8.78090034E-03  2.87492571E-04
9.12491240E-02  8.79732719E-03  2.89400351E-04
9.18157483E-02  8.02570954E-03  2.89744236E-04
9.23823699E-02  8.47269264E-03  2.89506196E-04
9.29489889E-02  8.36742632E-03  2.86394554E-04
9.35156053E-02  7.72105784E-03  2.87192835E-04
9.40822190E-02  8.00156174E-03  2.85513180E-04
9.46488300E-02  8.31312916E-03  2.89883202E-04
9.52154383E-02  6.94406390E-03  2.83058456E-04
9.57820440E-02  7.90780507E-03  2.84854073E-04
9.63486469E-02  7.64916734E-03  2.84157197E-04
9.69152471E-02  7.39485121E-03  2.87237940E-04
9.74818445E-02  7.72367225E-03  2.83827509E-04
9.80484391E-02  7.66264033E-03  2.89179366E-04
9.86150310E-02  7.61353081E-03  2.87545066E-04
9.91816201E-02  7.34247910E-03  2.82253033E-04
9.97482063E-02  6.98123124E-03  2.75121955E-04
1.00314790E-01  6.87028103E-03  2.64879367E-04
1.00881370E-01  7.02068226E-03  2.72729330E-04
1.01447948E-01  6.73661761E-03  2.75626339E-04
1.02014523E-01  6.50849982E-03  2.79392645E-04
1.02581095E-01  6.86057905E-03  2.70930209E-04
1.03147664E-01  7.09892591E-03  2.75101937E-04
1.03714230E-01  6.63441500E-03  2.76583974E-04
1.04280793E-01  7.16931170E-03  2.81609452E-04
1.04847353E-01  6.28040847E-03  2.76346739E-04
1.05413910E-01  5.84261722E-03  2.84485635E-04
1.05980464E-01  6.42553835E-03  2.77868328E-04
1.06547016E-01  6.47140445E-03  2.78355627E-04
1.07113564E-01  5.92439946E-03  2.80559170E-04
1.07680109E-01  6.06908123E-03  2.79424857E-04
1.08246651E-01  5.77168588E-03  2.77119902E-04
1.08813190E-01  6.09358284E-03  2.80532852E-04
1.09379726E-01  5.68430813E-03  2.80056713E-04
1.09946259E-01  6.20194638E-03  2.86490413E-04
1.10512788E-01  6.19077776E-03  2.83206385E-04
1.11079315E-01  6.19949259E-03  2.79243547E-04
1.11645838E-01  5.47868116E-03  2.74893125E-04
1.12212358E-01  5.73133858E-03  2.78944450E-04
1.12778875E-01  5.41351458E-03  2.84238822E-04
1.13345389E-01  5.67678366E-03  2.79097277E-04
1.13911900E-01  5.48064592E-03  2.80307796E-04
1.14478407E-01  5.50309302E-03  2.81525896E-04
1.15044911E-01  5.16739567E-03  2.78219999E-04
1.15611412E-01  5.16794438E-03  2.82571801E-04
1.16177909E-01  5.52494475E-03  2.82734626E-04
1.16744403E-01  5.16387679E-03  2.76097384E-04
1.17310894E-01  5.51180372E-03  2.81895563E-04
1.17877382E-01  5.23195580E-03  2.82847783E-04
1.18443866E-01  4.78074801E-03  2.76262477E-04
1.19010347E-01  5.12270300E-03  2.78433544E-04
1.19576825E-01  5.08506543E-03  2.79979954E-04
1.20143299E-01  4.59593786E-03  2.78479722E-04
1.20709769E-01  4.70896108E-03  2.79688500E-04
1.21276237E-01  4.67252614E-03  2.83933066E-04
1.21842700E-01  4.25201329E-03  2.80969463E-04
1.22409161E-01  4.64217765E-03  2.78529711E-04
1.22975618E-01  4.81632152E-03  2.78727765E-04
1.23542071E-01  4.72277527E-03  2.81347252E-04
1.24108521E-01  4.30725464E-03  2.79890579E-04
1.24674967E-01  4.60462339E-03  2.78525536E-04
1.25241410E-01  4.75447608E-03  2.75685329E-04
1.25807849E-01  4.31095785E-03  2.79753306E-04
1.26374285E-01  4.05516017E-03  2.82964561E-04
1.26940717E-01  4.29542704E-03  2.78891683E-04
1.27507145E-01  4.15645528E-03  2.78069667E-04
1.28073570E-01  4.00750660E-03  2.78526609E-04
1.28639991E-01  4.47000987E-03  2.81707564E-04
1.29206409E-01  3.98295404E-03  2.75131463E-04
1.29772823E-01  4.07671692E-03  2.77386035E-04
1.30339233E-01  4.03575787E-03  2.81257345E-04
1.30905639E-01  3.96385917E-03  2.72310652E-04
1.31472042E-01  3.83869306E-03  2.80994574E-04
1.32038441E-01  3.89169512E-03  2.76488481E-04
1.32604837E-01  3.65007696E-03  2.72530154E-04
1.33171228E-01  3.58082160E-03  2.79123254E-04
1.33737616E-01  3.69635048E-03  2.74101857E-04
1.34304000E-01  3.63658238E-03  2.60244218E-04
1.34870380E-01  3.73499978E-03  2.59396479E-04
1.35436756E-01  3.65729097E-03  2.62111037E-04
1.36003129E-01  4.30792467E-03  2.61730409E-04
1.36569497E-01  3.86734478E-03  2.67364474E-04
1.37135862E-01  3.36073867E-03  2.69265692E-04
1.37702223E-01  3.41097303E-03  2.72380935E-04
1.38268580E-01  3.38283334E-03  2.73369074E-04
1.38834933E-01  3.40135621E-03  2.69699520E-04
1.39401282E-01  3.81527919E-03  2.68617141E-04
1.39967627E-01  3.69483244E-03  2.76609966E-04
1.40533968E-01  3.04556506E-03  2.71409527E-04
1.41100305E-01  3.30574594E-03  2.69926943E-04
1.41666638E-01  3.28783108E-03  2.68471735E-04
1.42232967E-01  3.58350326E-03  2.78560455E-04
1.42799292E-01  3.11581278E-03  2.68415834E-04
1.43365613E-01  3.01624533E-03  2.70057656E-04
1.43931930E-01  2.92874629E-03  2.73852288E-04
1.44498243E-01  3.22973433E-03  2.71980176E-04
1.45064552E-01  3.39141203E-03  2.76423881E-04
1.45630856E-01  2.88177304E-03  2.77229902E-04
1.46197157E-01  3.46979132E-03  2.73162957E-04
1.46763453E-01  3.05274179E-03  2.72085095E-04
1.47329745E-01  2.83474457E-03  2.74038074E-04
1.47896033E-01  3.00874956E-03  2.70419263E-04
1.48462317E-01  2.72971680E-03  2.69415398E-04
1.49028597E-01  3.12688436E-03  2.71762686E-04
1.49594872E-01  3.11411381E-03  2.72736594E-04
1.50161143E-01  2.65389369E-03  2.75177504E-04
1.50727410E-01  2.68847291E-03  2.73855363E-04
1.51293672E-01  2.98594495E-03  2.76426503E-04
1.51859931E-01  2.95571187E-03  2.73377955E-04
1.52426185E-01  2.42183110E-03  2.75862325E-04
1.52992434E-01  2.53252997E-03  2.74468507E-04
1.53558680E-01  2.41985268E-03  2.72948101E-04
1.54124920E-01  2.53710144E-03  2.71985363E-04
1.54691157E-01  2.88722407E-03  2.78697983E-04
1.55257389E-01  2.19857899E-03  2.73672284E-04
1.55823617E-01  2.22087459E-03  2.69614337E-04
1.56389840E-01  3.06119040E-03  2.77028509E-04
1.56956059E-01  2.31627437E-03  2.73290641E-04
1.57522273E-01  2.64137759E-03  2.74537574E-04
1.58088483E-01  2.85459907E-03  2.72191110E-04
1.58654689E-01  2.44617858E-03  2.69071289E-04
1.59220890E-01  3.06103835E-03  2.67869840E-04
1.59787086E-01  2.73741228E-03  2.69287520E-04
1.60353278E-01  2.80569510E-03  2.74511219E-04
1.60919465E-01  2.31657913E-03  2.76201436E-04
1.61485648E-01  2.11617233E-03  2.72683272E-04
1.62051826E-01  2.55807919E-03  2.69058870E-04
1.62618000E-01  1.75689442E-03  2.71732891E-04
1.63184169E-01  2.55004752E-03  2.73743015E-04
1.63750333E-01  2.60504155E-03  2.75961603E-04
1.64316493E-01  2.18900932E-03  2.70717345E-04
1.64882648E-01  2.48190392E-03  2.71875982E-04
1.65448799E-01  2.56646447E-03  2.71016038E-04
1.66014944E-01  2.44785022E-03  2.71507189E-04
1.66581085E-01  2.41928706E-03  2.76659737E-04
1.67147221E-01  2.04740591E-03  2.71489722E-04
1.67713353E-01  2.29657581E-03  2.74413633E-04
1.68279480E-01  2.51029467E-03  2.62159901E-04
1.68845601E-01  2.05862017E-03  2.51186771E-04
1.69411719E-01  2.11005572E-03  2.51300765E-04
1.69977831E-01  1.95596975E-03  2.60328964E-04
1.70543939E-01  1.80986312E-03  2.59185935E-04
1.71110041E-01  1.65770670E-03  2.63206817E-04
1.71676139E-01  1.67612481E-03  2.62349139E-04
1.72242232E-01  2.28339458E-03  2.63853115E-04
1.72808320E-01  1.80074194E-03  2.66808199E-04
1.73374403E-01  2.04595386E-03  2.63746485E-04
1.73940481E-01  1.78876239E-03  2.65946157E-04
1.74506555E-01  2.07270394E-03  2.65015233E-04
1.75072623E-01  1.37683865E-03  2.65924202E-04
1.75638687E-01  1.73483080E-03  2.66223409E-04
1.76204745E-01  2.04782596E-03  2.72243930E-04
1.76770798E-01  1.70824607E-03  2.70051623E-04
1.77336847E-01  2.00287357E-03  2.76094344E-04
1.77902890E-01  2.27546078E-03  2.70124006E-04
1.78468928E-01  1.96709264E-03  2.72524493E-04
1.79034962E-01  2.08725130E-03  2.68236667E-04
1.79600990E-01  1.80251930E-03  2.73051127E-04
1.80167013E-01  1.70083411E-03  2.76216689E-04
1.80733031E-01  1.75335839E-03  2.73253428E-04
1.81299044E-01  1.88303519E-03  2.68299562E-04
1.81865051E-01  1.89376065E-03  2.72909137E-04
1.82431054E-01  1.56920799E-03  2.67791074E-04
1.82997051E-01  1.48026669E-03  2.72705150E-04
1.83563043E-01  1.32144084E-03  2.73473379E-04
1.84129030E-01  1.99702359E-03  2.75303294E-04
1.84695012E-01  1.34957600E-03  2.70411874E-04
1.85260989E-01  1.62840303E-03  2.74829614E-04
1.85826960E-01  2.02882877E-03  2.70673893E-04
1.86392926E-01  1.76874308E-03  2.69857170E-04
1.86958887E-01  1.58936668E-03  2.75182328E-04
1.87524842E-01  1.51556480E-03  2.72467882E-04
1.88090792E-01  2.39938450E-03  2.74773384E-04
1.88656737E-01  1.71098093E-03  2.67858769E-04
1.89222676E-01  1.46090583E-03  2.68528693E-04
1.89788610E-01  1.57547555E-03  2.68815572E-04
1.90354539E-01  1.75760508E-03  2.68156814E-04
1.90920462E-01  1.32537550E-03  2.70399453E-04
1.91486380E-01  1.09190313E-03  2.70828795E-04
1.92052292E-01  1.52525026E-03  2.70910839E-04
1.92618199E-01  1.78896917E-03  2.67221874E-04
1.93184101E-01  1.51419871E-03  2.68369919E-04
1.93749997E-01  1.64694275E-03  2.69593870E-04
1.94315887E-01  1.91405743E-03  2.68569331E-04
1.94881772E-01  1.92854787E-03  2.71857685E-04
1.95447651E-01  1.76636147E-03  2.69612229E-04
1.96013525E-01  1.19999376E-03  2.72564130E-04
1.96579394E-01  1.57738696E-03  2.71738688E-04
1.97145256E-01  1.31170822E-03  2.70765908E-04
1.97711114E-01  1.26729369E-03  2.68310507E-04
1.98276965E-01  1.57202217E-03  2.70054430E-04
1.98842811E-01  1.73659744E-03  2.68137075E-04
1.99408652E-01  1.40461877E-03  2.69415100E-04
1.99974486E-01  1.47634853E-03  2.70594366E-04
2.00540315E-01  1.77551367E-03  2.66858879E-04
2.01106139E-01  1.67278799E-03  2.68742055E-04
2.01671956E-01  1.63428627E-03  2.68385753E-04
2.02237768E-01  1.41561400E-03  2.73719037E-04
2.02803574E-01  1.61689347E-03  2.69047397E-04
2.03369375E-01  1.54897718E-03  2.50684991E-04
2.03935169E-01  1.66045705E-03  2.46485118E-04
2.04500958E-01  1.19278361E-03  2.51826144E-04
2.05066741E-01  1.01609310E-03  2.58349117E-04
2.05632518E-01  1.22292221E-03  2.58967321E-04
2.06198290E-01  1.70379332E-03  2.57519593E-04
2.06764055E-01  1.61042538E-03  2.57465083E-04
2.07329815E-01  7.86028234E-04  2.60958916E-04
2.07895569E-01  1.42147845E-03  2.60237241E-04
2.08461317E-01  1.62196420E-03  2.64320702E-04
2.09027059E-01  1.10084147E-03  2.62500151E-04
2.09592795E-01  7.51193414E-04  2.64883882E-04
2.10158525E-01  1.31924734E-03  2.67331818E-04
2.10724249E-01  1.31242208E-03  2.65540679E-04
2.11289968E-01  1.05219503E-03  2.62888776E-04
2.11855680E-01  1.45884773E-03  2.69284478E-04
2.12421386E-01  1.30773750E-03  2.64554995E-04
2.12987086E-01  8.90131295E-04  2.74261952E-04
2.13552780E-01  2.00267943E-03  2.63874942E-04
2.14118469E-01  1.56717960E-03  2.62605861E-04
2.14684151E-01  1.19846687E-03  2.68906979E-04
2.15249827E-01  1.29768988E-03  2.67329440E-04
2.15815496E-01  5.53106215E-04  2.66492555E-04
2.16381160E-01  1.42312840E-03  2.66519303E-04
2.16946818E-01  2.79148637E-04  2.65287375E-04
2.17512469E-01  1.54935937E-03  2.67788577E-04
2.18078115E-01  7.44980816E-04  2.74249277E-04
2.18643754E-01  8.76148247E-04  2.65903264E-04
2.19209387E-01  8.06184526E-04  2.65846121E-04
2.19775013E-01  9.91885007E-04  2.69337477E-04
2.20340634E-01  1.23261372E-03  2.64358661E-04
2.20906248E-01  1.04256181E-03  2.67911683E-04
2.21471856E-01  1.18346835E-03  2.71393475E-04
2.22037458E-01  9.57822849E-04  2.68708213E-04
2.22603053E-01  1.50681650E-03  2.68542482E-04
2.23168642E-01  1.02592355E-03  2.63383450E-04
2.23734225E-01  1.58260573E-03  2.69143234E-04
2.24299802E-01  7.04945873E-04  2.68943155E-04
2.24865372E-01  1.48382818E-03  2.67617029E-04
2.25430935E-01  9.30461437E-04  2.71446748E-04
2.25996493E-01  4.27467376E-04  2.68265528E-04
2.26562044E-01  1.20684414E-03  2.70059856E-04
2.27127588E-01  1.33773414E-03  2.63367847E-04
2.27693126E-01  7.89212869E-04  2.67791005E-04
2.28258658E-01  1.02184410E-03  2.68930532E-04
2.28824183E-01  9.36004882E-04  2.63059034E-04
2.29389702E-01  1.01284570E-03  2.68507679E-04
2.29955214E-01  8.22006502E-04  2.66237859E-04
2.30520719E-01  2.93925855E-04  2.66572772E-04
2.31086219E-01  1.16870206E-03  2.70703892E-04
2.31651711E-01  7.70528340E-04  2.68282853E-04
2.32217197E-01  9.18847714E-04  2.67559153E-04
2.32782677E-01  1.21488331E-03  2.66606500E-04
2.33348149E-01  1.23746586E-03  2.66224135E-04
2.33913616E-01  6.93948358E-04  2.66296121E-04
2.34479075E-01  8.32854720E-04  2.64730009E-04
2.35044528E-01  1.07318423E-03  2.68200669E-04
2.35609975E-01  1.88776127E-03  2.70113314E-04
2.36175414E-01  2.37243088E-04  2.69751525E-04
2.36740847E-01  8.77185089E-04  2.64289422E-04
2.37306273E-01  7.90896102E-04  2.63794114E-04
2.37871693E-01  9.50164730E-04  2.50601310E-04
2.38437106E-01  1.09142352E-03  2.37209657E-04
2.39002512E-01  6.78517057E-04  2.47851160E-04
2.39567911E-01  8.44541078E-04  2.55635606E-04
2.40133303E-01  1.34862705E-03  2.57366682E-04
2.40698689E-01  1.01398971E-03  2.58153395E-04
2.41264068E-01  9.31116657E-04  2.60218876E-04
2.41829440E-01  1.16511954E-03  2.60538459E-04
2.42394805E-01  9.00442397E-04  2.57886615E-04
2.42960164E-01  9.44778302E-04  2.56982552E-04
2.43525515E-01  8.52189423E-04  2.57315797E-04
2.44090859E-01  4.76748625E-04  2.59471009E-04
2.44656197E-01  6.12305122E-04  2.64953331E-04
2.45221528E-01  6.95908217E-04  2.67088748E-04
2.45786852E-01  9.38063148E-04  2.66155373E-04
2.46352168E-01  1.14315367E-03  2.66262881E-04
2.46917478E-01  1.19679315E-03  2.61919138E-04
2.47482781E-01  6.83795823E-04  2.66847090E-04
2.48048077E-01  8.36896590E-04  2.64741675E-04
2.48613366E-01  5.53383508E-04  2.64643273E-04
2.49178647E-01  6.88138705E-04  2.67719411E-04
2.49743922E-01  1.14612390E-03  2.61702155E-04
2.50309190E-01  4.53040749E-04  2.62473811E-04
2.50874450E-01  5.53350418E-04  2.67760625E-04
2.51439704E-01  8.03223320E-04  2.66377190E-04
2.52004950E-01  8.26823959E-04  2.63472169E-04
2.52570189E-01  8.08998165E-04  2.67531735E-04
2.53135421E-01  8.60747408E-04  2.64301750E-04
2.53700646E-01  7.64307053E-04  2.67834578E-04
2.54265864E-01  1.21693176E-03  2.59756593E-04
2.54831074E-01  7.30426805E-04  2.62788030E-04
2.55396278E-01  5.76814705E-04  2.61420452E-04
2.55961474E-01  7.21044029E-04  2.63430488E-04
2.56526662E-01  6.73795526E-04  2.64328306E-04
2.57091844E-01  5.60871792E-04  2.58213022E-04
2.57657018E-01  9.26544660E-04  2.62483043E-04
2.58222185E-01  6.29811407E-04  2.60577503E-04
2.58787345E-01  7.07259049E-04  2.68423953E-04
2.59352497E-01  3.71975320E-04  2.62175033E-04
2.59917642E-01  7.79435368E-04  2.62850087E-04
2.60482780E-01  8.22018996E-04  2.62105489E-04
2.61047910E-01  6.72177439E-04  2.65029153E-04
2.61613033E-01  1.23344632E-03  2.62303449E-04
2.62178149E-01  5.99833527E-04  2.64045076E-04
2.62743257E-01  4.48203411E-04  2.61815117E-04
2.63308357E-01  8.55869914E-04  2.59157749E-04
2.63873451E-01  6.27594986E-04  2.60848098E-04
2.64438536E-01  1.15454117E-03  2.60323467E-04
2.65003614E-01  5.76849579E-04  2.65177676E-04
2.65568685E-01  1.14565017E-03  2.59943368E-04
2.66133748E-01  6.73289178E-04  2.65337318E-04
2.66698804E-01  7.32773581E-04  2.60808191E-04
2.67263852E-01  4.94187257E-04  2.69521036E-04
2.67828893E-01  9.35880120E-04  2.65494090E-04
2.68393926E-01  6.92233643E-04  2.65252443E-04
2.68958951E-01  3.63462953E-04  2.63006628E-04
2.69523969E-01  1.10801827E-03  2.58829157E-04
2.70088979E-01  6.30174198E-04  2.65122855E-04
2.70653982E-01  4.59906711E-04  2.58973352E-04
2.71218977E-01  3.91528637E-04  2.61550848E-04
2.71783964E-01  5.55274750E-04  2.88331027E-04
2.72348943E-01  9.92205936E-04  3.31714326E-04
2.72913915E-01  3.04548520E-04  3.65292865E-04
2.73478879E-01  5.94122917E-04  4.06146195E-04
2.74043836E-01  6.27364875E-05  4.56636345E-04
2.74608784E-01  -3.34659922E-04  5.13015281E-04
2.75173725E-01  6.80943051E-04  5.97163059E-04


### HEADER:
#
#{
#    "Conc": 2.0, 
#    "MW": "62.1573545904", 
#    "Notes": "", 
#    "analysis": {
#        "GNOM": {
#            "Dmax": "182", 
#            "Real_Space_I0": 0.0868, 
#            "Real_Space_I0_Err": 0.0004349, 
#            "Real_Space_Rg": 50.12, 
#            "Real_Space_Rg_Err": 0.3342, 
#            "Total_Estimate": 0.6901, 
#            "qEnd": 0.2751737250732282, 
#            "qStart": 0.009069338811406896
#        }, 
#        "guinier": {
#            "I0": "0.0863780353677", 
#            "I0_autorg_err": "6.378E-04", 
#            "I0_err": 0.0006378, 
#            "I0_est_err": -1, 
#            "I0_fit_err": 0.0005901523528548866, 
#            "Rg": "48.1288437103", 
#            "Rg_autorg_err": "0.7694", 
#            "Rg_err": 0.7694, 
#            "Rg_est_err": -1, 
#            "Rg_fit_err": 0.4952139469060594, 
#            "nEnd": 29, 
#            "nStart": 6, 
#            "qEnd": "0.02551", 
#            "qRg_max": "1.2276369304807186", 
#            "qRg_min": "0.6001824380213192", 
#            "qStart": "0.01247", 
#            "rsq": "0.9908933412487131"
#        }, 
#        "molecularWeight": {
#            "Absolute": {
#                "MW": "59.80685368235662"
#            }, 
#            "I(0)Concentration": {
#                "MW": "62.1573545904"
#            }, 
#            "PorodVolume": {
#                "MW": "81.6127907092749", 
#                "VPorod": "182030.31791942177", 
#                "VPorod_Corrected": "98328.66350515049"
#            }, 
#            "VolumeOfCorrelation": {
#                "MW": "47.608954895298176", 
#                "Type": "Protein", 
#                "Vcor": "542.3137263922792"
#            }
#        }
#    }, 
#    "calibration_params": {
#        "Beam_Center_X": 5.25740974878, 
#        "Beam_Center_Y": 94.233804398, 
#        "Detector_Pixel_Size": 0.172, 
#        "Radial_Average_Method": "RAW", 
#        "Sample-to-detector distance (mm)": 1530.0, 
#        "Wavelength (A)": 1.24612243102
#    }, 
#    "config_file": "/Volumes/Expansion Drive/solmaz/SAXS.cfg", 
#    "counters": {
#        "Seconds": "0.1"
#    }, 
#    "filename": "S_A_Nup358_BicD2_mix_001_0019.dat", 
#    "history": {
#        "subtraction": {
#            "initial_file": [
#                "A_Nup358_BicD2_mix_001_0019", 
#                {
#                    "averaged_files": [
#                        [
#                            "Nup358_BicD2_mix_001_0019.tiff"
#                        ], 
#                        [
#                            "Nup358_BicD2_mix_001_0018.tiff"
#                        ], 
#                        [
#                            "Nup358_BicD2_mix_001_0017.tiff"
#                        ], 
#                        [
#                            "Nup358_BicD2_mix_001_0016.tiff"
#                        ], 
#                        [
#                            "Nup358_BicD2_mix_001_0015.tiff"
#                        ], 
#                        [
#                            "Nup358_BicD2_mix_001_0014.tiff"
#                        ], 
#                        [
#                            "Nup358_BicD2_mix_001_0013.tiff"
#                        ], 
#                        [
#                            "Nup358_BicD2_mix_001_0012.tiff"
#                        ], 
#                        [
#                            "Nup358_BicD2_mix_001_0011.tiff"
#                        ], 
#                        [
#                            "Nup358_BicD2_mix_001_0010.tiff"
#                        ], 
#                        [
#                            "Nup358_BicD2_mix_001_0009.tiff"
#                        ], 
#                        [
#                            "Nup358_BicD2_mix_001_0008.tiff"
#                        ], 
#                        [
#                            "Nup358_BicD2_mix_001_0007.tiff"
#                        ], 
#                        [
#                            "Nup358_BicD2_mix_001_0006.tiff"
#                        ], 
#                        [
#                            "Nup358_BicD2_mix_001_0005.tiff"
#                        ], 
#                        [
#                            "Nup358_BicD2_mix_001_0004.tiff"
#                        ], 
#                        [
#                            "Nup358_BicD2_mix_001_0003.tiff"
#                        ], 
#                        [
#                            "Nup358_BicD2_mix_001_0002.tiff"
#                        ], 
#                        [
#                            "Nup358_BicD2_mix_001_0001.tiff"
#                        ], 
#                        [
#                            "Nup358_BicD2_mix_001_0000.tiff"
#                        ]
#                    ]
#                }
#            ], 
#            "subtracted_file": [
#                "A_bufferBicD2_001_0019", 
#                {
#                    "averaged_files": [
#                        [
#                            "bufferBicD2_001_0019.tiff"
#                        ], 
#                        [
#                            "bufferBicD2_001_0018.tiff"
#                        ], 
#                        [
#                            "bufferBicD2_001_0017.tiff"
#                        ], 
#                        [
#                            "bufferBicD2_001_0016.tiff"
#                        ], 
#                        [
#                            "bufferBicD2_001_0015.tiff"
#                        ], 
#                        [
#                            "bufferBicD2_001_0014.tiff"
#                        ], 
#                        [
#                            "bufferBicD2_001_0013.tiff"
#                        ], 
#                        [
#                            "bufferBicD2_001_0012.tiff"
#                        ], 
#                        [
#                            "bufferBicD2_001_0011.tiff"
#                        ], 
#                        [
#                            "bufferBicD2_001_0010.tiff"
#                        ], 
#                        [
#                            "bufferBicD2_001_0009.tiff"
#                        ], 
#                        [
#                            "bufferBicD2_001_0008.tiff"
#                        ], 
#                        [
#                            "bufferBicD2_001_0007.tiff"
#                        ], 
#                        [
#                            "bufferBicD2_001_0006.tiff"
#                        ], 
#                        [
#                            "bufferBicD2_001_0005.tiff"
#                        ], 
#                        [
#                            "bufferBicD2_001_0004.tiff"
#                        ], 
#                        [
#                            "bufferBicD2_001_0003.tiff"
#                        ], 
#                        [
#                            "bufferBicD2_001_0002.tiff"
#                        ], 
#                        [
#                            "bufferBicD2_001_0001.tiff"
#                        ], 
#                        [
#                            "bufferBicD2_001_0000.tiff"
#                        ]
#                    ]
#                }
#            ]
#        }
#    }, 
#    "imageHeader": {
#        "Alpha": "0.0000 deg.", 
#        "Angle_increment": "0.1000 deg.", 
#        "Beam_xy": "(0.00, 0.00) pixels", 
#        "Chi": "0.0000 deg.", 
#        "Count_cutoff": "1048574 counts", 
#        "Detector_2theta": "0.0000 deg.", 
#        "Detector_Voffset": "0.00000 m", 
#        "Detector_distance": "1.00000 m", 
#        "Energy_range": "(0, 0) eV", 
#        "Excluded_pixels": "(nil)", 
#        "Exposure_period": "0.1200000 s", 
#        "Exposure_time": "0.1000000 s", 
#        "Filter_transmission": "1.0000", 
#        "Flat_field": "(nil)", 
#        "Flux": "0.0000", 
#        "Gain_setting": "not set (vrf = -0.200)", 
#        "Image_path": "/mnt/currentdaq/BioSAXS/solmaz/BicD2/", 
#        "Kappa": "0.0000 deg.", 
#        "N_excluded_pixels": "0", 
#        "N_oscillations": "1", 
#        "Oscillation_axis": "X, CW", 
#        "Phi": "0.0000 deg.", 
#        "Pixel_size": "172e-6 m x 172e-6 m", 
#        "Polarization": "0.990", 
#        "Silicon": "sensor, thickness 0.000320 m", 
#        "Tau": "0 s", 
#        "Threshold_setting": "not set", 
#        "Trim_file": "(nil)", 
#        "Wavelength (A)": "1.54000 A"
#    }, 
#    "normalizations": {
#        "Absolute_scale_factor": 0.0019388662348194293, 
#        "Counter_norms": [
#            [
#                "/", 
#                "diode/100000"
#            ]
#        ], 
#        "Solid_Angle_Correction": "On"
#    }, 
#    "raw_version": "1.6.3"
#}
