# Supplementary material for: Coil-to-α-helix transition at the Nup358-BicD2 interface activates BicD2 for dynein recruitment
Source: eLife. 2022 Mar 1;11:e74714. doi: 10.7554/eLife.74714 (PMC8956292; doi:10.7554/eLife.74714)
Supplement: Figure 7—source data 3. [file elife-74714-fig7-data3.zip]

Archive with 66 entries (60 files):
- Figure 7-Source Data 3/
- __MACOSX/._Figure 7-Source Data 3
- Figure 7-Source Data 3/.DS_Store
- __MACOSX/Figure 7-Source Data 3/._.DS_Store
- Figure 7-Source Data 3/Figure 7 - figure supplement 1 A/
- __MACOSX/Figure 7-Source Data 3/._Figure 7 - figure supplement 1 A
- Figure 7-Source Data 3/~$Figure S3E_rawdata.xlsx
- __MACOSX/Figure 7-Source Data 3/._~$Figure S3E_rawdata.xlsx
- Figure 7-Source Data 3/Figure 7 - figure supplement 1 C.jpeg
- __MACOSX/Figure 7-Source Data 3/._Figure 7 - figure supplement 1 C.jpeg
- Figure 7-Source Data 3/Figure 7 - figure supplement 1 E.xlsx
- __MACOSX/Figure 7-Source Data 3/._Figure 7 - figure supplement 1 E.xlsx
- Figure 7-Source Data 3/Figure 7 - figure supplement 1 B/
- __MACOSX/Figure 7-Source Data 3/._Figure 7 - figure supplement 1 B
- Figure 7-Source Data 3/Figure 7 - figure supplement 1 D/
- __MACOSX/Figure 7-Source Data 3/._Figure 7 - figure supplement 1 D
- Figure 7-Source Data 3/Figure 7 - figure supplement 1 A/.DS_Store
- __MACOSX/Figure 7-Source Data 3/Figure 7 - figure supplement 1 A/._.DS_Store
- Figure 7-Source Data 3/Figure 7 - figure supplement 1 A/Figures for replicates/
- __MACOSX/Figure 7-Source Data 3/Figure 7 - figure supplement 1 A/._Figures for replicates
- Figure 7-Source Data 3/Figure 7 - figure supplement 1 A/Figures used for the paper/
- __MACOSX/Figure 7-Source Data 3/Figure 7 - figure supplement 1 A/._Figures used for the paper
- Figure 7-Source Data 3/Figure 7 - figure supplement 1 B/Figure 7 - figure supplement 1 B_rawdata labelled.png
- __MACOSX/Figure 7-Source Data 3/Figure 7 - figure supplement 1 B/._Figure 7 - figure supplement 1 B_rawdata labelled.png
- Figure 7-Source Data 3/Figure 7 - figure supplement 1 B/Figure 7 - figure supplement 1 B.png
- __MACOSX/Figure 7-Source Data 3/Figure 7 - figure supplement 1 B/._Figure 7 - figure supplement 1 B.png
- Figure 7-Source Data 3/Figure 7 - figure supplement 1 D/Figure 7 - figure supplement 1D_rawdata.png
- __MACOSX/Figure 7-Source Data 3/Figure 7 - figure supplement 1 D/._Figure 7 - figure supplement 1D_rawdata.png
- Figure 7-Source Data 3/Figure 7 - figure supplement 1 D/Figure 7 - figure supplement 1D_rawdata labelled.png
- __MACOSX/Figure 7-Source Data 3/Figure 7 - figure supplement 1 D/._Figure 7 - figure supplement 1D_rawdata labelled.png
- Figure 7-Source Data 3/Figure 7 - figure supplement 1 A/Figures for replicates/Figure 7 - figure supplement 1 A_rawdata1.1.png
- __MACOSX/Figure 7-Source Data 3/Figure 7 - figure supplement 1 A/Figures for replicates/._Figure 7 - figure supplement 1 A_rawdata1.1.png
- Figure 7-Source Data 3/Figure 7 - figure supplement 1 A/Figures for replicates/Figure 7 - figure supplement 1 A_rawdata1.2 labelled.png
- __MACOSX/Figure 7-Source Data 3/Figure 7 - figure supplement 1 A/Figures for replicates/._Figure 7 - figure supplement 1 A_rawdata1.2 labelled.png
- Figure 7-Source Data 3/Figure 7 - figure supplement 1 A/Figures for replicates/Figure 7 - figure supplement 1 A_rawdata1.3.png
- __MACOSX/Figure 7-Source Data 3/Figure 7 - figure supplement 1 A/Figures for replicates/._Figure 7 - figure supplement 1 A_rawdata1.3.png
- Figure 7-Source Data 3/Figure 7 - figure supplement 1 A/Figures for replicates/Figure 7 - figure supplement 1 A_rawdata1.2.png
- __MACOSX/Figure 7-Source Data 3/Figure 7 - figure supplement 1 A/Figures for replicates/._Figure 7 - figure supplement 1 A_rawdata1.2.png
- Figure 7-Source Data 3/Figure 7 - figure supplement 1 A/Figures for replicates/Figure 7 - figure supplement 1 A_rawdata1.3 labelled.png
- __MACOSX/Figure 7-Source Data 3/Figure 7 - figure supplement 1 A/Figures for replicates/._Figure 7 - figure supplement 1 A_rawdata1.3 labelled.png
- Figure 7-Source Data 3/Figure 7 - figure supplement 1 A/Figures for replicates/Figure 7 - figure supplement 1 A_rawdata2.1.png
- __MACOSX/Figure 7-Source Data 3/Figure 7 - figure supplement 1 A/Figures for replicates/._Figure 7 - figure supplement 1 A_rawdata2.1.png
- Figure 7-Source Data 3/Figure 7 - figure supplement 1 A/Figures for replicates/Figure 7 - figure supplement 1 A_rawdata2.2.png
- __MACOSX/Figure 7-Source Data 3/Figure 7 - figure supplement 1 A/Figures for replicates/._Figure 7 - figure supplement 1 A_rawdata2.2.png
- Figure 7-Source Data 3/Figure 7 - figure supplement 1 A/Figures for replicates/Figure 7 - figure supplement 1 A_rawdata2.3.png
- __MACOSX/Figure 7-Source Data 3/Figure 7 - figure supplement 1 A/Figures for replicates/._Figure 7 - figure supplement 1 A_rawdata2.3.png
- Figure 7-Source Data 3/Figure 7 - figure supplement 1 A/Figures for replicates/Figure 7 - figure supplement 1 A_rawdata2.2 labelled.png
- __MACOSX/Figure 7-Source Data 3/Figure 7 - figure supplement 1 A/Figures for replicates/._Figure 7 - figure supplement 1 A_rawdata2.2 labelled.png
- Figure 7-Source Data 3/Figure 7 - figure supplement 1 A/Figures for replicates/Figure 7 - figure supplement 1 A_rawdata2.3 labelled.png
- __MACOSX/Figure 7-Source Data 3/Figure 7 - figure supplement 1 A/Figures for replicates/._Figure 7 - figure supplement 1 A_rawdata2.3 labelled.png
- Figure 7-Source Data 3/Figure 7 - figure supplement 1 A/Figures for replicates/Figure 7 - figure supplement 1 A_rawdata2.1 labelled.png
- __MACOSX/Figure 7-Source Data 3/Figure 7 - figure supplement 1 A/Figures for replicates/._Figure 7 - figure supplement 1 A_rawdata2.1 labelled.png
- Figure 7-Source Data 3/Figure 7 - figure supplement 1 A/Figures for replicates/Figure 7 - figure supplement 1 A_rawdata1.1 labelled.png
- __MACOSX/Figure 7-Source Data 3/Figure 7 - figure supplement 1 A/Figures for replicates/._Figure 7 - figure supplement 1 A_rawdata1.1 labelled.png
- Figure 7-Source Data 3/Figure 7 - figure supplement 1 A/Figures used for the paper/Figure 7 - figure supplement 1 A_rawdata 1 label.png
- __MACOSX/Figure 7-Source Data 3/Figure 7 - figure supplement 1 A/Figures used for the paper/._Figure 7 - figure supplement 1 A_rawdata 1 label.png
- Figure 7-Source Data 3/Figure 7 - figure supplement 1 A/Figures used for the paper/Figure 7 - figure supplement 1 A_rawdata 1.png
- __MACOSX/Figure 7-Source Data 3/Figure 7 - figure supplement 1 A/Figures used for the paper/._Figure 7 - figure supplement 1 A_rawdata 1.png
- Figure 7-Source Data 3/Figure 7 - figure supplement 1 A/Figures used for the paper/Figure 7 - figure supplement 1 A_rawdata 3.png
- __MACOSX/Figure 7-Source Data 3/Figure 7 - figure supplement 1 A/Figures used for the paper/._Figure 7 - figure supplement 1 A_rawdata 3.png
- Figure 7-Source Data 3/Figure 7 - figure supplement 1 A/Figures used for the paper/Figure 7 - figure supplement 1 A_rawdata 2.png
- __MACOSX/Figure 7-Source Data 3/Figure 7 - figure supplement 1 A/Figures used for the paper/._Figure 7 - figure supplement 1 A_rawdata 2.png
- Figure 7-Source Data 3/Figure 7 - figure supplement 1 A/Figures used for the paper/Figure 7 - figure supplement 1 A_rawdata 3 label.png
- __MACOSX/Figure 7-Source Data 3/Figure 7 - figure supplement 1 A/Figures used for the paper/._Figure 7 - figure supplement 1 A_rawdata 3 label.png
- Figure 7-Source Data 3/Figure 7 - figure supplement 1 A/Figures used for the paper/Figure 7 - figure supplement 1 A_rawdata 2 label.png
- __MACOSX/Figure 7-Source Data 3/Figure 7 - figure supplement 1 A/Figures used for the paper/._Figure 7 - figure supplement 1 A_rawdata 2 label.png
