# Supplementary material for: Coil-to-α-helix transition at the Nup358-BicD2 interface activates BicD2 for dynein recruitment
Source: eLife. 2022 Mar 1;11:e74714. doi: 10.7554/eLife.74714 (PMC8956292; doi:10.7554/eLife.74714)
Supplement: Figure 7—source data 3. [file elife-74714-fig7-data3.zip › Figure 7-Source Data 3/Figure 7 - figure supplement 1 E.xlsx]

## Sheet: WT Results for higher bands
Standard BicD2 bands (µg)	Residues	Background	Difference
0.5	47866.9	29657.9	18208.9	0.693234
0.75	67634.4	41680.1	25954.3	0.988109
1	57109.5	30842.9	26266.7	1
2	71342.4	30209.1	41133.3	1.56599
4	98097.9	28479.5	69618.5	2.65045
6	112148	23646.5	88501	3.36933
Pull down sample
BicD2	70738.5	31522.4	39216.1
Nup358	74479.8	29947.3	44532.5
